# Supplementary material for: All-polymer organic solar cells with nano-to-micron hierarchical morphology and large light receiving angle
Source: Nat Commun. 2023 Jul 12;14:4148. doi: 10.1038/s41467-023-39832-4 (PMC10338490; doi:10.1038/s41467-023-39832-4)
Supplement: Supplementary file 4 — Source Data [file 41467_2023_39832_MOESM4_ESM.zip]

Archive with 8 entries (7 files):
- Sourse_Data/
- Sourse_Data/Figure4.xlsx
- Sourse_Data/Supplementary_Figure.xlsx
- Sourse_Data/Table1.xlsx
- Sourse_Data/Figure5.xlsx
- Sourse_Data/Supplementary_Table.xlsx
- Sourse_Data/Figure2.xlsx
- Sourse_Data/Figure3.xlsx
