# Supplementary material for: All-polymer organic solar cells with nano-to-micron hierarchical morphology and large light receiving angle
Source: Nat Commun. 2023 Jul 12;14:4148. doi: 10.1038/s41467-023-39832-4 (PMC10338490; doi:10.1038/s41467-023-39832-4)
Supplement: Supplementary file 4 — Source Data [file 41467_2023_39832_MOESM4_ESM.zip › Sourse_Data/Figure4.xlsx]

## Sheet: d
	ascast						dibtasva
	0	10	20	30	40	50	0	10	20	30	40	50
1	28.016	28.8785	29.6183	25.5271	31.1609	35.469	32.2788	33.8861	39.2584	41.3625	47.0955	61.483
0.98	17.5432	18.9662	20.4014	18.1903	22.6578	26.0484	19.3092	20.7266	24.6014	26.2441	31.21	40.3514
0.96	8.8384	10.4215	12.245	11.5877	14.9508	17.6249	8.15721	9.50188	12.0784	13.4153	17.31	22.6546
0.94	1.83168	3.30503	5.25671	5.76924	8.15453	10.3075	-0.97646	0.33712	1.90779	3.04427	5.74161	8.64772
0.92	-3.65262	-2.40643	-0.53276	0.76581	2.3461	4.1508	-8.03656	-6.79072	-5.93851	-5.00324	-3.33973	-1.73695
0.9	-7.85819	-6.83801	-5.16323	-3.43853	-2.44752	-0.85217	-13.1993	-12.1957	-11.6806	-10.9033	-10.0043	-8.99163
0.88	-11.0582	-10.2272	-8.76361	-6.89139	-6.27965	-4.78967	-16.7885	-15.9973	-15.7205	-15.0866	-14.6302	-13.7998
0.86	-13.494	-12.7803	-11.5096	-9.66612	-9.22481	-7.80017	-19.2118	-18.6753	-18.4855	-18.0032	-17.7124	-16.8912
0.84	-15.37	-14.735	-13.5907	-11.8682	-11.4518	-10.0259	-20.8218	-20.507	-20.3588	-19.9385	-19.7219	-18.8702
0.82	-16.8223	-16.2346	-15.1846	-13.6181	-13.1023	-11.6667	-21.8983	-21.6815	-21.6206	-21.2924	-21.031	-20.1201
0.8	-17.9785	-17.4354	-16.3994	-14.9949	-14.3326	-12.8669	-22.6281	-22.4215	-22.4758	-22.3041	-21.8981	-20.9575
0.78	-18.9084	-18.3662	-17.3518	-16.0865	-15.249	-13.7523	-23.1349	-23.1224	-23.0834	-22.9705	-22.4943	-21.5366
0.76	-19.6697	-19.1334	-18.0985	-16.9359	-15.9646	-14.4211	-23.5113	-23.5038	-23.5171	-23.4226	-22.9218	-21.9676
0.74	-20.2862	-19.7567	-18.703	-17.6027	-16.5185	-14.9286	-23.8012	-23.8356	-23.8457	-23.7872	-23.2396	-22.2817
0.72	-20.7929	-20.2752	-19.1955	-18.127	-16.9568	-15.3262	-24.0553	-24.0957	-24.0996	-23.9918	-23.4879	-22.5339
0.7	-21.2055	-20.6961	-19.586	-18.5584	-17.3093	-15.6448	-24.246	-24.2339	-24.3026	-24.1551	-23.6719	-22.7361
0.68	-21.558	-21.0466	-19.9162	-18.9111	-17.6089	-15.8906	-24.4103	-24.2858	-24.4573	-24.4158	-23.8294	-22.9013
0.66	-21.8556	-21.3341	-20.1922	-19.2055	-17.8614	-16.1005	-24.5528	-24.5385	-24.5872	-24.5398	-23.9512	-23.0428
0.64	-22.0992	-21.5745	-20.4361	-19.44	-18.0736	-16.2704	-24.6727	-24.6226	-24.6896	-24.6324	-24.0576	-23.155
0.62	-22.305	-21.7826	-20.6417	-19.6376	-18.2619	-16.4207	-24.7644	-24.74	-24.7686	-24.7459	-24.146	-23.2531
0.6	-22.4731	-21.9602	-20.8253	-19.8051	-18.4142	-16.5584	-24.8452	-24.8392	-24.8564	-24.7726	-24.2389	-23.3236
0.58	-22.6314	-22.1197	-20.9794	-19.9378	-18.5507	-16.6731	-24.8959	-24.8665	-24.9166	-24.7904	-24.3235	-23.3958
0.56	-22.7569	-22.2429	-21.1303	-20.077	-18.6633	-16.7751	-24.9483	-24.8265	-24.9922	-24.9664	-24.4085	-23.4482
0.54	-22.8831	-22.3557	-21.2461	-20.1969	-18.7745	-16.8643	-24.9971	-25.0108	-25.0574	-25.0086	-24.4875	-23.5082
0.52	-22.9908	-22.458	-21.3502	-20.2932	-18.8703	-16.9543	-25.0549	-25.0466	-25.115	-25.0509	-24.5499	-23.5628
0.5	-23.1039	-22.5525	-21.4511	-20.3836	-18.9715	-17.0268	-25.1202	-25.1248	-25.1482	-25.1168	-24.6007	-23.6207
0.48	-23.1925	-22.6292	-21.522	-20.4673	-19.059	-17.0998	-25.1785	-25.1789	-25.1831	-25.1145	-24.643	-23.6641
0.46	-23.2759	-22.702	-21.5951	-20.5326	-19.1456	-17.171	-25.2504	-25.182	-25.2267	-25.079	-24.6814	-23.7171
0.44	-23.346	-22.763	-21.6654	-20.6001	-19.2286	-17.2334	-25.3068	-25.1235	-25.2759	-25.2359	-24.7196	-23.7642
0.42	-23.4125	-22.8254	-21.7331	-20.6566	-19.2967	-17.2781	-25.3716	-25.2671	-25.3019	-25.2471	-24.7538	-23.801
0.4	-23.4737	-22.8789	-21.7884	-20.7208	-19.3609	-17.3419	-25.4063	-25.3013	-25.3358	-25.2687	-24.7872	-23.8408
0.38	-23.5178	-22.924	-21.8425	-20.7803	-19.4066	-17.3951	-25.4376	-25.3676	-25.3702	-25.3166	-24.8199	-23.8748
0.36	-23.5693	-22.9727	-21.8907	-20.8276	-19.4566	-17.4386	-25.4676	-25.4042	-25.3959	-25.3045	-24.8644	-23.9032
0.34	-23.611	-23.0085	-21.9548	-20.8574	-19.4924	-17.4858	-25.5017	-25.404	-25.4333	-25.251	-24.9064	-23.9228
0.32	-23.6678	-23.0627	-22.0118	-20.9025	-19.54	-17.5386	-25.5344	-25.3373	-25.4484	-25.4041	-24.9496	-23.9535
0.3	-23.7153	-23.1002	-22.0648	-20.938	-19.5746	-17.5776	-25.5579	-25.4555	-25.4735	-25.3993	-24.9849	-23.9761
0.28	-23.7578	-23.1411	-22.1101	-20.9788	-19.6189	-17.6111	-25.5787	-25.5023	-25.4955	-25.4274	-25.0054	-24.0105
0.26	-23.7827	-23.18	-22.1407	-21.0223	-19.6664	-17.6639	-25.6039	-25.5484	-25.5239	-25.4662	-25.0265	-24.0356
0.24	-23.8301	-23.2282	-22.1733	-21.0679	-19.7171	-17.6865	-25.632	-25.5559	-25.5492	-25.4515	-25.0533	-24.0667
0.22	-23.8688	-23.2527	-22.2094	-21.0909	-19.7581	-17.7279	-25.6576	-25.5675	-25.5785	-25.3854	-25.0655	-24.0893
0.2	-23.911	-23.2819	-22.2489	-21.1073	-19.7951	-17.7729	-25.6967	-25.4991	-25.5982	-25.5358	-25.0858	-24.1108
0.18	-23.9493	-23.2981	-22.271	-21.1603	-19.8457	-17.794	-25.7253	-25.5753	-25.6254	-25.5251	-25.1032	-24.1416
0.16	-23.9736	-23.3132	-22.2952	-21.1821	-19.8892	-17.8292	-25.7644	-25.6486	-25.6461	-25.5575	-25.1215	-24.1666
0.14	-24.0001	-23.3317	-22.3075	-21.2275	-19.9139	-17.8691	-25.7829	-25.6886	-25.6714	-25.6004	-25.1507	-24.1889
0.12	-24.0106	-23.3421	-22.3401	-21.2512	-19.925	-17.9029	-25.7944	-25.6862	-25.6895	-25.5815	-25.1916	-24.1973
0.1	-24.0354	-23.3754	-22.3804	-21.2884	-19.9498	-17.9308	-25.805	-25.7111	-25.6951	-25.5018	-25.2237	-24.2184
0.08	-24.0515	-23.4063	-22.4195	-21.2916	-19.9533	-17.9465	-25.8111	-25.6513	-25.716	-25.651	-25.2658	-24.2302
0.06	-24.0792	-23.4458	-22.4356	-21.3135	-19.9728	-17.9806	-25.8249	-25.6917	-25.725	-25.6361	-25.2808	-24.2488
0.04	-24.1031	-23.4766	-22.4554	-21.3423	-19.9834	-18.0078	-25.8364	-25.7847	-25.7339	-25.6704	-25.2947	-24.2559
0.02	-24.1393	-23.5124	-22.4759	-21.3596	-20.0216	-18.0349	-25.864	-25.8085	-25.7479	-25.7138	-25.2982	-24.2758
0	-24.1708	-23.5289	-22.4912	-21.3898	-20.0605	-18.0501	-25.8903	-25.7995	-25.7695	-25.6893	-25.3004	-24.2889
-0.02	-24.2073	-23.5403	-22.5221	-21.4111	-20.1016	-18.0829	-25.9199	-25.8256	-25.7738	-25.605	-25.3044	-24.3181
-0.04	-24.2269	-23.5433	-22.5312	-21.4342	-20.1408	-18.1022	-25.9485	-25.7479	-25.8001	-25.7462	-25.3114	-24.3373
-0.06	-24.2488	-23.5535	-22.5586	-21.4585	-20.1737	-18.1273	-25.9718	-25.8337	-25.817	-25.7274	-25.3409	-24.3593
-0.08	-24.2794	-23.558	-22.564	-21.4703	-20.1968	-18.1452	-25.9805	-25.8867	-25.8427	-25.7503	-25.3599	-24.3846
-0.1	-24.2986	-23.5757	-22.5882	-21.4918	-20.2112	-18.1742	-25.9898	-25.9229	-25.8534	-25.7892	-25.3824	-24.4062

## Sheet: e
	PCE												JSC
	ASCAST					DIB/TA/SVA							ASCAST					DIB/TA/SVA
	PM6:PY-IT	D18:Y6	PM6:Y6	PBDB-T:ITIC	PM6:IT-4F	PM6:PY-IT	D18:Y6	PM6:Y6	PBDB-T:ITIC	PM6:IT-4F			PM6:PY-IT	D18:Y6	PM6:Y6	PBDB-T:ITIC	PM6:IT-4F	PM6:PY-IT	D18:Y6	PM6:Y6	PBDB-T:ITIC	PM6:IT-4F
0	100	100	100	100	100	100	100	100	100	100		0	100	100	100	100	100	100	100	100	100	100
10	97.1005	96.1122	96.347	95.7275	95.1472	99.4918	99.1379	98.9461	98.3114	99.6348		10	97.3496	96.3224	96.5421	96.0154	95.2452	99.6394	99.4039	99.1251	98.4492	99.5749
20	92.3803	91.7145	92.5636	91.1085	90.6921	99.2095	98.046	98.3021	96.4353	98.9774		20	93.0585	92.2144	92.9253	91.6452	90.9361	99.5192	98.5469	98.5926	96.7835	99.008
30	87.4579	86.9981	87.0189	83.1409	83.4527	98.6448	96.3218	97.014	93.4334	97.9547		30	88.5149	87.8717	87.6789	83.9974	83.7543	99.2388	96.9449	97.4135	94.0839	98.0161
40	81.5914	79.6048	80.0391	73.2102	75.5768	96.6685	93.7931	95.2576	90.1501	95.9094		40	83.0038	80.7903	80.7631	74.4216	76.1763	97.7164	94.5976	95.7018	91.0971	96.2683
50	73.0951	71.1281	71.3633	60.5081	65.7916	92.4901	90.7471	92.8571	86.0225	91.5997		50	74.674	72.457	72.2178	61.8252	66.7162	93.8301	91.8033	93.3435	87.3636	92.3004

## Sheet: f
	ASCAST		DIBTASVA
	PCE	JSC	PCE	JSC
50°	73.1	74.7	92.5	93.8
40°	81.6	83	96.7	97.7
30°	87.5	88.5	98.6	99.2
20°	92.4	93.1	99.2	99.5
10°	97.1	97.3	99.5	99.6
0°	100	100	100	100

## Sheet: h
time	angle	ascast	dibtasva
7	46.31	11.2708	16.6474
8	35.04	12.5017	17.285
9	23.78	13.4212	17.5329
10	13.04	14.1775	17.6037
11	4.03	14.6372	17.6569
12	0	14.83	17.71
13	4.03	14.6372	17.6569
14	13.04	14.1775	17.6037
15	23.78	13.4212	17.5329
16	35.04	12.5017	17.285
17	46.31	11.2708	16.6474
