# Supplementary material for: All-polymer organic solar cells with nano-to-micron hierarchical morphology and large light receiving angle
Source: Nat Commun. 2023 Jul 12;14:4148. doi: 10.1038/s41467-023-39832-4 (PMC10338490; doi:10.1038/s41467-023-39832-4)
Supplement: Supplementary file 4 — Source Data [file 41467_2023_39832_MOESM4_ESM.zip › Sourse_Data/Supplementary_Figure.xlsx]

## Sheet: 2
a									b
PM6		PYIT		BLEND					0		15		30		45
370	0.39606	370	0.0991	350	0.115				370	0.23258	370	0.22041	370	0.22216	370	0.22286
371	0.3951	371	0.09685	351	0.124				371	0.22787	371	0.2159	371	0.21744	371	0.21857
372	0.39148	372	0.09459	352	0.132				372	0.22316	372	0.21139	372	0.21324	372	0.21429
373	0.38538	373	0.09234	353	0.139				373	0.21893	373	0.20744	373	0.20903	373	0.21048
374	0.38463	374	0.09234	354	0.147				374	0.21469	374	0.20406	374	0.20588	374	0.20714
375	0.38086	375	0.09009	355	0.153				375	0.21139	375	0.20124	375	0.20273	375	0.20429
376	0.37407	376	0.09009	356	0.158				376	0.20857	376	0.19842	376	0.20011	376	0.2019
377	0.36943	377	0.09009	357	0.163				377	0.20621	377	0.19617	377	0.198	377	0.2
378	0.36582	378	0.09009	358	0.166				378	0.20292	378	0.19278	378	0.19485	378	0.19714
379	0.36054	379	0.09009	359	0.17				379	0.20151	379	0.19166	379	0.1938	379	0.19571
380	0.35574	380	0.09009	360	0.172				380	0.20056	380	0.19053	380	0.19275	380	0.19476
381	0.35183	381	0.09234	361	0.171				381	0.20009	381	0.18997	381	0.19223	381	0.19429
382	0.34593	382	0.09234	362	0.17				382	0.19962	382	0.18997	382	0.19223	382	0.19476
383	0.34256	383	0.09234	363	0.167				383	0.19962	383	0.18997	383	0.19223	383	0.19476
384	0.33776	384	0.09459	364	0.164				384	0.19962	384	0.18997	384	0.19275	384	0.19524
385	0.33231	385	0.09685	365	0.157				385	0.20009	385	0.19053	385	0.19275	385	0.19571
386	0.32993	386	0.09685	366	0.151				386	0.20056	386	0.19109	386	0.1938	386	0.19619
387	0.32673	387	0.0991	367	0.142				387	0.20151	387	0.19222	387	0.19433	387	0.19714
388	0.32364	388	0.10135	368	0.131				388	0.20198	388	0.19278	388	0.19538	388	0.1981
389	0.32007	389	0.10135	369	0.121				389	0.20292	389	0.19391	389	0.19643	389	0.19905
390	0.31702	390	0.1036	370	0.348				390	0.20433	390	0.19504	390	0.19748	390	0.20048
391	0.31311	391	0.10586	371	0.345				391	0.20527	391	0.19617	391	0.19853	391	0.2019
392	0.31229	392	0.10586	372	0.341				392	0.20669	392	0.19729	392	0.20011	392	0.20333
393	0.31021	393	0.10811	373	0.337				393	0.2081	393	0.19899	393	0.20116	393	0.20476
394	0.30875	394	0.11036	374	0.334				394	0.20951	394	0.20011	394	0.20273	394	0.20619
395	0.30757	395	0.11261	375	0.331				395	0.21092	395	0.2018	395	0.20431	395	0.20762
396	0.30656	396	0.11261	376	0.328				396	0.21281	396	0.20349	396	0.20641	396	0.20952
397	0.30476	397	0.11486	377	0.325				397	0.21422	397	0.20519	397	0.20798	397	0.21143
398	0.30476	398	0.11712	378	0.322				398	0.2161	398	0.20688	398	0.20956	398	0.21333
399	0.30373	399	0.11937	379	0.319				399	0.21798	399	0.20913	399	0.21166	399	0.21524
400	0.30308	400	0.12162	380	0.317				400	0.21987	400	0.21082	400	0.21376	400	0.21714
401	0.30327	401	0.12387	381	0.315				401	0.22222	401	0.21251	401	0.21534	401	0.21905
402	0.30388	402	0.12613	382	0.314				402	0.22411	402	0.21477	402	0.21744	402	0.22143
403	0.30367	403	0.12613	383	0.312				403	0.22599	403	0.21702	403	0.22006	403	0.22381
404	0.30502	404	0.12838	384	0.311				404	0.22834	404	0.21928	404	0.22216	404	0.22571
405	0.30566	405	0.13063	385	0.31				405	0.2307	405	0.22097	405	0.22426	405	0.2281
406	0.30623	406	0.13288	386	0.309				406	0.23305	406	0.22322	406	0.22637	406	0.23048
407	0.30807	407	0.13514	387	0.308				407	0.23493	407	0.22548	407	0.22847	407	0.23238
408	0.30826	408	0.13739	388	0.308				408	0.23729	408	0.22773	408	0.23057	408	0.23476
409	0.31067	409	0.13964	389	0.308				409	0.23917	409	0.22943	409	0.23267	409	0.23714
410	0.31122	410	0.14189	390	0.308				410	0.24153	410	0.23168	410	0.23477	410	0.23905
411	0.3124	411	0.14414	391	0.308				411	0.24388	411	0.23393	411	0.23687	411	0.24143
412	0.31398	412	0.1464	392	0.307				412	0.24576	412	0.23619	412	0.23897	412	0.24333
413	0.31403	413	0.14865	393	0.308				413	0.24765	413	0.23788	413	0.24107	413	0.24571
414	0.31488	414	0.14865	394	0.308				414	0.25	414	0.24014	414	0.24317	414	0.24762
415	0.31648	415	0.1509	395	0.309				415	0.25188	415	0.24183	415	0.24527	415	0.25
416	0.31553	416	0.15315	396	0.31				416	0.25377	416	0.24408	416	0.24737	416	0.2519
417	0.31757	417	0.15541	397	0.311				417	0.25565	417	0.24577	417	0.24947	417	0.25381
418	0.3179	418	0.15766	398	0.312				418	0.258	418	0.24803	418	0.25158	418	0.25619
419	0.31875	419	0.15991	399	0.313				419	0.25989	419	0.25028	419	0.25368	419	0.2581
420	0.31852	420	0.15991	400	0.315				420	0.26224	420	0.25197	420	0.25578	420	0.26
421	0.31852	421	0.16216	401	0.316				421	0.26412	421	0.25423	421	0.25788	421	0.26238
422	0.31816	422	0.16441	402	0.318				422	0.26648	422	0.25648	422	0.25998	422	0.26476
423	0.3176	423	0.16667	403	0.32				423	0.26836	423	0.25874	423	0.26208	423	0.26667
424	0.31777	424	0.16892	404	0.322				424	0.27072	424	0.26099	424	0.26418	424	0.26905
425	0.31766	425	0.17117	405	0.324				425	0.27307	425	0.26325	425	0.26681	425	0.27143
426	0.31794	426	0.17342	406	0.326				426	0.27542	426	0.2655	426	0.26891	426	0.27381
427	0.31735	427	0.17568	407	0.328				427	0.27825	427	0.26832	427	0.27153	427	0.27667
428	0.3172	428	0.17793	408	0.329				428	0.2806	428	0.27057	428	0.27416	428	0.27905
429	0.31597	429	0.18018	409	0.331				429	0.28343	429	0.27339	429	0.27679	429	0.2819
430	0.31637	430	0.18243	410	0.333				430	0.28578	430	0.27565	430	0.27941	430	0.28429
431	0.31683	431	0.18468	411	0.335				431	0.28861	431	0.27847	431	0.28204	431	0.28714
432	0.31576	432	0.18694	412	0.337				432	0.29096	432	0.28072	432	0.28466	432	0.28952
433	0.31645	433	0.18919	413	0.339				433	0.29379	433	0.28354	433	0.28729	433	0.29238
434	0.31628	434	0.19144	414	0.341				434	0.29661	434	0.28636	434	0.28992	434	0.29476
435	0.31565	435	0.19144	415	0.342				435	0.29896	435	0.28861	435	0.29254	435	0.29762
436	0.31549	436	0.19369	416	0.344				436	0.30179	436	0.29143	436	0.29517	436	0.30048
437	0.31554	437	0.19595	417	0.346				437	0.30461	437	0.29369	437	0.29779	437	0.30286
438	0.31538	438	0.1982	418	0.347				438	0.30744	438	0.29651	438	0.30042	438	0.30571
439	0.31586	439	0.20045	419	0.349				439	0.30979	439	0.29932	439	0.30305	439	0.30857
440	0.3165	440	0.2027	420	0.35				440	0.31262	440	0.30214	440	0.30567	440	0.31143
441	0.31576	441	0.20495	421	0.352				441	0.31544	441	0.3044	441	0.3083	441	0.31381
442	0.31725	442	0.20721	422	0.353				442	0.31827	442	0.30722	442	0.31145	442	0.31714
443	0.31814	443	0.20946	423	0.354				443	0.32156	443	0.31003	443	0.31408	443	0.32
444	0.31825	444	0.21171	424	0.356				444	0.32439	444	0.31342	444	0.31723	444	0.32286
445	0.31827	445	0.21396	425	0.357				445	0.32721	445	0.31623	445	0.31985	445	0.32571
446	0.31878	446	0.21622	426	0.359				446	0.33051	446	0.31905	446	0.323	446	0.32905
447	0.32057	447	0.21847	427	0.36				447	0.3338	447	0.32244	447	0.32616	447	0.3319
448	0.32167	448	0.22072	428	0.362				448	0.3371	448	0.32525	448	0.32931	448	0.33524
449	0.32274	449	0.22072	429	0.363				449	0.3404	449	0.32864	449	0.33246	449	0.33857
450	0.32322	450	0.23874	430	0.365				450	0.34652	450	0.3354	450	0.34034	450	0.34762
451	0.32414	451	0.24099	431	0.366				451	0.35028	451	0.33878	451	0.34401	451	0.35095
452	0.3244	452	0.24324	432	0.368				452	0.35405	452	0.34273	452	0.34769	452	0.35476
453	0.32508	453	0.2455	433	0.37				453	0.35782	453	0.34611	453	0.35137	453	0.35857
454	0.32703	454	0.25	434	0.371				454	0.36158	454	0.35006	454	0.35504	454	0.36238
455	0.32776	455	0.25225	435	0.373				455	0.36535	455	0.354	455	0.35872	455	0.36667
456	0.32903	456	0.2545	436	0.375				456	0.36959	456	0.35795	456	0.36292	456	0.37048
457	0.33005	457	0.25676	437	0.377				457	0.37335	457	0.36189	457	0.36712	457	0.37476
458	0.33043	458	0.26126	438	0.378				458	0.37759	458	0.36584	458	0.37132	458	0.37905
459	0.33119	459	0.26577	439	0.38				459	0.38183	459	0.36979	459	0.37553	459	0.38333
460	0.33288	460	0.26802	440	0.382				460	0.38606	460	0.3743	460	0.37973	460	0.38762
461	0.33443	461	0.27027	441	0.384				461	0.3903	461	0.37824	461	0.3834	461	0.3919
462	0.33529	462	0.27477	442	0.386				462	0.39454	462	0.38219	462	0.38761	462	0.39619
463	0.3363	463	0.27703	443	0.388				463	0.39878	463	0.38613	463	0.39181	463	0.40048
464	0.33869	464	0.28153	444	0.39				464	0.40301	464	0.39064	464	0.39601	464	0.40476
465	0.33886	465	0.28378	445	0.392				465	0.40725	465	0.39515	465	0.40021	465	0.40905
466	0.34031	466	0.28829	446	0.394				466	0.41149	466	0.3991	466	0.40494	466	0.41333
467	0.34149	467	0.29279	447	0.396				467	0.4162	467	0.40361	467	0.40914	467	0.4181
468	0.34352	468	0.29505	448	0.398				468	0.42043	468	0.40812	468	0.41334	468	0.42238
469	0.34574	469	0.29955	449	0.4				469	0.42467	469	0.41206	469	0.41807	469	0.42667
470	0.34681	470	0.30405	450	0.41				470	0.42938	470	0.41601	470	0.42227	470	0.43095
471	0.34812	471	0.30856	451	0.412				471	0.43315	471	0.42052	471	0.42595	471	0.43476
472	0.35007	472	0.31081	452	0.415				472	0.43738	472	0.42446	472	0.43015	472	0.43905
473	0.35259	473	0.31532	453	0.412				473	0.44115	473	0.42785	473	0.43382	473	0.44286
474	0.3548	474	0.31757	454	0.415				474	0.44444	474	0.43179	474	0.4375	474	0.44667
475	0.35621	475	0.32207	455	0.423				475	0.44821	475	0.43461	475	0.44118	475	0.45
476	0.35776	476	0.32432	456	0.425				476	0.45104	476	0.43799	476	0.4438	476	0.45333
477	0.3605	477	0.32883	457	0.428				477	0.45386	477	0.44081	477	0.44643	477	0.45571
478	0.36247	478	0.33108	458	0.432				478	0.45621	478	0.44307	478	0.44905	478	0.45857
479	0.36531	479	0.33333	459	0.435				479	0.4581	479	0.44532	479	0.45116	479	0.46048
480	0.36845	480	0.33559	460	0.438				480	0.45998	480	0.44701	480	0.45326	480	0.46238
481	0.37074	481	0.33559	461	0.44				481	0.46139	481	0.44814	481	0.45483	481	0.46381
482	0.3732	482	0.33784	462	0.444				482	0.46281	482	0.44927	482	0.45536	482	0.46524
483	0.37642	483	0.34009	463	0.447				483	0.46375	483	0.45039	483	0.45641	483	0.46619
484	0.37951	484	0.34009	464	0.45				484	0.46422	484	0.45096	484	0.45693	484	0.46667
485	0.38272	485	0.34009	465	0.453				485	0.46469	485	0.45152	485	0.45746	485	0.46714
486	0.38651	486	0.34234	466	0.456				486	0.46469	486	0.45152	486	0.45798	486	0.46714
487	0.38964	487	0.34234	467	0.46				487	0.46516	487	0.45152	487	0.45798	487	0.46762
488	0.39328	488	0.34459	468	0.463				488	0.46469	488	0.45152	488	0.45746	488	0.46714
489	0.39674	489	0.34459	469	0.466				489	0.46422	489	0.45096	489	0.45746	489	0.46714
490	0.40011	490	0.34459	470	0.47				490	0.46422	490	0.45096	490	0.45693	490	0.46619
491	0.40434	491	0.34459	471	0.473				491	0.46328	491	0.45039	491	0.45641	491	0.46571
492	0.40758	492	0.34459	472	0.476				492	0.46234	492	0.44927	492	0.45536	492	0.46476
493	0.4126	493	0.34685	473	0.479				493	0.46139	493	0.4487	493	0.45483	493	0.46429
494	0.41647	494	0.34685	474	0.482				494	0.46045	494	0.44758	494	0.45378	494	0.46286
495	0.42206	495	0.34685	475	0.484				495	0.45951	495	0.44645	495	0.45273	495	0.4619
496	0.42617	496	0.34685	476	0.487				496	0.4581	496	0.44532	496	0.45168	496	0.46095
497	0.43001	497	0.34685	477	0.489				497	0.45716	497	0.44419	497	0.45011	497	0.45952
498	0.4361	498	0.34685	478	0.491				498	0.45574	498	0.4425	498	0.44905	498	0.45857
499	0.44109	499	0.3491	479	0.493				499	0.45433	499	0.44138	499	0.448	499	0.45714
500	0.44578	500	0.3491	480	0.495				500	0.45339	500	0.44025	500	0.44643	500	0.45619
501	0.45101	501	0.35135	481	0.497				501	0.45198	501	0.43968	501	0.44538	501	0.45476
502	0.45666	502	0.35135	482	0.498				502	0.45104	502	0.43856	502	0.44485	502	0.45381
503	0.46165	503	0.3536	483	0.498				503	0.45009	503	0.43743	503	0.4438	503	0.45286
504	0.46744	504	0.3536	484	0.5				504	0.44915	504	0.4363	504	0.44275	504	0.4519
505	0.47317	505	0.3536	485	0.501				505	0.44821	505	0.43574	505	0.4417	505	0.45095
506	0.47834	506	0.35586	486	0.502				506	0.44727	506	0.43461	506	0.44118	506	0.45
507	0.48502	507	0.35586	487	0.503				507	0.44633	507	0.43405	507	0.44013	507	0.44905
508	0.49061	508	0.35811	488	0.503				508	0.44586	508	0.43348	508	0.43908	508	0.44857
509	0.49698	509	0.35811	489	0.505				509	0.44492	509	0.43236	509	0.43855	509	0.44762
510	0.50239	510	0.36036	490	0.506				510	0.44397	510	0.43123	510	0.4375	510	0.44667
511	0.50922	511	0.36036	491	0.507				511	0.44256	511	0.4301	511	0.43645	511	0.44524
512	0.51509	512	0.36261	492	0.508				512	0.44162	512	0.42897	512	0.43487	512	0.44381
513	0.52155	513	0.36261	493	0.509				513	0.44021	513	0.42785	513	0.43382	513	0.44238
514	0.52834	514	0.36261	494	0.51				514	0.43832	514	0.42616	514	0.43225	514	0.44095
515	0.53484	515	0.36261	495	0.511				515	0.43644	515	0.42446	515	0.43015	515	0.43905
516	0.54087	516	0.36261	496	0.513				516	0.43456	516	0.42221	516	0.42805	516	0.43667
517	0.54824	517	0.36261	497	0.514				517	0.4322	517	0.41995	517	0.42542	517	0.43429
518	0.55407	518	0.36261	498	0.516				518	0.42938	518	0.41714	518	0.42279	518	0.43143
519	0.56079	519	0.36036	499	0.518				519	0.42655	519	0.41432	519	0.41964	519	0.4281
520	0.56881	520	0.36036	500	0.519				520	0.42279	520	0.41094	520	0.41649	520	0.42476
521	0.5756	521	0.35811	501	0.521				521	0.41902	521	0.40699	521	0.41282	521	0.42095
522	0.58259	522	0.35811	502	0.523				522	0.41525	522	0.40304	522	0.40861	522	0.41667
523	0.58942	523	0.35586	503	0.525				523	0.41102	523	0.3991	523	0.40441	523	0.4119
524	0.59673	524	0.3536	504	0.527				524	0.40584	524	0.39459	524	0.39968	524	0.40714
525	0.60495	525	0.35135	505	0.529				525	0.40113	525	0.38952	525	0.39443	525	0.40238
526	0.61094	526	0.3491	506	0.531				526	0.39595	526	0.38444	526	0.38918	526	0.39667
527	0.61773	527	0.34685	507	0.533				527	0.3903	527	0.3788	527	0.38393	527	0.39095
528	0.62636	528	0.34234	508	0.535				528	0.38465	528	0.37317	528	0.37815	528	0.38524
529	0.63145	529	0.34009	509	0.537				529	0.37853	529	0.36753	529	0.37185	529	0.37905
530	0.63854	530	0.33559	510	0.539				530	0.37241	530	0.36133	530	0.36607	530	0.37286
531	0.6457	531	0.33333	511	0.541				531	0.36582	531	0.35513	531	0.35977	531	0.36619
532	0.65249	532	0.32883	512	0.543				532	0.35923	532	0.34893	532	0.35294	532	0.36
533	0.65991	533	0.32658	513	0.545				533	0.35311	533	0.34216	533	0.34664	533	0.35333
534	0.66747	534	0.32207	514	0.546				534	0.34605	534	0.33596	534	0.33981	534	0.34619
535	0.67433	535	0.31757	515	0.548				535	0.33945	535	0.3292	535	0.33298	535	0.33952
536	0.68228	536	0.31306	516	0.549				536	0.33239	536	0.32244	536	0.32668	536	0.33286
537	0.69018	537	0.30856	517	0.55				537	0.3258	537	0.31567	537	0.31985	537	0.32571
538	0.69765	538	0.3018	518	0.551				538	0.31874	538	0.30947	538	0.31303	538	0.31905
539	0.70509	539	0.2973	519	0.552				539	0.31215	539	0.30271	539	0.3062	539	0.3119
540	0.71374	540	0.29054	520	0.553				540	0.30508	540	0.29594	540	0.29937	540	0.30524
541	0.72124	541	0.28604	521	0.553				541	0.29849	541	0.28974	541	0.29307	541	0.29905
542	0.72971	542	0.27928	522	0.553				542	0.29237	542	0.28354	542	0.28676	542	0.29238
543	0.737	543	0.27252	523	0.553				543	0.28578	543	0.27734	543	0.28046	543	0.28619
544	0.74508	544	0.26577	524	0.553				544	0.28013	544	0.2717	544	0.27468	544	0.28048
545	0.754	545	0.25901	525	0.553				545	0.27448	545	0.26607	545	0.26943	545	0.27476
546	0.76249	546	0.25225	526	0.553				546	0.2693	546	0.26099	546	0.26471	546	0.27
547	0.77134	547	0.24775	527	0.552				547	0.26507	547	0.25648	547	0.25998	547	0.26524
548	0.77903	548	0.24099	528	0.551				548	0.26036	548	0.25254	548	0.25578	548	0.26095
549	0.78735	549	0.23423	529	0.551				549	0.25659	549	0.24859	549	0.2521	549	0.25714
550	0.7965	550	0.22748	530	0.55				550	0.2533	550	0.24521	550	0.24842	550	0.25381
551	0.80548	551	0.22297	531	0.549				551	0.25047	551	0.24239	551	0.2458	551	0.25095
552	0.81429	552	0.21622	532	0.548				552	0.24765	552	0.24014	552	0.24317	552	0.24857
553	0.82305	553	0.21171	533	0.547				553	0.24576	553	0.23788	553	0.24107	553	0.24619
554	0.83185	554	0.20721	534	0.545				554	0.24388	554	0.23619	554	0.2395	554	0.24429
555	0.84024	555	0.2027	535	0.544				555	0.24247	555	0.23506	555	0.23792	555	0.24333
556	0.8486	556	0.1982	536	0.542				556	0.24105	556	0.23393	556	0.23687	556	0.2419
557	0.85653	557	0.19369	537	0.541				557	0.24058	557	0.23281	557	0.23634	557	0.24143
558	0.86523	558	0.19144	538	0.539				558	0.24011	558	0.23224	558	0.23582	558	0.24095
559	0.87412	559	0.18694	539	0.537				559	0.23964	559	0.23224	559	0.23529	559	0.24048
560	0.8808	560	0.18468	540	0.535				560	0.23964	560	0.23224	560	0.23529	560	0.24048
561	0.88897	561	0.18243	541	0.533				561	0.23964	561	0.23224	561	0.23582	561	0.24095
562	0.89508	562	0.18018	542	0.531				562	0.24011	562	0.23281	562	0.23582	562	0.24095
563	0.90217	563	0.17793	543	0.53				563	0.24058	563	0.23337	563	0.23687	563	0.2419
564	0.90901	564	0.17568	544	0.528				564	0.24153	564	0.23393	564	0.23739	564	0.24238
565	0.9161	565	0.17342	545	0.526				565	0.24247	565	0.23506	565	0.23845	565	0.24381
566	0.92134	566	0.17342	546	0.525				566	0.24388	566	0.23619	566	0.2395	566	0.24476
567	0.92685	567	0.17117	547	0.524				567	0.24482	567	0.23732	567	0.24107	567	0.24619
568	0.93196	568	0.17117	548	0.523				568	0.24623	568	0.23901	568	0.24265	568	0.24762
569	0.93651	569	0.16892	549	0.522				569	0.24812	569	0.24014	569	0.24422	569	0.24952
570	0.94058	570	0.16892	550	0.522				570	0.25	570	0.24183	570	0.2458	570	0.25095
571	0.94394	571	0.16892	551	0.522				571	0.25188	571	0.24408	571	0.24737	571	0.25333
572	0.94761	572	0.16892	552	0.522				572	0.25377	572	0.24577	572	0.24947	572	0.25524
573	0.94932	573	0.16892	553	0.523				573	0.25565	573	0.24803	573	0.25158	573	0.25714
574	0.9528	574	0.16892	554	0.523				574	0.258	574	0.24972	574	0.25368	574	0.25952
575	0.9546	575	0.16892	555	0.524				575	0.25989	575	0.25197	575	0.25578	575	0.26143
576	0.95603	576	0.16892	556	0.526				576	0.26224	576	0.25423	576	0.25788	576	0.26381
577	0.95668	577	0.17117	557	0.527				577	0.2646	577	0.25648	577	0.2605	577	0.26619
578	0.95686	578	0.17117	558	0.529				578	0.26695	578	0.25874	578	0.26261	578	0.26857
579	0.95697	579	0.17117	559	0.531				579	0.2693	579	0.26099	579	0.26523	579	0.27095
580	0.95591	580	0.17342	560	0.533				580	0.27166	580	0.26381	580	0.26786	580	0.27381
581	0.95537	581	0.17342	561	0.536				581	0.27448	581	0.26607	581	0.26996	581	0.27619
582	0.95526	582	0.17568	562	0.538				582	0.27684	582	0.26832	582	0.27258	582	0.27857
583	0.95289	583	0.17568	563	0.54				583	0.27919	583	0.27057	583	0.27468	583	0.28095
584	0.95215	584	0.17793	564	0.543				584	0.28154	584	0.27339	584	0.27731	584	0.28333
585	0.95129	585	0.17793	565	0.546				585	0.28437	585	0.27565	585	0.27994	585	0.28619
586	0.94831	586	0.18018	566	0.549				586	0.28719	586	0.27847	586	0.28256	586	0.28905
587	0.94584	587	0.18018	567	0.551				587	0.28955	587	0.28129	587	0.28519	587	0.2919
588	0.94483	588	0.18243	568	0.554				588	0.29237	588	0.2841	588	0.28834	588	0.29476
589	0.94393	589	0.18468	569	0.557				589	0.2952	589	0.28692	589	0.29097	589	0.29762
590	0.9421	590	0.18694	570	0.56				590	0.29849	590	0.2903	590	0.29464	590	0.30095
591	0.94127	591	0.18694	571	0.562				591	0.30132	591	0.29312	591	0.29727	591	0.30381
592	0.93938	592	0.18919	572	0.565				592	0.30461	592	0.29594	592	0.30042	592	0.30714
593	0.93892	593	0.19144	573	0.567				593	0.30791	593	0.29932	593	0.30357	593	0.31
594	0.93861	594	0.19369	574	0.569				594	0.31121	594	0.30214	594	0.30672	594	0.31333
595	0.93853	595	0.18694	575	0.571				595	0.31544	595	0.30665	595	0.31092	595	0.31857
596	0.93938	596	0.18919	576	0.573				596	0.31874	596	0.31003	596	0.3146	596	0.3219
597	0.93977	597	0.19144	577	0.575				597	0.32203	597	0.31342	597	0.31828	597	0.32571
598	0.94142	598	0.19369	578	0.576				598	0.3258	598	0.3168	598	0.32143	598	0.32905
599	0.94234	599	0.19369	579	0.578				599	0.32957	599	0.32074	599	0.32511	599	0.33286
600	0.9449	600	0.19595	580	0.579				600	0.33286	600	0.32413	600	0.32878	600	0.33667
601	0.94643	601	0.20045	581	0.58				601	0.33663	601	0.32751	601	0.33246	601	0.34048
602	0.94939	602	0.20045	582	0.58				602	0.3404	602	0.33089	602	0.33613	602	0.34429
603	0.95246	603	0.2027	583	0.581				603	0.34369	603	0.33484	603	0.33981	603	0.3481
604	0.95611	604	0.20495	584	0.582				604	0.34746	604	0.33822	604	0.34349	604	0.35143
605	0.95905	605	0.20721	585	0.582				605	0.35122	605	0.3416	605	0.34716	605	0.35524
606	0.96262	606	0.20946	586	0.583				606	0.35499	606	0.34555	606	0.35084	606	0.35905
607	0.96743	607	0.21171	587	0.583				607	0.35876	607	0.34893	607	0.35452	607	0.36286
608	0.97105	608	0.21396	588	0.584				608	0.36205	608	0.35287	608	0.35819	608	0.36667
609	0.97516	609	0.21622	589	0.584				609	0.36582	609	0.35626	609	0.36187	609	0.37048
610	0.97876	610	0.21847	590	0.586				610	0.36959	610	0.3602	610	0.36555	610	0.37429
611	0.98279	611	0.22072	591	0.587				611	0.37382	611	0.36359	611	0.36922	611	0.3781
612	0.98576	612	0.22297	592	0.587				612	0.37759	612	0.36753	612	0.3729	612	0.3819
613	0.99023	613	0.22748	593	0.588				613	0.38136	613	0.37148	613	0.37658	613	0.38571
614	0.99269	614	0.22973	594	0.589				614	0.38512	614	0.37486	614	0.38078	614	0.38952
615	0.99518	615	0.23198	595	0.594				615	0.38889	615	0.3788	615	0.38445	615	0.39333
616	0.99807	616	0.23423	596	0.595				616	0.39266	616	0.38219	616	0.38761	616	0.39714
617	0.99888	617	0.23649	597	0.597				617	0.39595	617	0.38557	617	0.39128	617	0.40048
618	1	618	0.24099	598	0.599				618	0.39972	618	0.38895	618	0.39496	618	0.40429
619	0.99969	619	0.24324	599	0.601				619	0.40301	619	0.3929	619	0.39811	619	0.40762
620	0.99936	620	0.2455	600	0.604				620	0.40631	620	0.39572	620	0.40126	620	0.41095
621	0.99879	621	0.25	601	0.606				621	0.40913	621	0.39853	621	0.40441	621	0.41381
622	0.99518	622	0.25225	602	0.609				622	0.41243	622	0.40135	622	0.40704	622	0.41667
623	0.99109	623	0.2545	603	0.612				623	0.41478	623	0.40417	623	0.41019	623	0.41952
624	0.98686	624	0.25901	604	0.615				624	0.41714	624	0.40643	624	0.41229	624	0.4219
625	0.98073	625	0.26126	605	0.619				625	0.41949	625	0.40868	625	0.41439	625	0.42429
626	0.97313	626	0.26577	606	0.622				626	0.42137	626	0.41094	626	0.41649	626	0.42619
627	0.96518	627	0.26802	607	0.625				627	0.42326	627	0.41263	627	0.41807	627	0.4281
628	0.95497	628	0.27252	608	0.629				628	0.42514	628	0.41432	628	0.41964	628	0.42952
629	0.94507	629	0.27477	609	0.632				629	0.42655	629	0.41545	629	0.42122	629	0.43095
630	0.93447	630	0.27703	610	0.636				630	0.4275	630	0.41657	630	0.42227	630	0.4319
631	0.92059	631	0.28153	611	0.64				631	0.42844	631	0.4177	631	0.42332	631	0.43286
632	0.90592	632	0.28378	612	0.643				632	0.42938	632	0.41883	632	0.42437	632	0.43381
633	0.89219	633	0.28829	613	0.647				633	0.42985	633	0.41939	633	0.42489	633	0.43476
634	0.8751	634	0.29054	614	0.65				634	0.43079	634	0.41939	634	0.42542	634	0.43524
635	0.85828	635	0.29279	615	0.654				635	0.43079	635	0.41995	635	0.42542	635	0.43524
636	0.84019	636	0.2973	616	0.657				636	0.43126	636	0.41995	636	0.42595	636	0.43524
637	0.82106	637	0.29955	617	0.66				637	0.43079	637	0.41995	637	0.42542	637	0.43524
638	0.80227	638	0.3018	618	0.663				638	0.43079	638	0.41995	638	0.42542	638	0.43476
639	0.78155	639	0.30631	619	0.665				639	0.43032	639	0.41939	639	0.42489	639	0.43429
640	0.76055	640	0.30856	620	0.667				640	0.42985	640	0.41883	640	0.42437	640	0.43381
641	0.73948	641	0.31081	621	0.669				641	0.42891	641	0.41826	641	0.42332	641	0.43333
642	0.71775	642	0.31532	622	0.669				642	0.42844	642	0.4177	642	0.42279	642	0.43238
643	0.69708	643	0.31757	623	0.669				643	0.42702	643	0.41657	643	0.42174	643	0.43143
644	0.675	644	0.31982	624	0.669				644	0.42608	644	0.41545	644	0.42069	644	0.43048
645	0.65413	645	0.32207	625	0.668				645	0.42514	645	0.41432	645	0.41964	645	0.42905
646	0.63208	646	0.32432	626	0.667				646	0.42373	646	0.41319	646	0.41807	646	0.42762
647	0.61263	647	0.32432	627	0.664				647	0.42232	647	0.4115	647	0.41649	647	0.42619
648	0.59301	648	0.32658	628	0.661				648	0.42137	648	0.41037	648	0.41544	648	0.42476
649	0.57288	649	0.33108	629	0.658				649	0.41996	649	0.40924	649	0.41439	649	0.42381
650	0.55337	650	0.33333	630	0.654				650	0.41902	650	0.40868	650	0.41334	650	0.42286
651	0.53421	651	0.33559	631	0.65				651	0.41761	651	0.40755	651	0.41229	651	0.4219
652	0.51579	652	0.33784	632	0.645				652	0.41667	652	0.40643	652	0.41176	652	0.42095
653	0.49625	653	0.34009	633	0.639				653	0.41573	653	0.4053	653	0.41071	653	0.42
654	0.47873	654	0.34234	634	0.632				654	0.41431	654	0.40474	654	0.41019	654	0.41952
655	0.46141	655	0.34459	635	0.625				655	0.41384	655	0.40417	655	0.40914	655	0.41857
656	0.44641	656	0.34459	636	0.617				656	0.4129	656	0.40304	656	0.40861	656	0.4181
657	0.42998	657	0.34459	637	0.609				657	0.41196	657	0.40248	657	0.40809	657	0.41762
658	0.4135	658	0.34459	638	0.6				658	0.41149	658	0.40248	658	0.40756	658	0.41714
659	0.39884	659	0.3491	639	0.59				659	0.41102	659	0.40192	659	0.40704	659	0.41667
660	0.38411	660	0.3491	640	0.58				660	0.41055	660	0.40079	660	0.40599	660	0.41571
661	0.37048	661	0.3491	641	0.569				661	0.41008	661	0.40023	661	0.40599	661	0.41571
662	0.35688	662	0.35135	642	0.558				662	0.41008	662	0.40023	662	0.40599	662	0.41571
663	0.34444	663	0.35135	643	0.547				663	0.41008	663	0.40023	663	0.40599	663	0.41571
664	0.33268	664	0.35135	644	0.536				664	0.41055	664	0.40079	664	0.40651	664	0.41619
665	0.32129	665	0.35135	645	0.525				665	0.41102	665	0.40135	665	0.40704	665	0.41619
666	0.31116	666	0.35135	646	0.513				666	0.41196	666	0.40192	666	0.40756	666	0.41714
667	0.30102	667	0.35135	647	0.501				667	0.4129	667	0.40304	667	0.40861	667	0.4181
668	0.29171	668	0.35135	648	0.491				668	0.41384	668	0.40417	668	0.40966	668	0.41952
669	0.28258	669	0.3536	649	0.48				669	0.41525	669	0.4053	669	0.41124	669	0.42095
670	0.27421	670	0.3536	650	0.47				670	0.41667	670	0.40699	670	0.41282	670	0.42238
671	0.26523	671	0.3536	651	0.461				671	0.41855	671	0.40868	671	0.41439	671	0.42429
672	0.25594	672	0.3536	652	0.452				672	0.42043	672	0.41037	672	0.41649	672	0.42619
673	0.24879	673	0.3536	653	0.443				673	0.42279	673	0.41263	673	0.41859	673	0.42857
674	0.24164	674	0.3536	654	0.434				674	0.42467	674	0.41488	674	0.42069	674	0.43095
675	0.23427	675	0.35586	655	0.426				675	0.42702	675.1	0.41714	675.042	0.42332	675.075	0.43333
676	0.22763	676	0.35586	656	0.418				676	0.42985	676.2	0.41939	676.083	0.42542	676.15	0.43571
677	0.22064	677	0.35811	657	0.411				677	0.4322	677.3	0.42221	677.125	0.42857	677.225	0.43857
678	0.21467	678	0.35811	658	0.403				678	0.43503	678.4	0.42503	678.167	0.4312	678.3	0.44143
679	0.20862	679	0.36036	659	0.396				679	0.43832	679.5	0.42785	679.208	0.43382	679.375	0.44429
680	0.20314	680	0.36036	660	0.387				680	0.44115	680.6	0.43067	680.25	0.43697	680.45	0.44762
681	0.19747	681	0.36261	661	0.381				681	0.44444	681.7	0.43348	681.292	0.44013	681.525	0.45048
682	0.19139	682	0.36486	662	0.374				682	0.44727	682.8	0.43687	682.333	0.44328	682.6	0.45381
683	0.18689	683	0.36486	663	0.368				683	0.45056	683.9	0.44025	683.375	0.44643	683.675	0.45714
684	0.18171	684	0.36712	664	0.363				684	0.45433	685	0.44363	684.417	0.45011	684.75	0.46095
685	0.17781	685	0.36937	665	0.357				685	0.45763	686.1	0.44701	685.458	0.45378	685.825	0.46429
686	0.17303	686	0.37162	666	0.352				686	0.46139	687.2	0.45039	686.5	0.45693	686.9	0.4681
687	0.16955	687	0.37387	667	0.348				687	0.46469	688.3	0.45378	687.542	0.46061	687.975	0.47143
688	0.16484	688	0.37613	668	0.343				688	0.46846	689.4	0.45716	688.584	0.46429	689.05	0.47524
689	0.16173	689	0.37838	669	0.339				689	0.47222	690.5	0.4611	689.625	0.46796	690.125	0.47905
690	0.15775	690	0.38288	670	0.336				690	0.47599	691.6	0.46449	690.667	0.47111	691.2	0.48238
691	0.1545	691	0.38514	671	0.332				691	0.47928	692.7	0.46787	691.709	0.47479	692.275	0.48619
692	0.15076	692	0.38739	672	0.33				692	0.48305	693.8	0.47182	692.75	0.47847	693.35	0.48952
693	0.14822	693	0.39189	673	0.327				693	0.48635	694.9	0.4752	693.792	0.48214	694.425	0.49333
694	0.14518	694	0.39414	674	0.325				694	0.48964	696	0.47858	694.834	0.48529	695.5	0.49667
695	0.14318	695	0.3964	675	0.323				695	0.49341	697.1	0.48196	695.875	0.48845	696.575	0.50048
696	0.13937	696	0.4009	676	0.321				696	0.4967	698.2	0.48534	696.917	0.4916	697.65	0.50381
697	0.13723	697	0.40315	677	0.32				697	0.49953	699.3	0.48816	697.959	0.49475	698.725	0.50667
698	0.1344	698	0.40766	678	0.318				698	0.50282	700.4	0.49098	699.001	0.4979	699.8	0.50952
699	0.13265	699	0.40991	679	0.317				699	0.50565	701.5	0.4938	700.042	0.50105	700.875	0.51286
700	0.13072	700	0.41441	680	0.317				700	0.50847	702.6	0.49662	701.084	0.50368	701.95	0.51571
701	0.12796	701	0.41667	681	0.316				701	0.51083	703.7	0.49944	702.126	0.5063	703.025	0.5181
702	0.12617	702	0.42117	682	0.316				702	0.51365	704.8	0.50169	703.167	0.50893	704.1	0.52048
703	0.12395	703	0.42342	683	0.316				703	0.51601	705.9	0.50451	704.209	0.51103	705.175	0.52333
704	0.1217	704	0.42793	684	0.316				704	0.51836	707	0.50676	705.251	0.51366	706.25	0.52571
705	0.11999	705	0.43018	685	0.316				705	0.52072	708.1	0.50902	706.293	0.51576	707.325	0.5281
706	0.11784	706	0.43468	686	0.317				706	0.52307	709.2	0.51127	707.334	0.51838	708.4	0.53048
707	0.11629	707	0.43694	687	0.318				707	0.52542	710.3	0.51353	708.376	0.52048	709.475	0.53286
708	0.11428	708	0.43919	688	0.319				708	0.52778	711.4	0.51578	709.418	0.52258	710.55	0.53524
709	0.11279	709	0.44369	689	0.32				709	0.53013	712.5	0.51804	710.459	0.52468	711.625	0.53714
710	0.11154	710	0.44595	690	0.321				710	0.53202	713.6	0.51973	711.501	0.52679	712.7	0.53952
711	0.10967	711	0.4482	691	0.323				711	0.53437	714.7	0.52198	712.543	0.52889	713.775	0.54143
712	0.10748	712	0.45045	692	0.325				712	0.53625	715.8	0.52424	713.584	0.53099	714.85	0.54333
713	0.10681	713	0.45495	693	0.326				713	0.53814	716.9	0.52593	714.626	0.53309	715.925	0.54571
714	0.10545	714	0.45721	694	0.328				714	0.54002	718	0.52818	715.668	0.53519	717	0.54762
715	0.10424	715	0.45946	695	0.33				715	0.54237	719.1	0.52988	716.71	0.53729	718.075	0.55
716	0.10302	716	0.46171	696	0.332				716	0.54426	720.2	0.53213	717.751	0.53939	719.15	0.5519
717	0.10078	717	0.46396	697	0.335				717	0.54614	721.3	0.53382	718.793	0.54149	720.225	0.55429
718	0.09918	718	0.46396	698	0.337				718	0.54849	722.4	0.53608	719.835	0.54307	721.3	0.55619
719	0.09829	719	0.46622	699	0.339				719	0.55038	723.5	0.53777	720.876	0.54569	722.375	0.5581
720	0.09616	720	0.46847	700	0.341				720	0.55273	724.6	0.54002	721.918	0.54779	723.45	0.56048
721	0.095	721	0.47072	701	0.344				721	0.55461	725.7	0.54228	722.96	0.54989	724.525	0.56286
722	0.09478	722	0.47072	702	0.346				722	0.5565	726.8	0.54397	724.001	0.552	725.6	0.56476
723	0.09349	723	0.47297	703	0.348				723	0.55885	727.9	0.54622	725.043	0.5541	726.675	0.56714
724	0.09185	724	0.47297	704	0.35				724	0.56121	729	0.54848	726.085	0.5562	727.75	0.56952
725	0.09067	725	0.47297	705	0.353				725	0.56356	730.1	0.55073	727.126	0.55882	728.825	0.5719
726	0.08994	726	0.47297	706	0.355				726	0.56591	731.2	0.55355	728.168	0.56092	729.9	0.57429
727	0.08911	727	0.47523	707	0.357				727	0.56874	732.3	0.55581	729.21	0.56408	730.975	0.57714
728	0.08758	728	0.47523	708	0.36				728	0.57109	733.4	0.55862	730.252	0.5667	732.05	0.58
729	0.08692	729	0.47523	709	0.362				729	0.57392	734.5	0.56144	731.293	0.56933	733.125	0.58238
730	0.08526	730	0.47523	710	0.364				730	0.57721	735.6	0.56426	732.335	0.57248	734.2	0.58571
731	0.0839	731	0.47523	711	0.366				731	0.58051	736.7	0.56708	733.377	0.57563	735.275	0.58905
732	0.08331	732	0.47523	712	0.368				732	0.5838	737.8	0.57103	734.418	0.57878	736.35	0.59238
733	0.08396	733	0.47523	713	0.37				733	0.58757	738.9	0.57441	735.46	0.58246	737.425	0.59619
734	0.08272	734	0.47523	714	0.372				734	0.59134	740	0.57835	736.502	0.58613	738.5	0.6
735	0.0811	735	0.47523	715	0.374				735	0.5951	741.1	0.58174	737.543	0.58981	739.575	0.60333
736	0.08046	736	0.47297	716	0.376				736	0.59934	742.2	0.58625	738.585	0.59401	740.65	0.60762
737	0.07919	737	0.47297	717	0.377				737	0.60358	743.3	0.59019	739.627	0.59874	741.725	0.61238
738	0.07866	738	0.47523	718	0.379				738	0.60782	744.4	0.5947	740.669	0.60294	742.8	0.61667
739	0.07781	739	0.47523	719	0.38				739	0.61299	745.5	0.59977	741.71	0.60767	743.875	0.6219
740	0.07715	740	0.47297	720	0.381				740	0.61817	746.6	0.60485	742.752	0.61239	744.95	0.62714
741	0.07656	741	0.47523	721	0.382				741	0.62335	747.7	0.60992	743.794	0.61765	746.025	0.63238
742	0.0754	742	0.47523	722	0.383				742	0.62853	748.8	0.61499	744.835	0.62342	747.1	0.63762
743	0.07472	743	0.47523	723	0.384				743	0.63418	749.9	0.62063	745.877	0.62868	748.175	0.64286
744	0.0733	744	0.47523	724	0.385				744	0.63936	751	0.62627	746.919	0.63445	749.25	0.64905
745	0.07231	745	0.47748	725	0.385				745	0.64548	752.1	0.63134	747.961	0.64023	750.325	0.65429
746	0.07135	746	0.47748	726	0.386				746	0.6516	753.2	0.63754	749.002	0.64601	751.4	0.66048
747	0.07091	747	0.47973	727	0.386				747	0.65725	754.3	0.64374	750.044	0.65179	752.475	0.66619
748	0.06969	748	0.48198	728	0.387				748	0.66384	755.4	0.64938	751.086	0.65756	753.55	0.67238
749	0.06916	749	0.48423	729	0.387				749	0.66949	756.5	0.65558	752.127	0.66387	754.625	0.67857
750	0.06916	750	0.48649	730	0.387				750	0.67608	757.6	0.66234	753.169	0.67069	755.7	0.68524
751	0.0685	751	0.48874	731	0.388				751	0.68267	758.7	0.66911	754.211	0.67647	756.775	0.6919
752	0.0676	752	0.49099	732	0.388				752	0.69021	759.8	0.67644	755.252	0.68435	757.85	0.69905
753	0.06712	753	0.4955	733	0.388				753	0.6968	760.9	0.6832	756.294	0.6917	758.925	0.70667
754	0.06585	754	0.49775	734	0.388				754	0.7048	762	0.69109	757.336	0.69853	760	0.71381
755	0.06559	755	0.50225	735	0.389				755	0.71281	763.1	0.69842	758.378	0.70641	761.075	0.72143
756	0.06414	756	0.50676	736	0.389				756	0.72034	764.2	0.70688	759.419	0.71429	762.15	0.72952
757	0.0643	757	0.50901	737	0.389				757	0.72881	765.3	0.71477	760.461	0.72216	763.225	0.73857
758	0.06371	758	0.51577	738	0.39				758	0.73776	766.4	0.72322	761.503	0.73109	764.3	0.74619
759	0.06292	759	0.52027	739	0.39				759	0.7467	767.5	0.73224	762.544	0.74002	765.375	0.75524
760	0.06222	760	0.52477	740	0.391				760	0.75565	768.6	0.74183	763.586	0.74895	766.45	0.76429
761	0.06195	761	0.53153	741	0.392				761	0.76507	769.7	0.75085	764.628	0.7584	767.525	0.77381
762	0.06092	762	0.53829	742	0.392				762	0.77448	770.8	0.76043	765.669	0.76786	768.6	0.78333
763	0.06023	763	0.54505	743	0.393				763	0.7839	771.9	0.77001	766.711	0.77731	769.675	0.79286
764	0.05895	764	0.5518	744	0.395				764	0.79331	773	0.78016	767.753	0.78729	770.75	0.80286
765	0.05852	765	0.55856	745	0.396				765	0.80273	774.1	0.78974	768.794	0.79727	771.825	0.81143
766	0.05891	766	0.56532	746	0.397				766	0.81309	775.2	0.79989	769.836	0.8062	772.9	0.82095
767	0.05863	767	0.57207	747	0.399				767	0.82203	776.3	0.80947	770.878	0.8167	773.975	0.83048
768	0.05746	768	0.58108	748	0.401				768	0.83239	777.4	0.81905	771.92	0.82563	775.05	0.84
769	0.05681	769	0.58784	749	0.403				769	0.8404	778.5	0.82807	772.961	0.83508	776.125	0.84905
770	0.05714	770	0.59685	750	0.405				770	0.84981	779.6	0.83822	774.003	0.84454	777.2	0.85857
771	0.05565	771	0.6036	751	0.408				771	0.8597	780.7	0.84724	775.045	0.85347	778.275	0.86714
772	0.05549	772	0.61261	752	0.41				772	0.86723	781.8	0.85569	776.086	0.86187	779.35	0.87476
773	0.05469	773	0.62162	753	0.413				773	0.87618	782.9	0.86528	777.128	0.87027	780.425	0.88286
774	0.05416	774	0.63063	754	0.416				774	0.88465	784	0.87373	778.17	0.8792	781.5	0.89095
775	0.05302	775	0.63739	755	0.419				775	0.89313	785.1	0.88275	779.212	0.88813	782.575	0.89857
776	0.05186	776	0.64865	756	0.423				776	0.90207	786.2	0.89177	780.253	0.89653	783.65	0.90714
777	0.0528	777	0.65766	757	0.427				777	0.91055	787.3	0.90023	781.295	0.90494	784.725	0.91524
778	0.05238	778	0.66667	758	0.431				778	0.91855	788.4	0.90868	782.337	0.91282	785.8	0.92286
779	0.05116	779	0.67568	759	0.435				779	0.92514	789.5	0.91714	783.378	0.92122	786.875	0.93048
780	0.04987	780	0.68243	760	0.439				780	0.93409	790.6	0.92559	784.42	0.9291	787.95	0.9381
781	0.04965	781	0.69369	761	0.444				781	0.94162	791.7	0.93405	785.462	0.9375	789.025	0.94524
782	0.05004	782	0.7027	762	0.449				782	0.94821	792.8	0.94138	786.503	0.94433	790.1	0.95143
783	0.04897	783	0.71396	763	0.454				783	0.95527	793.9	0.94983	787.545	0.95168	791.175	0.95857
784	0.04768	784	0.72523	764	0.46				784	0.96139	795	0.95603	788.587	0.95851	792.25	0.96429
785	0.04783	785	0.73423	765	0.466				785	0.96798	796.1	0.9628	789.629	0.96534	793.325	0.97048
786	0.04768	786	0.7455	766	0.472				786	0.97411	797.2	0.969	790.67	0.97111	794.4	0.97619
787	0.04752	787	0.75676	767	0.477				787	0.97881	798.3	0.97463	791.712	0.97689	795.475	0.98095
788	0.04658	788	0.76802	768	0.483				788	0.98399	799.4	0.98027	792.754	0.98214	796.55	0.98571
789	0.04551	789	0.77928	769	0.49				789	0.98682	800.5	0.98478	793.795	0.98634	797.625	0.98857
790	0.04422	790	0.78829	770	0.496				790	0.99105	801.6	0.98929	794.837	0.99002	798.7	0.99238
791	0.04487	791	0.79955	771	0.502				791	0.99435	802.7	0.99267	795.879	0.99317	799.775	0.99429
792	0.04518	792	0.81081	772	0.509				792	0.99718	803.8	0.99549	796.92	0.9958	800.85	0.99714
793	0.0442	793	0.82207	773	0.515				793	0.99812	804.9	0.99718	797.962	0.9979	801.925	0.99905
794	0.04428	794	0.83108	774	0.523				794	1	806	0.99887	799.004	1	803	0.99952
795	0.04213	795	0.84234	775	0.53				795	0.99953	806.88	1	799.95	1	803.91	0.99905
796	0.04203	796	0.85135	776	0.536				796	0.99906	807.76	1	800.9	0.99947	804.82	1
797	0.04178	797	0.86261	777	0.543				797	0.99859	808.64	0.99887	801.85	0.99895	805.73	0.9981
798	0.04161	798	0.87162	778	0.55				798	0.99718	809.52	0.99775	802.8	0.9979	806.64	0.99667
799	0.04111	799	0.88063	779	0.557				799	0.99529	810.4	0.99549	803.75	0.9958	807.55	0.99524
800	0.04073	800	0.88964	780	0.564				800	0.99247	811.28	0.99211	804.7	0.99265	808.46	0.99238
801	0.03979	801	0.89865	781	0.572				801	0.9887	812.16	0.98873	805.65	0.98845	809.37	0.98857
802	0.03982	802	0.90766	782	0.579				802	0.98446	813.04	0.98365	806.6	0.98372	810.28	0.98381
803	0.03959	803	0.91667	783	0.586				803	0.97928	813.92	0.97802	807.55	0.97794	811.19	0.9781
804	0.0392	804	0.92342	784	0.594				804	0.97222	814.8	0.97012	808.5	0.97164	812.1	0.97095
805	0.03977	805	0.93243	785	0.601				805	0.96422	815.68	0.96223	809.45	0.96376	813.01	0.96476
806	0.03797	806	0.94144	786	0.609				806	0.95527	816.56	0.95321	810.4	0.95431	813.92	0.95524
807	0.03776	807	0.9482	787	0.616				807	0.94492	817.44	0.9425	811.35	0.94433	814.83	0.94571
808	0.03817	808	0.95721	788	0.623				808	0.93503	818.32	0.9301	812.3	0.9333	815.74	0.93524
809	0.03782	809	0.96396	789	0.63				809	0.92232	819.2	0.91714	813.25	0.91964	816.65	0.92286
810	0.03716	810	0.97072	790	0.637				810	0.90819	820.08	0.90248	814.2	0.90494	817.56	0.90952
811	0.03763	811	0.97523	791	0.644				811	0.8936	820.96	0.8867	815.15	0.89076	818.47	0.89524
812	0.03592	812	0.98198	792	0.651				812	0.87712	821.84	0.86979	816.1	0.87342	819.38	0.87952
813	0.03508	813	0.98649	793	0.657				813	0.85923	822.72	0.85175	817.05	0.85557	820.29	0.86095
814	0.0348	814	0.99099	794	0.664				814	0.84087	823.6	0.83202	818	0.83613	821.2	0.84286
815	0.03546	815	0.99324	795	0.669				815	0.81968	824.48	0.81116	818.95	0.81565	822.11	0.8219
816	0.03561	816	0.9955	796	0.675				816	0.79944	825.36	0.78918	819.9	0.79412	823.02	0.80095
817	0.03456	817	0.99775	797	0.681				817	0.77684	826.24	0.76663	820.85	0.77153	823.93	0.77905
818	0.03285	818	1	798	0.686				818	0.75377	827.12	0.74295	821.8	0.7479	824.84	0.75571
819	0.03274	819	1	799	0.691				819	0.73023	828	0.71928	822.75	0.72479	825.75	0.73238
820	0.03325	820	1	800	0.695				820	0.70621	828.88	0.69448	823.7	0.69958	826.66	0.70762
821	0.03353	821	0.99775	801	0.699				821	0.68126	829.76	0.66967	824.65	0.67489	827.57	0.68238
822	0.03307	822	0.9955	802	0.704				822	0.65631	830.64	0.64431	825.6	0.64916	828.48	0.65714
823	0.03243	823	0.99324	803	0.707				823	0.63041	831.52	0.61838	826.55	0.62395	829.39	0.63143
824	0.03213	824	0.98874	804	0.711				824	0.60405	832.4	0.59188	827.5	0.59716	830.3	0.60476
825	0.03086	825	0.98423	805	0.714				825	0.57674	833.28	0.56539	828.45	0.57038	831.21	0.57762
826	0.03114	826	0.97748	806	0.717				826	0.54991	834.16	0.53833	829.4	0.54307	832.12	0.55
827	0.03108	827	0.97072	807	0.719				827	0.52213	835.04	0.51071	830.35	0.51576	833.03	0.52286
828	0.03055	828	0.96171	808	0.72				828	0.49482	835.92	0.48365	831.3	0.48845	833.94	0.49524
829	0.02963	829	0.9527	809	0.722				829	0.46751	836.8	0.4566	832.25	0.46113	834.85	0.46714
830	0.02985	830	0.94369	810	0.722				830	0.44021	837.68	0.4301	833.2	0.43435	835.76	0.44
831	0.02889	831	0.93243	811	0.723				831	0.41384	838.56	0.40361	834.15	0.40809	836.67	0.41381
832	0.02783	832	0.91892	812	0.722				832	0.38748	839.44	0.37768	835.1	0.38235	837.58	0.38762
833	0.02878	833	0.90541	813	0.721				833	0.36158	840.32	0.35287	836.05	0.35662	838.49	0.3619
834	0.02904	834	0.88964	814	0.719				834	0.3371	841.2	0.32864	837	0.33246	839.4	0.33714
835	0.02738	835	0.87387	815	0.717				835	0.31356	842.08	0.30552	837.95	0.30882	840.31	0.31333
836	0.02762	836	0.85811	816	0.714				836	0.29096	842.96	0.28354	838.9	0.28676	841.22	0.29048
837	0.02617	837	0.84009	817	0.71				837	0.2693	843.84	0.26268	839.85	0.26523	842.13	0.26905
838	0.02449	838	0.82207	818	0.705				838	0.24906	844.72	0.24295	840.8	0.24527	843.04	0.24857
839	0.02617	839	0.80405	819	0.7				839	0.2307	845.6	0.22435	841.75	0.22689	843.95	0.23
840	0.02516	840	0.78604	820	0.694				840	0.21328	846.48	0.20744	842.7	0.20956	844.86	0.21238
841	0.02472	841	0.76577	821	0.688				841	0.1968	847.36	0.19166	843.65	0.1938	845.77	0.19619
842	0.02418	842	0.7455	822	0.681				842	0.1822	848.24	0.177	844.6	0.1791	846.68	0.18095
843	0.02372	843	0.72523	823	0.673				843	0.16808	849.12	0.16404	845.55	0.16544	847.59	0.16714
844	0.02398	844	0.70721	824	0.664				844	0.15537	850	0.15163	846.5	0.15284	848.5	0.15429
845	0.02398	845	0.68694	825	0.655				845	0.1436	850.88	0.1398	847.45	0.14128	849.41	0.14286
846	0.02306	846	0.66667	826	0.645				846	0.13277	851.76	0.12909	848.4	0.13025	850.32	0.1319
847	0.023	847	0.6464	827	0.634				847	0.12288	852.64	0.1195	849.35	0.12027	851.23	0.1219
848	0.02383	848	0.62613	828	0.622				848	0.11299	853.52	0.10992	850.3	0.11082	852.14	0.11238
849	0.02409	849	0.60586	829	0.61				849	0.10405	854.4	0.10147	851.25	0.10189	853.05	0.10333
850	0.02367	850	0.58559	830	0.596				850	0.09557	855.28	0.09301	852.2	0.09401	853.96	0.09476
851	0.02236	851	0.56532	831	0.583				851	0.08804	856.16	0.08568	853.15	0.08613	854.87	0.08714
852	0.02129	852	0.5473	832	0.568				852	0.08051	857.04	0.07835	854.1	0.07931	855.78	0.08
853	0.02089	853	0.52703	833	0.553				853	0.07392	857.92	0.07215	855.05	0.07248	856.69	0.07333
854	0.02105	854	0.50676	834	0.538				854	0.0678	858.8	0.06595	856	0.06618	857.6	0.06714
855	0.02039	855	0.48874	835	0.521				855	0.06215	859.68	0.06032	856.95	0.06092	858.51	0.06143
856	0.02087	856	0.46847	836	0.505				856	0.0565	860.56	0.05524	857.9	0.05567	859.42	0.05619
857	0.02034	857	0.45045	837	0.488				857	0.05179	861.44	0.05073	858.85	0.05095	860.33	0.05143
858	0.0198	858	0.43243	838	0.472				858	0.04755	862.32	0.04622	859.8	0.04674	861.24	0.04714
859	0.01958	859	0.41441	839	0.455				859	0.04331	863.2	0.04228	860.75	0.04254	862.15	0.04286
860	0.01879	860	0.3964	840	0.439				860	0.03955	864.08	0.0389	861.7	0.03887	863.06	0.03952
861	0.01918	861	0.37838	841	0.423				861	0.03625	864.96	0.03551	862.65	0.03571	863.97	0.03571
862	0.01844	862	0.36261	842	0.408				862	0.03296	865.84	0.03269	863.6	0.03256	864.88	0.03286
863	0.02162	863	0.3491	843	0.393				863	0.0306	866.72	0.02988	864.55	0.02994	865.79	0.03
864	0.01912	864	0.33333	844	0.379				864	0.02778	867.6	0.02762	865.5	0.02731	866.7	0.02762
865	0.01746	865	0.31982	845	0.365				865	0.02589	868.48	0.02537	866.45	0.02521	867.61	0.02524
866	0.0171	866	0.30631	846	0.352				866	0.02354	869.36	0.02368	867.4	0.02363	868.52	0.02333
867	0.01831	867	0.29505	847	0.339				867	0.02166	870.24	0.02142	868.35	0.02153	869.43	0.02143
868	0.01837	868	0.28378	848	0.326				868	0.02024	871.12	0.02029	869.3	0.01996	870.34	0.02
869	0.01756	869	0.27252	849	0.314				869	0.01883	872	0.0186	870.25	0.01838	871.25	0.01857
870	0.0171	870	0.26126	850	0.302				870	0.01742	872.88	0.01747	871.2	0.01733	872.16	0.01714
871	0.0178	871	0.25	851	0.291				871	0.01601	873.76	0.01578	872.15	0.01576	873.07	0.01571
872	0.01608	872	0.24099	852	0.28				872	0.0146	874.64	0.01466	873.1	0.01471	873.98	0.01476
873	0.01447	873	0.23198	853	0.27				873	0.01365	875.52	0.01409	874.05	0.01366	874.89	0.01381
874	0.01367	874	0.22297	854	0.26				874	0.01271	876.4	0.01297	875	0.01261	875.8	0.01286
875	0.0136	875	0.21396	855	0.251				875	0.01177	877.28	0.01184	875.95	0.01155	876.71	0.0119
876	0.01246	876	0.20495	856	0.242				876	0.01083	878.16	0.01127	876.9	0.01103	877.62	0.01095
877	0.01561	877	0.1982	857	0.233				877	0.00989	879.04	0.01015	877.85	0.00998	878.53	0.01
878	0.01367	878	0.18919	858	0.225				878	0.00942	879.92	0.00958	878.8	0.00945	879.44	0.00952
879	0.01625	879	0.18243	859	0.218				879	0.00847	880.8	0.00902	879.75	0.00893	880.35	0.00857
880	0.01857	880	0.17342	860	0.211				880	0.008	881.68	0.00846	880.7	0.0084	881.26	0.0081
881	0.01366	881	0.16667	861	0.204				881	0.00706	882.56	0.00789	881.65	0.00735	882.17	0.00762
882	0.01373	882	0.15991	862	0.198				882	0.00659	883.44	0.00733	882.6	0.00683	883.08	0.00714
883	0.01334	883	0.15541	863	0.192				883	0.00612	884.32	0.00676	883.55	0.00683	883.99	0.00619
884	0.01329	884	0.14865	864	0.187				884	0.00565	885.2	0.0062	884.5	0.0063	884.9	0.00619
885	0.01062	885	0.1464	865	0.183				885	0.00518	886.08	0.0062	885.45	0.00578	885.81	0.00571
886	0.01548	886	0.13964	866	0.178				886	0.00518	886.96	0.00564	886.4	0.00525	886.72	0.00524
887	0.01389	887	0.13514	867	0.174				887	0.00471	887.84	0.00564	887.35	0.00525	887.63	0.00476
888	0.01211	888	0.13063	868	0.17				888	0.00424	888.72	0.00395	888.3	0.0042	888.54	0.00381
889	0.01432	889	0.12613	869	0.167				889	0.00424	889.6	0.00395	889.25	0.00368	889.45	0.00333
890	0.01623	890	0.12162	870	0.164				890	0.00377	890.48	0.00338	890.2	0.00368	890.36	0.00333
891	0.00924	891	0.11712	871	0.16				891	0.0033	891.36	0.00338	891.15	0.00315	891.27	0.00286
892	0.01089	892	0.11486	872	0.158				892	0.0033	892.24	0.00338	892.1	0.00315	892.18	0.00286
893	0.01395	893	0.11036	873	0.155				893	0.0033	893.12	0.00282	893.05	0.00263	893.09	0.00286
894	0.00929	894	0.10811	874	0.152				894	0.00282	894	0.00282	894	0.00263	894	0.00238
895	0.01318	895	0.1036	875	0.15				895	0.00282	895	0.00282	895	0.00263	895	0.00238
896	0.01239	896	0.10135	876	0.148				896	0.00235	896	0.00225	896	0.00263	896	0.00238
897	0.00716	897	0.09685	877	0.145				897	0.00235	897	0.00225	897	0.0021	897	0.0019
898	0.0039	898	0.09459	878	0.143				898	0.00235	898	0.00225	898	0.0021	898	0.0019
899	0.01027	899	0.09234	879	0.141				899	0.00235	899	0.00225	899	0.0021	899	0.0019
900	0.01259	900	0.08784	880	0.139				900	0.00188	900	0.00169	900	0.0021	900	0.0019
		901	0.08559	881	0.137				901	0.00188	901	0.00169	901	0.00158	901	0.00143
		902	0.08333	882	0.136				902	0.00188	902	0.00169	902	0.00158	902	0.00143
		903	0.08108	883	0.134				903	0.00188	903	0.00169	903	0.00158	903	0.00143
		904	0.07883	884	0.133				904	0.00141	904	0.00169	904	0.00158	904	0.00143
		905	0.07658	885	0.131				905	0.00141	905	0.00113	905	0.00158	905	0.000952381
		906	0.07432	886	0.13				906	0.00141	906	0.00113	906	0.00158	906	0.000952381
		907	0.07207	887	0.127				907	0.00141	907	0.00113	907	0.00105	907	0.000952381
		908	0.06982	888	0.125				908	0.00141	908	0.00113	908	0.00105	908	0.000952381
		909	0.06757	889	0.124				909	0.00141	909	0.00113	909	0.00105	909	0.000952381
		910	0.06532	890	0.123				910	0.00141	910	0.00113	910	0.00105	910	0.000952381
		911	0.06306	891	0.122				911	0.00094162	911	0.00113	911	0.00105	911	0.000952381
		912	0.06081	892	0.121				912	0.00094162	912	0.000563698	912	0.00105	912	0.000952381
		913	0.06081	893	0.12				913	0.00094162	913	0.000563698	913	0.00105	913	0.00047619
		914	0.05856	894	0.119				914	0.00094162	914	0.000563698	914	0.00105	914	0.00047619
		915	0.05631	895	0.119				915	0.00094162	915	0.000563698	915	0.00105	915	0.00047619
		916	0.05405	896	0.118				916	0.00094162	916	0.000563698	916	0.00105	916	0.00047619
		917	0.05405	897	0.117				917	0.00094162	917	0.000563698	917	0.00105	917	0.00047619
		918	0.0518	898	0.116				918	0.00094162	918	0.000563698	918	0.00105	918	0.00047619
		919	0.04955	899	0.115				919	0.00047081	919	0.000563698	919	0.00052521	919	0.00047619
		920	0.04955	900	0.115				920	0.00047081	920	0.000563698	920	0.00052521	920	0.00047619
		921	0.0473	901	0.114				921	0.00047081	921	0.000563698	921	0.00052521	921	0.00047619
		922	0.04505	902	0.113				922	0.00047081	922	0.000563698	922	0.00052521	922	0.00047619
		923	0.04505	903	0.113				923	0.00047081	923	0.000563698	923	0.00052521	923	0.00047619
		924	0.04505	904	0.112				924	0.00047081	924	0.000563698	924	0.00052521	924	0.00047619
		925	0.04279	905	0.111				925	0.00047081	925	0.000563698	925	0.00052521	925	0.00047619
		926	0.04054	906	0.111				926	0.00047081	926	0.000563698	926	0.00052521	926	0.00047619
		927	0.04054	907	0.11				927	0.00047081	927	0.000563698	927	0.00052521	927	0
		928	0.04054	908	0.11				928	0.00047081	928	0.000563698	928	0.00052521	928	0
		929	0.03829	909	0.109				929	0.00047081	929	0.000563698	929	0.00052521	929	0.00047619
		930	0.03829	910	0.109				930	0.00047081	930	0.000563698	930	0.00052521	930	0
		931	0.03604	911	0.108				931	0.00047081	931	0.000563698	931	0.00052521	931	0
		932	0.03378	912	0.108				932	0.00047081	932	0.000563698	932	0.00052521	932	0
		933	0.03378	913	0.107				933	0.00047081	933	0	933	0.00052521	933	0
		934	0.03378	914	0.107				934	0.00047081	934	0	934	0.00052521	934	0
		935	0.03153	915	0.106				935	0.00047081	935	0	935	0.00052521	935	0
		936	0.03153	916	0.106				936	0.00047081	936	0	936	0.00052521	936	0
		937	0.02928	917	0.106				937	0.00047081	937	0	937	0.00052521	937	0
		938	0.02928	918	0.105				938	0	938	0	938	0.00052521	938	0
		939	0.02928	919	0.105				939	0	939	0	939	0.00052521	939	0
		940	0.02703	920	0.104				940	0.00047081	940	0	940	0.00052521	940	0
		941	0.02703	921	0.104				941	0.00047081	941	0	941	0.00052521	941	0
		942	0.02703	922	0.104				942	0	942	0	942	0.00052521	942	0
		943	0.02477	923	0.103				943	0	943	0	943	0.00052521	943	0
		944	0.02477	924	0.103				944	0.00047081	944	0	944	0.00052521	944	0
		945	0.02477	925	0.103				945	0	945	0	945	0.00052521	945	0
		946	0.02252	926	0.102				946	0	946	0	946	0	946	0
		947	0.02252	927	0.102				947	0	947	0	947	0	947	0
		948	0.02252	928	0.102				948	0	948	0	948	0	948	0
		949	0.02252	929	0.101				949	0	949	0	949	0	949	0
		950	0.02027	930	0.101				950	0	950	0	950	0	950	0
		951	0.02027	931	0.101				951	0	951	0	951	0	951	0
		952	0.02027	932	0.1				952	0	952	0	952	0	952	0
		953	0.01802	933	0.1				953	0	953	0	953	0	953	0
		954	0.01802	934	0.1				954	0	954	0	954	0	954	0
		955	0.01802	935	0.099				955	0	955	0	955	0	955	0
		956	0.01577	936	0.099				956	0	956	0	956	0	956	0
		957	0.01577	937	0.099				957	0	957	0	957	0	957	0
		958	0.01577	938	0.099				958	0	958	0	958	0	958	0
		959	0.01577	939	0.098				959	0	959	0	959	0	959	0
		960	0.01577	940	0.098				960	0	960	0	960	0	960	0
		961	0.01351	941	0.098				961	0	961	0	961	0	961	0
		962	0.01351	942	0.098				962	0	962	0	962	0	962	0
		963	0.01351	943	0.097				963	0	963	0	963	0	963	0
		964	0.01351	944	0.097				964	0	964	0	964	0	964	0
		965	0.01351	945	0.097				965	0	965	0	965	0	965	0
		966	0.01126	946	0.096				966	0	966	0	966	0	966	0
		967	0.01126	947	0.096				967	0	967	0	967	0	967	0
		968	0.01126	948	0.096				968	0	968	0	968	0	968	0
		969	0.01126	949	0.096				969	0	969	0	969	0	969	0
		970	0.00901	950	0.095				970	0	970	0	970	0	970	0
		971	0.00901	951	0.095				971	0	971	0	971	0	971	0
		972	0.00901	952	0.095				972	0	972	0	972	0	972	0
		973	0.00901	953	0.095				973	0	973	0	973	0	973	0
		974	0.00901	954	0.094				974	0	974	0	974	0	974	0
		975	0.00901	955	0.094				975	0	975	0	975	0	975	0
		976	0.00676	956	0.094				976	0	976	0	976	0	976	0
		977	0.00676	957	0.094				977	0	977	0	977	0	977	0
		978	0.00676	958	0.094				978	0	978	0	978	0	978	0
		979	0.00676	959	0.093				979	0	979	0	979	0	979	0
		980	0.0045	960	0.093				980	0	980	0	980	0	980	0
		981	0.0045	961	0.093				981	0	981	0	981	0	981	0
		982	0.0045	962	0.093				982	0	982	0	982	0	982	0
		983	0.0045	963	0.092				983	0	983	0	983	0	983	0
		984	0.0045	964	0.092				984	0	984	0	984	0	984	0
		985	0.0045	965	0.092				985	0	985	0	985	0	985	0
		986	0.0045	966	0.092				986	0	986	0	986	0	986	0
		987	0.00225	967	0.091				987	0	987	0	987	0	987	0
		988	0.00225	968	0.091				988	0	988	0	988	0	988	0
		989	0.00225	969	0.091				989	0	989	0	989	0	989	0
		990	0.00225	970	0.091				990	0	990	0	990	0	990	0
		991	0.00225	971	0.091				991	0	991	0	991	0	991	0
		992	0.00225	972	0.091				992	0	992	0	992	0	992	0
		993	0.00225	973	0.09				993	0	993	0	993	0	993	0
		994	0.00225	974	0.09				994	0	994	0	994	0	994	0
		995	0	975	0.09				995	0	995	0	995	0	995	0
		996	0	976	0.09				996	0	996	0	996	0	996	0
		997	0	977	0.089				997	0	997	0	997	0.00052521	997	0
		998	0	978	0.089				998	0	998	0	998	0.00052521	998	0
		999	0	979	0.089				999	0	999	0	999	0.00052521	999	0
				980	0.089
				981	0.088
				982	0.088
				983	0.088
				984	0.088
				985	0.088
				986	0.087
				987	0.087
				988	0.087
				989	0.087
				990	0.087
				991	0.087
				992	0.086
				993	0.086
				994	0.086
				995	0.086
				996	0.086
				997	0.085
				998	0.085
				999	0.085

## Sheet: 3
excited at 520 nm						excited at 750 nm
	PM6	ASCAST	DIB	DIBTASVA			PYIT	ASCAST	DIB	DIBTASVA
650	61.1714	24.9191	0.08678	28.5283		850	265.73	28.739	21.4073	10.5518
650.25	61.8005	25.0596	0.17956	28.6314		850.4	267.354	28.9126	21.5296	10.613
650.5	63.6062	25.462	0.4432	28.9261		850.8	272.132	29.4233	21.8893	10.793
650.75	66.3576	26.0712	0.8364	29.3691		851.2	279.802	30.2434	22.4668	11.0825
651	69.7078	26.8063	1.29923	29.897		851.6	289.966	31.3303	23.2319	11.4663
651.25	73.2455	27.5717	1.76469	30.4369		852	302.142	32.6327	24.1492	11.9268
651.5	76.5545	28.2727	2.17141	30.9177		852.4	315.822	34.0967	25.1815	12.445
651.75	79.2649	28.8295	2.47513	31.2825		852.8	330.534	35.6718	26.2952	13.0036
652	81.102	29.187	2.65616	31.4972		853.2	345.878	37.3157	27.4625	13.588
652.25	81.9126	29.3219	2.72175	31.5542		853.6	361.568	38.9982	28.6633	14.188
652.5	81.6772	29.243	2.70238	31.4725		854	377.436	40.7013	29.8858	14.7974
652.75	80.4983	28.9862	2.64312	31.29		854.4	393.41	42.4181	31.1237	15.4142
653	78.5811	28.6069	2.59207	31.0554		854.8	409.504	44.1499	32.3753	16.0394
653.25	76.198	28.1664	2.58849	30.8153		855.2	425.768	45.9024	33.6403	16.6748
653.5	73.6465	27.7232	2.65304	30.6048		855.6	442.26	47.6818	34.9184	17.323
653.75	71.2073	27.321	2.78257	30.4385		856	459.026	49.4928	36.2081	17.985
654	69.1048	26.9819	2.95042	30.3079		856.4	476.076	51.336	37.5069	18.6608
654.25	67.4775	26.7055	3.11203	30.1841		856.8	493.394	53.209	38.8125	19.3486
654.5	66.3646	26.4712	3.21503	30.0247		857.2	510.944	55.107	40.1236	20.0454
654.75	65.7102	26.2447	3.21126	29.7854		857.6	528.692	57.0252	41.4411	20.748
655	65.3861	25.9906	3.06884	29.4335		858	546.622	58.9601	42.7687	21.4532
655.25	65.2304	25.682	2.78109	28.9585		858.4	564.728	60.9098	44.1117	22.1586
655.5	65.0921	25.3126	2.37084	28.3794		858.8	583.022	62.8738	45.4751	22.8618
655.75	64.8733	24.9001	1.8884	27.7465		859.2	601.512	64.852	46.8624	23.5616
656	64.5578	24.4886	1.40374	27.1346		859.6	620.174	66.8411	48.2728	24.2558
656.25	64.219	24.1406	0.99414	26.6316		860	638.954	68.8351	49.7012	24.9422
656.5	64.003	23.926	0.72992	26.3226		860.4	657.754	70.8241	51.1379	25.618
656.75	64.0927	23.9066	0.6613	26.273		860.8	676.45	72.7957	52.5713	26.2798
657	64.6565	24.1246	0.80917	26.5162		861.2	694.924	74.7385	53.9907	26.925
657.25	65.797	24.588	1.16167	27.0462		861.6	713.114	76.6468	55.3903	27.553
657.5	67.5079	25.2683	1.67674	27.8167		862	731.03	78.5226	56.7707	28.1654
657.75	69.6514	26.1	2.28991	28.7484		862.4	748.794	80.3793	58.1412	28.7678
658	71.9626	26.9899	2.92524	29.7414		862.8	766.616	82.24	59.5177	29.3686
658.25	74.081	27.8291	3.50717	30.6905		863.2	784.778	84.1353	60.9207	29.9794
658.5	75.606	28.5102	3.9709	31.4998		863.6	803.562	86.0968	62.37	30.6134
658.75	76.1681	28.9432	4.27049	32.0971		864	823.2	88.1513	63.882	31.2822
659	75.4974	29.0696	4.38306	32.4409		864.4	843.832	90.3162	65.4662	31.995
659.25	73.4832	28.8719	4.30969	32.5245		864.8	865.476	92.5965	67.1248	32.7576
659.5	70.2044	28.3756	4.07274	32.3743		865.2	888.042	94.9855	68.8534	33.5712
659.75	65.9267	27.6446	3.71059	32.041		865.6	911.386	97.4697	70.6456	34.4334
660	61.0655	26.7707	3.27032	31.5912		866	935.362	100.034	72.4952	35.3402
660.25	56.1207	25.8569	2.79965	31.0929		866.4	959.89	102.671	74.4003	36.2874
660.5	51.5973	25.0016	2.33906	30.6054		866.8	984.982	105.377	76.3636	37.2722
660.75	47.9278	24.2834	1.91584	30.1698		867.2	1010.75	108.163	78.3918	38.294
661	45.411	23.7506	1.54056	29.8052		867.6	1037.35	111.042	80.4924	39.3538
661.25	44.176	23.4172	1.20695	29.5078		868	1064.96	114.03	82.6702	40.4534
661.5	44.178	23.2646	0.89501	29.257		868.4	1093.65	117.133	84.9233	41.5932
661.75	45.222	23.2519	0.57686	29.024		868.8	1123.38	120.347	87.2417	42.7706
662	47.0085	23.3239	0.22426	28.7802		869.2	1153.96	123.651	89.6086	43.9798
662.25	49.1927	23.4266	-0.18368	28.5061		869.6	1185.08	127.014	92.0031	45.2116
662.5	51.4477	23.5176	-0.65385	28.1979		870	1216.39	130.4	94.4056	46.4554
662.75	53.5225	23.5742	-1.1749	27.8704		870.4	1247.57	133.778	96.8028	47.7018
663	55.2893	23.5998	-1.71612	27.554		870.8	1278.47	137.129	99.1912	48.944
663.25	56.7728	23.624	-2.22967	27.293		871.2	1309.08	140.453	101.577	50.1804
663.5	58.1575	23.7008	-2.65556	27.1382		871.6	1339.61	143.768	103.976	51.4142
663.75	59.7719	23.9017	-2.92852	27.1409		872	1370.4	147.108	106.405	52.6518
664	62.0535	24.3092	-2.98508	27.3474		872.4	1401.84	150.508	108.879	53.901
664.25	65.4956	25.0057	-2.76933	27.7938		872.8	1434.23	153.999	111.408	55.1676
664.5	70.5897	26.0666	-2.23682	28.5035		873.2	1467.75	157.596	113.986	56.4538
664.75	77.7697	27.5512	-1.35509	29.4858		873.6	1502.37	161.296	116.602	57.7566
665	87.3706	29.4967	-0.10213	30.7348		874	1537.88	165.074	119.237	59.0684
665.25	99.6048	31.9181	1.53723	32.2312		874.4	1573.94	168.899	121.873	60.3798
665.5	114.563	34.8079	3.57515	33.9446		874.8	1610.24	172.738	124.501	61.683
665.75	132.232	38.1412	6.02391	35.8368		875.2	1646.57	176.573	127.126	62.975
666	152.519	41.8813	8.89711	37.8662		875.6	1682.91	180.405	129.764	64.2594
666.25	175.29	45.9888	12.2084	39.9954		876	1719.49	184.259	132.45	65.5486
666.5	200.388	50.4258	15.9678	42.1944		876.4	1756.69	188.178	135.22	66.8602
666.75	227.642	55.1621	20.1765	44.4474		876.8	1794.98	192.215	138.112	68.2142
667	256.873	60.1753	24.8202	46.7545		877.2	1834.77	196.416	141.151	69.6294
667.25	287.871	65.4494	29.8637	49.1318		877.6	1876.3	200.807	144.351	71.1172
667.5	320.382	70.97	35.2467	51.6069		878	1919.6	205.392	147.706	72.6812
667.75	354.088	76.7172	40.8828	54.2125		878.4	1964.44	210.15	151.197	74.316
668	388.597	82.6607	46.6626	56.9771		878.8	2010.46	215.044	154.804	76.0098
668.25	423.445	88.7522	52.4597	59.9163		879.2	2057.32	220.037	158.506	77.75
668.5	458.117	94.9259	58.1428	63.0263		879.6	2104.74	225.099	162.294	79.5268
668.75	492.068	101.098	63.587	66.2793		880	2152.72	230.23	166.173	81.3392
669	524.769	107.172	68.6886	69.6259		880.4	2201.5	235.455	170.162	83.1952
669.25	555.754	113.052	73.3775	73.0004		880.8	2251.5	240.819	174.284	85.1112
669.5	584.668	118.648	77.6258	76.3302		881.2	2303.22	246.376	178.558	87.1056
669.75	611.317	123.898	81.4531	79.5482		881.6	2357.08	252.171	182.993	89.196
670	635.706	128.768	84.9243	82.6032		882	2413.16	258.214	187.573	91.3888
670.25	658.051	133.273	88.1418	85.4712		882.4	2471.28	264.49	192.268	93.68
670.5	678.766	137.464	91.2306	88.1536		882.8	2530.96	270.946	197.032	96.0528
670.75	698.423	141.428	94.3209	90.6816		883.2	2591.54	277.513	201.82	98.4816
671	717.668	145.279	97.5283	93.1032		883.6	2652.36	284.117	206.599	100.939
671.25	737.143	149.128	100.937	95.4744		884	2713.12	290.722	211.366	103.406
671.5	757.394	153.071	104.586	97.8464		884.4	2773.86	297.327	216.147	105.875
671.75	778.791	157.177	108.469	100.251		884.8	2835.16	303.985	221.002	108.354
672	801.484	161.471	112.537	102.702		885.2	2898	310.794	226.01	110.87
672.25	825.425	165.937	116.711	105.186		885.6	2963.58	317.877	231.253	113.459
672.5	850.364	170.531	120.9	107.674		886	3032.98	325.346	236.793	116.156
672.75	875.959	175.184	125.021	110.126		886.4	3106.94	333.279	242.657	118.988
673	901.836	179.832	129.01	112.511		886.8	3185.56	341.692	248.828	121.966
673.25	927.648	184.417	132.832	114.81		887.2	3268.24	350.526	255.241	125.076
673.5	953.1	188.903	136.481	117.015		887.6	3353.74	359.657	261.799	128.286
673.75	978.003	193.273	139.974	119.148		888	3440.5	368.926	268.399	131.548
674	1002.24	197.536	143.34	121.232		888.4	3526.9	378.165	274.951	134.81
674.25	1025.78	201.704	146.616	123.306		888.8	3611.72	387.245	281.403	138.03
674.5	1048.63	205.798	149.834	125.398		889.2	3694.36	396.103	287.755	141.182
674.75	1070.85	209.838	153.019	127.528		889.6	3775.06	404.757	294.058	144.27
675	1092.59	213.844	156.194	129.699		890	3854.8	413.305	300.403	147.314
675.25	1114.04	217.83	159.38	131.899		890.4	3935.06	421.9	306.893	150.366
675.5	1135.45	221.818	162.597	134.106		890.8	4017.4	430.702	313.618	153.47
675.75	1157.12	225.822	165.865	136.291		891.2	4103.02	439.84	320.624	156.674
676	1179.36	229.871	169.203	138.426		891.6	4192.4	449.368	327.901	160.002
676.25	1202.43	233.978	172.626	140.496		892	4285.16	459.255	335.379	163.454
676.5	1226.49	238.165	176.137	142.496		892.4	4379.98	469.374	342.947	167.002
676.75	1251.6	242.448	179.733	144.435		892.8	4475.04	479.546	350.477	170.602
677	1277.72	246.835	183.407	146.35		893.2	4568.42	489.579	357.864	174.204
677.25	1304.71	251.347	187.149	148.287		893.6	4658.62	499.325	365.052	177.77
677.5	1332.48	256.006	190.956	150.307		894	4744.94	508.716	372.048	181.286
677.75	1360.93	260.842	194.837	152.482		894.4	4827.8	517.798	378.934	184.77
678	1390.1	265.9	198.822	154.874		894.8	4908.6	526.718	385.835	188.27
678.25	1420.15	271.224	202.954	157.528		895.2	4989.44	535.692	392.895	191.848
678.5	1451.23	276.851	207.271	160.466		895.6	5072.54	544.947	400.234	195.576
678.75	1483.54	282.786	211.806	163.663		896	5159.72	554.668	407.919	199.506
679	1517.14	289.001	216.558	167.06		896.4	5251.88	564.94	415.941	203.654
679.25	1551.86	295.417	221.49	170.56		896.8	5348.78	575.731	424.221	207.998
679.5	1587.38	301.922	226.528	174.041		897.2	5449.2	586.904	432.633	212.486
679.75	1623.19	308.38	231.571	177.386		897.6	5551.24	598.251	441.042	217.036
680	1658.7	314.657	236.509	180.494		898	5653.02	609.565	449.346	221.568
680.25	1693.45	320.663	241.256	183.313		898.4	5753.24	620.705	457.514	226.03
680.5	1727.19	326.374	245.767	185.853		898.8	5851.7	631.647	465.603	230.408
680.75	1759.98	331.841	250.062	188.182		899.2	5949.44	642.501	473.746	234.742
681	1792.23	337.182	254.218	190.417		899.6	6048.58	653.496	482.128	239.116
681.25	1824.61	342.568	258.353	192.694		900	6151.7	664.915	490.932	243.638
681.5	1857.86	348.163	262.608	195.146		900.4	6261.18	677.023	500.284	248.412
681.75	1892.64	354.109	267.089	197.861		900.8	6378.4	689.981	510.222	253.516
682	1929.28	360.462	271.866	200.866		901.2	6503.18	703.786	520.663	258.966
682.25	1967.7	367.189	276.93	204.126		901.6	6633.68	718.258	531.423	264.722
682.5	2007.4	374.173	282.208	207.545		902	6766.66	733.064	542.254	270.682
682.75	2047.55	381.229	287.582	210.993		902.4	6898.2	747.794	552.904	276.71
683	2087.23	388.166	292.923	214.342		902.8	7024.64	762.059	563.179	282.676
683.25	2125.61	394.823	298.134	217.494		903.2	7143.48	775.591	572.997	288.482
683.5	2162.27	401.12	303.178	220.404		903.6	7254.14	788.317	582.42	294.088
683.75	2197.26	407.086	308.098	223.106		904	7358.18	800.391	591.638	299.534
684	2231.18	412.848	313.02	225.693		904.4	7459	812.163	600.937	304.928
684.25	2265.02	418.613	318.119	228.301		904.8	7561.08	824.099	610.621	310.414
684.5	2299.94	424.62	323.582	231.086		905.2	7668.92	836.669	620.947	316.148
684.75	2337	431.082	329.556	234.185		905.6	7785.84	850.223	632.048	322.246
685	2376.95	438.148	336.12	237.69		906	7913.18	864.905	643.899	328.758
685.25	2419.95	445.855	343.263	241.63		906.4	8049.76	880.592	656.317	335.646
685.5	2465.71	454.145	350.875	245.966		906.8	8192.12	896.923	668.989	342.794
685.75	2513.53	462.877	358.788	250.615		907.2	8335.22	913.372	681.549	350.034
686	2562.51	471.881	366.818	255.469		907.6	8473.62	929.369	693.66	357.174
686.25	2611.87	480.989	374.811	260.42		908	8602.7	944.431	705.086	364.062
686.5	2661.15	490.102	382.682	265.396		908.4	8719.88	958.287	715.756	370.608
686.75	2710.26	499.188	390.438	270.366		908.8	8825.2	970.945	725.773	376.818
687	2759.55	508.301	398.157	275.334		909.2	8921.44	982.702	735.395	382.798
687.25	2809.57	517.523	405.966	280.342		909.6	9013.44	994.069	744.962	388.718
687.5	2860.88	526.956	414.001	285.43		910	9107.08	1005.67	754.823	394.79
687.75	2913.86	536.659	422.341	290.627		910.4	9207.78	1018.06	765.238	401.198
688	2968.51	546.635	431.001	295.928		910.8	9319.22	1031.64	776.319	408.068
688.25	3024.59	556.831	439.923	301.306		911.2	9442.44	1046.51	787.998	415.428
688.5	3081.58	567.164	448.995	306.722		911.6	9575.42	1062.45	800.039	423.192
688.75	3139.11	577.566	458.097	312.142		912	9713.54	1078.95	812.092	431.186
689	3197.07	588.02	467.155	317.56		912.4	9850.54	1095.36	823.783	439.176
689.25	3255.85	598.604	476.164	323.026		912.8	9979.96	1110.99	834.793	446.922
689.5	3316.36	609.485	485.226	328.629		913.2	10096.6	1125.28	844.95	454.242
689.75	3379.88	620.896	494.516	334.491		913.6	10197.8	1137.96	854.263	461.036
690	3447.76	633.076	504.252	340.734		914	10284	1149.08	862.922	467.33
690.25	3521.02	646.204	514.627	347.442		914.4	10358.7	1159.01	871.255	473.266
690.5	3599.96	660.329	525.75	354.634		914.8	10427.6	1168.38	879.649	479.062
690.75	3683.95	675.331	537.6	362.245		915.2	10497.5	1177.9	888.45	484.978
691	3771.37	690.923	550.008	370.128		915.6	10574.4	1188.22	897.876	491.242
691.25	3859.8	706.682	562.688	378.082		916	10662.1	1199.75	907.954	497.998
691.5	3946.48	722.138	575.273	385.89		916.4	10761.2	1212.56	918.508	505.268
691.75	4028.88	736.87	587.412	393.381		916.8	10869.2	1226.35	929.185	512.938
692	4105.21	750.604	598.839	400.461		917.2	10980.2	1240.5	939.532	520.778
692.25	4174.93	763.274	609.444	407.137		917.6	11086.9	1254.21	949.094	528.494
692.5	4238.82	775.055	619.284	413.53		918	11181.8	1266.68	957.522	535.788
692.75	4298.9	786.306	628.592	419.83		918.4	11259.3	1277.3	964.657	542.434
693	4357.95	797.508	637.701	426.254		918.8	11316.8	1285.78	970.574	548.33
693.25	4418.8	809.112	646.969	432.978		919.2	11355.5	1292.26	975.582	553.538
693.5	4483.68	821.453	656.694	440.091		919.6	11380.5	1297.29	980.163	558.266
693.75	4553.65	834.642	667.022	447.565		920	11399.5	1301.74	984.883	562.842
694	4628.32	848.534	677.929	455.242		920.4	11421.6	1306.58	990.275	567.64
694.25	4705.97	862.771	689.217	462.881		920.8	11455	1312.7	996.722	572.992
694.5	4784.01	876.868	700.582	470.211		921.2	11505.3	1320.73	1004.38	579.126
694.75	4859.71	890.352	711.696	477.01		921.6	11574.5	1330.86	1013.15	586.098
695	4930.96	902.892	722.309	483.162		922	11660.2	1342.8	1022.71	593.786
695.25	4996.85	914.404	732.332	488.708		922.4	11756	1355.85	1032.53	601.894
695.5	5058.03	925.088	741.871	493.85		922.8	11853.4	1369.05	1042.1	610.03
695.75	5116.56	935.394	751.211	498.909		923.2	11943.4	1381.4	1050.94	617.788
696	5175.44	945.925	760.752	504.268		923.6	12018.3	1392.05	1058.77	624.834
696.25	5237.78	957.28	770.895	510.276		924	12074.3	1400.56	1065.57	630.99
696.5	5306.07	969.904	781.948	517.166		924.4	12111.3	1406.95	1071.56	636.278
696.75	5381.42	983.978	794.016	525.006		924.8	12134	1411.74	1077.19	640.922
697	5463.35	999.37	806.977	533.67		925.2	12150.2	1415.82	1082.99	645.29
697.25	5549.88	1015.66	820.511	542.882		925.6	12169	1420.22	1089.44	649.822
697.5	5638.09	1032.27	834.17	552.276		926	12198.9	1425.89	1096.87	654.912
697.75	5724.94	1048.61	847.521	561.505		926.4	12245.3	1433.46	1105.35	660.83
698	5808.15	1064.25	860.255	570.329		926.8	12309.4	1443.06	1114.66	667.634
698.25	5886.91	1079.06	872.298	578.676		927.2	12387.7	1454.29	1124.34	675.162
698.5	5962.1	1093.21	883.833	586.675		927.6	12472.4	1466.28	1133.74	683.062
698.75	6036.08	1107.18	895.266	594.617		928	12553.6	1477.92	1142.24	690.862
699	6112.04	1121.58	907.133	602.866		928.4	12621.1	1488.06	1149.35	698.08
699.25	6193.06	1137	919.929	611.766		928.8	12667.2	1495.81	1154.83	704.344
699.5	6281.14	1153.82	933.985	621.53		929.2	12688.2	1500.77	1158.78	709.472
699.75	6376.51	1172.07	949.343	632.171		929.6	12685.9	1503.11	1161.62	713.522
700	6477.43	1191.41	965.731	643.477		930	12666.9	1503.56	1164	716.788
700.25	6580.49	1211.18	982.598	655.063		930.4	12641.3	1503.28	1166.69	719.74
700.5	6681.47	1230.59	999.246	666.459		930.8	12621	1503.57	1170.38	722.914
700.75	6776.41	1248.88	1015	677.236		931.2	12616.5	1505.62	1175.54	726.794
701	6862.75	1265.54	1029.38	687.117		931.6	12634.8	1510.21	1182.3	731.706
701.25	6940.06	1280.54	1042.26	696.071		932	12678	1517.58	1190.45	737.726
701.5	7010.39	1294.25	1053.87	704.326		932.4	12742.4	1527.29	1199.46	744.67
701.75	7077.89	1307.46	1064.81	712.339		932.8	12819.7	1538.39	1208.55	752.124
702	7147.85	1321.18	1075.91	720.682		933.2	12898.6	1549.59	1216.94	759.53
702.25	7225.44	1336.38	1087.99	729.913		933.6	12967.2	1559.55	1223.92	766.322
702.5	7314.43	1353.77	1101.72	740.435		934	13015.7	1567.17	1229.09	772.042
702.75	7416.19	1373.6	1117.37	752.391		934.4	13039	1571.87	1232.33	776.456
703	7528.97	1395.58	1134.82	765.612		934.8	13036.9	1573.66	1233.92	779.606
703.25	7648.45	1418.88	1153.49	779.654		935.2	13014.9	1573.2	1234.39	781.794
703.5	7768.66	1442.38	1172.51	793.88		935.6	12982.5	1571.58	1234.42	783.53
703.75	7882.89	1464.85	1190.92	807.616		936	12950.7	1570.1	1234.68	785.394
704	7985.75	1485.28	1207.88	820.312		936.4	12930.1	1569.95	1235.65	787.918
704.25	8074.19	1503.1	1222.92	831.648		936.8	12927.5	1571.95	1237.59	791.446
704.5	8148.39	1518.34	1236.03	841.64		937.2	12945.3	1576.32	1240.4	796.07
704.75	8211.6	1531.62	1247.68	850.632		937.6	12980.2	1582.68	1243.75	801.6
705	8269.78	1544.02	1258.76	859.208		938	13024.8	1590.15	1247.13	807.6
705.25	8329.84	1556.81	1270.32	868.048		938.4	13068.8	1597.53	1250.02	813.536
705.5	8398.3	1571.2	1283.36	877.784		938.8	13102.3	1603.65	1252.04	818.864
705.75	8479.44	1587.94	1298.55	888.832		939.2	13117.8	1607.63	1253.06	823.176
706	8574.57	1607.26	1316.09	901.272		939.6	13112.1	1609.13	1253.24	826.328
706.25	8681.44	1628.71	1335.63	914.848		940	13087.2	1608.38	1252.98	828.456
706.5	8794.94	1651.33	1356.32	928.992		940.4	13049.6	1606.16	1252.84	829.912
706.75	8907.87	1673.81	1377.01	943		940.8	13008.6	1603.58	1253.35	831.24
707	9013.05	1694.81	1396.51	956.176		941.2	12973.8	1601.75	1254.89	832.968
707.25	9104.85	1713.35	1413.86	968.008		941.6	12952.3	1601.56	1257.53	835.512
707.5	9180.36	1728.94	1428.52	978.304		942	12947.3	1603.34	1261.03	839.032
707.75	9240.39	1741.81	1440.56	987.28		942.4	12956.6	1606.84	1264.8	843.392
708	9288.9	1752.79	1450.6	995.472		942.8	12973.4	1611.22	1268.12	848.168
708.25	9332.64	1763.17	1459.65	1003.65		943.2	12987.6	1615.28	1270.23	852.76
708.5	9378.99	1774.36	1468.92	1012.63		943.6	12988.6	1617.71	1270.6	856.52
708.75	9434.34	1787.56	1479.51	1023.09		944	12967.8	1617.48	1269	858.92
709	9502.83	1803.47	1492.13	1035.36		944.4	12921.1	1614.08	1265.66	859.704
709.25	9584.64	1822.12	1506.95	1049.38		944.8	12849.9	1607.66	1261.21	858.936
709.5	9676.8	1842.78	1523.52	1064.64		945.2	12761.5	1599.1	1256.55	857.032
709.75	9772.83	1864.16	1540.88	1080.3		945.6	12667.2	1589.77	1252.71	854.664
710	9864.72	1884.7	1557.77	1095.37		946	12580.4	1581.27	1250.57	852.632
710.25	9944.73	1902.82	1572.91	1108.9		946.4	12513.4	1575.09	1250.7	851.68
710.5	10007	1917.4	1585.33	1120.26		946.8	12474.5	1572.24	1253.18	852.32
710.75	10049	1928.03	1594.56	1129.18		947.2	12466.3	1573.06	1257.61	854.72
711	10072.7	1935.07	1600.8	1135.96		947.6	12484.8	1577.05	1263.1	858.64
711.25	10083.4	1939.66	1604.93	1141.31		948	12519.7	1582.99	1268.51	863.488
711.5	10089.7	1943.48	1608.28	1146.3		948.4	12557	1589.17	1272.62	868.416
711.75	10101	1948.37	1612.35	1152.08		948.8	12581	1593.73	1274.41	872.504
712	10125.5	1955.96	1618.55	1159.56		949.2	12578.3	1595.02	1273.25	874.936
712.25	10168.8	1967.29	1627.81	1169.37		949.6	12539.7	1591.97	1269.06	875.192
712.5	10232.2	1982.52	1640.39	1181.54		950	12463	1584.3	1262.32	873.144
712.75	10312.2	2000.93	1655.81	1195.56		950.4	12352.8	1572.58	1253.98	869.096
713	10401.9	2021.09	1672.94	1210.5		950.8	12220	1558.17	1245.31	863.744
713.25	10491.9	2041.13	1690.25	1225.14		951.2	12079.8	1542.92	1237.63	858.032
713.5	10572.7	2059.13	1706.14	1238.34		951.6	11948.7	1528.84	1232.06	852.976
713.75	10636.7	2073.67	1719.31	1249.25		952	11841.4	1517.7	1229.32	849.48
714	10680.6	2084.14	1729.07	1257.52		952.4	11767.7	1510.72	1229.57	848.136
714.25	10705	2090.72	1735.51	1263.4		952.8	11731.1	1508.3	1232.35	849.136
714.5	10716.1	2094.7	1739.47	1267.7		953.2	11728.1	1509.96	1236.73	852.2
714.75	10722.4	2097.84	1742.34	1271.58		953.6	11748.4	1514.44	1241.44	856.656
715	10734.1	2102.17	1745.76	1276.29		954	11777.8	1519.94	1245.11	861.544
715.25	10760.2	2109.38	1751.2	1282.87		954.4	11800.3	1524.49	1246.54	865.808
715.5	10805.8	2120.53	1759.62	1291.91		954.8	11801.6	1526.28	1244.93	868.504
715.75	10871.4	2135.59	1771.17	1303.37		955.2	11771.8	1524.1	1240.01	868.984
716	10952.5	2153.64	1785.22	1316.6		955.6	11707.1	1517.47	1232.08	867.008
716.25	11040.2	2172.95	1800.43	1330.47		956	11610.8	1506.82	1221.98	862.808
716.5	11123.5	2191.27	1815.04	1343.67		956.4	11492.4	1493.35	1210.89	857.048
716.75	11191.9	2206.58	1827.41	1354.97		956.8	11365.7	1478.81	1200.12	850.68
717	11237.1	2217.38	1836.27	1363.55		957.2	11246.2	1465.17	1190.88	844.776
717.25	11256.5	2223.22	1841.18	1369.2		957.6	11148.2	1454.21	1184.03	840.32
717.5	11252.2	2224.64	1842.57	1372.39		958	11081.7	1447.23	1179.99	838.008
717.75	11232.4	2223.29	1841.73	1374.22		958.4	11051	1444.76	1178.62	838.144
718	11208	2221.42	1840.52	1376.08		958.8	11053.5	1446.46	1179.31	840.528
718.25	11191.7	2221.46	1841.01	1379.47		959.2	11080.5	1451.23	1181.06	844.576
718.5	11194	2225.47	1844.91	1385.56		959.6	11118.6	1457.39	1182.7	849.352
718.75	11221.6	2234.57	1853.28	1394.96		960	11152.4	1462.98	1183.12	853.784
719	11275	2248.84	1866.17	1407.53		960.4	11167.1	1466.13	1181.42	856.872
719.25	11349.2	2267.04	1882.64	1422.42		960.8	11151.4	1465.43	1177.06	857.84
719.5	11434	2287.12	1900.92	1438.18		961.2	11099.3	1460.12	1169.99	856.296
719.75	11516	2306.38	1918.73	1453.18		961.6	11011.1	1450.28	1160.58	852.296
720	11582.5	2322.26	1933.83	1465.78		962	10893.4	1436.74	1149.59	846.336
720.25	11623.6	2332.86	1944.46	1474.86		962.4	10757.6	1420.98	1137.98	839.232
720.5	11634.4	2337.28	1949.74	1479.94		962.8	10618.2	1404.85	1126.78	832.008
720.75	11616.6	2335.93	1949.82	1481.36		963.2	10489.8	1390.2	1116.89	825.68
721	11577.5	2330.41	1945.93	1480.18		963.6	10384.8	1378.59	1108.95	821.096
721.25	11529.3	2323.12	1939.99	1477.98		964	10311.3	1371	1103.22	818.76
721.5	11485.4	2316.74	1934.24	1476.43		964.4	10271.2	1367.67	1099.57	818.768
721.75	11458	2313.68	1930.73	1476.96		964.8	10260.7	1368.05	1097.54	820.784
722	11454.9	2315.45	1930.8	1480.46		965.2	10270.3	1370.92	1096.39	824.096
722.25	11478.1	2322.32	1934.87	1487.06		965.6	10287.2	1374.62	1095.3	827.76
722.5	11523.1	2333.44	1942.32	1496.18		966	10297.5	1377.36	1093.52	830.784
722.75	11580.2	2346.78	1951.64	1506.54		966.4	10288.9	1377.59	1090.52	832.288
723	11637.3	2359.98	1960.87	1516.65		966.8	10253.2	1374.25	1086.1	831.712
723.25	11681.8	2370.64	1968.06	1525.11		967.2	10187.6	1367.02	1080.4	828.888
723.5	11704.8	2377	1971.82	1530.9		967.6	10095.4	1356.35	1073.91	824.096
723.75	11702.3	2378.44	1971.56	1533.74		968	9985.34	1343.36	1067.36	818
724	11676.9	2375.46	1967.76	1534.05		968.4	9869.44	1329.63	1061.49	811.488
724.25	11635.7	2369.63	1961.74	1532.82		968.8	9760.88	1316.86	1056.97	805.52
724.5	11589.8	2363.11	1955.38	1531.41		969.2	9670.92	1306.48	1054.18	800.92
724.75	11550.2	2358.07	1950.65	1531.14		969.6	9606.72	1299.42	1053.15	798.184
725	11525.9	2356.09	1948.94	1532.87		970	9569.78	1295.86	1053.48	797.406
725.25	11520.3	2357.82	1950.83	1536.83		970.4	9555.58	1295.19	1054.47	798.226
725.5	11531.4	2362.64	1955.91	1542.49		970.8	9554.68	1296.17	1055.24	799.92
725.75	11551.8	2368.94	1962.67	1548.7		971.2	9554.6	1297.18	1054.89	801.544
726	11570.2	2374.42	1969.13	1553.94		971.6	9542.52	1296.54	1052.71	802.128
726.25	11575.2	2376.72	1973.05	1556.74		972	9507.98	1292.89	1048.33	800.888
726.5	11556.9	2374.06	1972.68	1556.06		972.4	9445.06	1285.46	1041.79	797.39
726.75	11511.1	2365.68	1967.21	1551.58		972.8	9353.64	1274.23	1033.57	791.622
727	11439.5	2352.14	1956.92	1543.88		973.2	9239.34	1259.97	1024.45	784.034
727.25	11350.2	2335.31	1943.26	1534.35		973.6	9112.32	1244	1015.38	775.418
727.5	11255.7	2317.88	1928.5	1524.86		974	8985.16	1227.98	1007.25	766.754
727.75	11170.9	2302.94	1915.35	1517.54		974.4	8870.18	1213.56	1000.71	759.01
728	11109.2	2293.24	1906.23	1514.07		974.8	8776.9	1202	996.006	752.948
728.25	11079.5	2290.43	1902.77	1515.5		975.2	8710.1	1193.94	992.954	748.958
728.5	11084.3	2294.89	1905.4	1521.86		975.6	8668.8	1189.27	990.941	746.99
728.75	11118.2	2305.37	1913.25	1532.17		976	8646.62	1187.15	989.059	746.562
729	11169.8	2319.26	1924.17	1544.56		976.4	8633	1186.2	986.286	746.862
729.25	11222.5	2333.11	1935.26	1556.62		976.8	8615.46	1184.78	981.699	746.914
729.5	11258.7	2343.24	1943.42	1565.89		977.2	8582.2	1181.3	974.676	745.792
729.75	11263.3	2346.52	1945.94	1570.37		977.6	8524.44	1174.61	965.027	742.786
730	11226.2	2341.03	1941.14	1568.86		978	8438.3	1164.18	953.051	737.574
730.25	11145.1	2326.37	1928.65	1561.28		978.4	8325.56	1150.22	939.496	730.27
730.5	11025.4	2303.93	1909.63	1548.67		978.8	8193.44	1133.67	925.427	721.414
730.75	10880.1	2276.46	1886.4	1533.02		979.2	8053.1	1116.01	912.024	711.862
731	10726.7	2247.7	1862.2	1516.85		979.6	7917.6	1098.94	900.37	702.618
731.25	10584.1	2221.55	1840.41	1502.8		980	7799.44	1084.11	891.239	694.642
731.5	10469.2	2201.46	1823.98	1493.11		980.4	7708.08	1072.76	884.947	688.664
731.75	10393.5	2189.64	1814.88	1489.11		980.8	7648.22	1065.5	881.283	685.03
732	10360.5	2186.78	1813.59	1491.06		981.2	7618.92	1062.19	879.542	683.648
732.25	10366.6	2191.79	1819.27	1498.05		981.6	7613.66	1061.97	878.64	683.99
732.5	10400	2202.08	1829.63	1508.18		982	7621.6	1063.38	877.312	685.194
732.75	10444.4	2214.14	1841.62	1518.99		982.4	7629.5	1064.67	874.332	686.214
733	10481.6	2224.12	1851.85	1527.84		982.8	7624.08	1064.1	868.727	686.012
733.25	10495.1	2228.58	1857.34	1532.43		983.2	7594.44	1060.21	859.967	683.746
733.5	10473.4	2225.28	1856.08	1531.41		983.6	7534.04	1052.16	848.048	678.922
733.75	10412.4	2213.52	1847.4	1524.45		984	7441.76	1039.83	833.503	671.488
734	10315.5	2194.26	1832.04	1512.44		984.4	7322.14	1023.83	817.318	661.842
734.25	10193.8	2169.97	1812.1	1497.26		984.8	7184.58	1005.44	800.758	650.762
734.5	10063	2144.23	1790.53	1481.5		985.2	7041.54	986.341	785.153	639.274
734.75	9941.04	2120.88	1770.55	1467.87		985.6	6906.44	968.328	771.674	628.466
735	9844.2	2103.37	1755.17	1458.75		986	6791.18	952.998	761.137	619.306
735.25	9784.26	2094.11	1746.36	1455.69		986.4	6704.22	941.474	753.872	612.462
735.5	9765.9	2093.94	1744.95	1459.14		986.8	6648.98	934.204	749.668	608.196
735.75	9785.97	2102.04	1750.28	1468.38		987.2	6623.48	930.903	747.824	606.314
736	9834.12	2116.01	1760.37	1481.55		987.6	6620.58	930.596	747.273	606.21
736.25	9894.6	2132.32	1772.34	1496.07		988	6629.36	931.8	746.76	606.966
736.5	9949.14	2146.94	1782.91	1509.04		988.4	6636.86	932.765	745.058	607.51
736.75	9980.19	2156.15	1788.95	1517.84		988.8	6630.38	931.78	741.166	606.798
737	9974.43	2157.05	1788.11	1520.5		989.2	6599.38	927.437	734.46	603.982
737.25	9924.57	2148.2	1779.22	1516.14		989.6	6537.22	918.855	724.79	598.538
737.5	9830.97	2129.92	1762.5	1505.02		990	6442.06	905.811	712.486	590.356
737.75	9702	2104.01	1739.5	1488.64		990.4	6317.14	888.76	698.298	579.73
738	9551.25	2073.64	1712.83	1469.33		990.8	6170.14	868.757	683.268	567.326
738.25	9396.45	2042.69	1685.7	1449.88		991.2	6011.94	847.278	668.56	554.054
738.5	9255.51	2015.04	1661.3	1433.04		991.6	5855	826.012	655.286	540.952
738.75	9143.73	1993.93	1642.37	1421.05		992	5711.5	806.595	644.34	529.018
739	9070.74	1981.38	1630.55	1415.23		992.4	5591.62	790.393	636.273	519.08
739.25	9039.24	1977.82	1626.3	1415.74		992.8	5502.16	778.312	631.222	511.678
739.5	9044.37	1982.03	1628.65	1421.62		993.2	5445.64	770.678	628.9	506.998
739.75	9074.7	1991.41	1635.54	1430.88		993.6	5420.06	767.203	628.651	504.85
740	9114.57	2002.48	1644.15	1440.98		994	5419.26	767.043	629.551	504.702
740.25	9146.88	2011.52	1651.45	1449.27		994.4	5433.94	768.928	630.555	505.76
740.5	9156.42	2015.26	1654.81	1453.5		994.8	5452.98	771.345	630.649	507.088
740.75	9132.66	2011.56	1652.42	1452.22		995.2	5465.2	772.775	629.004	507.746
741	9072.18	1999.76	1643.7	1445.1		995.6	5460.94	771.91	625.097	506.93
741.25	8978.44	1980.79	1629.35	1432.98		996	5433.52	767.851	618.788	504.092
741.5	8861.51	1957	1611.18	1417.59		996.4	5380.22	760.236	610.332	499.014
741.75	8735.9	1931.59	1591.76	1401.34		996.8	5302.58	749.285	600.341	491.846
742	8617.07	1908.02	1573.87	1386.7		997.2	5206.1	735.76	589.675	483.07
742.25	8518.81	1889.21	1559.88	1375.74		997.6	5099.32	720.83	579.309	473.418
742.5	8449.98	1877.04	1551.28	1369.7		998	4992.44	705.89	570.178	463.766
742.75	8412.88	1871.84	1548.4	1368.7		998.4	4895.6	692.322	563.02	454.968
743	8402.82	1872.48	1550.26	1371.78		998.8	4817.36	681.288	558.271	447.746
743.25	8409.3	1876.52	1554.85	1377.1		999.2	4763.22	673.535	555.981	442.56
743.5	8418.28	1880.78	1559.56	1382.29		999.6	4734.9	669.293	555.82	439.55
743.75	8415.06	1882.04	1561.63	1385.01		1000	4729.94	668.225	557.12	438.502
744	8387.66	1877.71	1558.87	1383.46		1000.4	4742.2	669.497	558.982	438.902
744.25	8329.11	1866.37	1550.04	1376.69		1000.8	4762.86	671.911	560.418	440.01
744.5	8239.16	1848.08	1535.11	1364.9		1001.2	4781.74	674.089	560.499	440.978
744.75	8123.9	1824.37	1515.33	1349.31		1001.6	4788.98	674.699	558.501	440.988
745	7994.73	1797.86	1492.92	1331.98		1002	4776.6	672.661	554.008	439.378
745.25	7865.98	1771.8	1470.59	1315.26		1002.4	4739.62	667.302	546.975	435.734
745.5	7751.53	1749.25	1451.06	1301.43		1002.8	4676.94	658.47	537.725	429.96
745.75	7662.3	1732.57	1436.37	1292.13		1003.2	4591.34	646.54	526.894	422.286
746	7603.69	1722.84	1427.62	1288.04		1003.6	4489.08	632.354	515.327	413.222
746.25	7574.9	1719.68	1424.56	1288.7		1004	4378.86	617.084	503.95	403.486
746.5	7568.85	1721.35	1425.8	1292.66		1004.4	4270.52	602.057	493.628	393.888
746.75	7573.65	1725.04	1429.01	1297.73		1004.8	4173.56	588.556	485.044	385.214
747	7575.33	1727.47	1431.39	1301.41		1005.2	4095.86	577.643	478.609	378.114
747.25	7560.39	1725.64	1430.28	1301.42		1005.6	4042.5	570.008	474.41	373.012
747.5	7518.76	1717.3	1423.67	1296.15		1006	4015.16	565.877	472.213	370.048
747.75	7445.64	1701.48	1410.63	1285		1006.4	4011.96	564.997	471.512	369.068
748	7342.34	1678.67	1391.42	1268.48		1006.8	4027.78	566.678	471.606	369.646
748.25	7216.38	1650.71	1367.57	1248.1		1007.2	4054.96	569.885	471.708	371.154
748.5	7079.74	1620.48	1341.49	1226.14		1007.6	4084.44	573.399	471.056	372.846
748.75	6946.64	1591.3	1316.05	1205.19		1008	4107	575.98	469.012	373.968
749	6830.83	1566.31	1294.02	1187.64		1008.4	4114.48	576.533	465.152	373.856
749.25	6742.97	1547.93	1277.57	1175.26		1008.8	4100.86	574.256	459.308	372.028
749.5	6688.69	1537.33	1267.83	1168.87		1009.2	4063.1	568.745	451.583	368.246
749.75	6667.47	1534.28	1264.71	1168.15		1009.6	4001.44	560.037	442.332	362.534
750	6672.76	1537.16	1266.95	1171.82		1010	3919.28	548.592	432.098	355.178
750.25	6693.2	1543.27	1272.27	1177.72		1010.4	3822.72	535.23	421.538	346.672
750.5	6714.66	1549.33	1277.9	1183.32		1010.8	3719.58	520.993	411.33	337.646
750.75	6722.86	1552.07	1281.01	1186.14		1011.2	3618.42	507.022	402.088	328.78
751	6705.95	1548.8	1279.24	1184.21		1011.6	3527.22	494.381	394.278	320.714
751.25	6656.62	1537.98	1271.14	1176.43		1012	3452.52	483.935	388.168	313.96
751.5	6573.37	1519.38	1256.36	1162.76		1012.4	3398.48	476.237	383.801	308.848
751.75	6460.78	1494.19	1235.79	1144.22		1012.8	3366.42	471.46	380.994	305.48
752	6328.62	1464.78	1211.28	1122.7		1013.2	3354.76	469.395	379.378	303.73
752.25	6190.04	1434.24	1185.38	1100.65		1013.6	3359.3	469.483	378.444	303.266
752.5	6059.18	1405.86	1160.83	1080.56		1014	3373.82	470.897	377.622	303.592
752.75	5948.68	1382.51	1140.1	1064.62		1014.4	3391	472.665	376.355	304.13
753	5867.43	1366.15	1124.93	1054.22		1014.8	3403.38	473.798	374.18	304.292
753.25	5819.11	1357.5	1116.09	1049.82		1015.2	3404.46	473.43	370.788	303.56
753.5	5801.55	1355.9	1113.2	1050.74		1015.6	3389.52	470.937	366.072	301.562
753.75	5807.24	1359.47	1114.84	1055.45		1016	3356.28	466.014	360.132	298.118
754	5824.66	1365.38	1118.82	1061.64		1016.4	3305.16	458.719	353.273	293.262
754.25	5840.28	1370.42	1122.54	1066.76		1016.8	3239.16	449.453	345.946	287.238
754.5	5840.79	1371.46	1123.42	1068.34		1017.2	3163.42	438.898	338.69	280.448
754.75	5815.31	1365.96	1119.31	1064.48		1017.6	3084.42	427.915	332.052	273.408
755	5757.07	1352.41	1108.88	1054.04		1018	3009	417.411	326.498	266.658
755.25	5664.38	1330.54	1091.73	1036.9		1018.4	2943.36	408.207	322.348	260.684
755.5	5540.81	1301.29	1068.51	1013.91		1018.8	2892.18	400.924	319.728	255.854
755.75	5394.62	1266.73	1040.77	986.8		1019.2	2857.9	395.881	318.54	252.356
756	5237.36	1229.69	1010.68	957.84		1019.6	2840.42	393.064	318.484	250.18
756.25	5082.22	1193.32	980.785	929.56		1020	2837.12	392.127	319.091	249.12
756.5	4942.04	1160.68	953.551	904.376		1020.4	2843.3	392.446	319.795	248.806
756.75	4827.6	1134.29	931.062	884.232		1020.8	2852.82	393.217	320.009	248.77
757	4746.02	1115.76	914.715	870.344		1021.2	2859.12	393.577	319.214	248.508
757.25	4699.88	1105.62	905.043	863.032		1021.6	2856.2	392.745	317.035	247.566
757.5	4686.87	1103.21	901.649	861.72		1022	2839.52	390.126	313.294	245.598
757.75	4700.15	1106.86	903.269	865.016		1022.4	2806.64	385.405	308.034	242.43
758	4729.43	1114.06	907.976	870.912		1022.8	2757.64	378.594	301.521	238.066
758.25	4762.36	1121.9	913.457	877.104		1023.2	2695.06	370.026	294.197	232.7
758.5	4786.46	1127.46	917.37	881.352		1023.6	2623.44	360.292	286.622	226.674
758.75	4790.94	1128.27	917.693	881.776		1024	2548.7	350.161	279.388	220.43
759	4768.32	1122.68	913.031	877.184		1024.4	2477.16	340.454	273.041	214.438
759.25	4715.5	1110.07	902.826	867.192		1024.8	2414.72	331.934	267.997	209.132
759.5	4634.23	1090.99	887.428	852.32		1025.2	2365.9	325.184	264.489	204.842
759.75	4530.82	1066.99	868.032	833.872		1025.6	2333.36	320.545	262.543	201.758
760	4414.99	1040.42	846.471	813.712		1026	2317.42	318.055	261.961	199.898
760.25	4298.35	1014.02	824.922	793.997		1026.4	2316.18	317.464	262.369	199.118
760.5	4192.54	990.469	805.545	776.77		1026.8	2325.8	318.269	263.264	199.124
760.75	4107.43	972.001	790.146	763.696		1027.2	2340.98	319.786	264.081	199.526
761	4049.49	960.023	779.892	755.769		1027.6	2355.9	321.257	264.277	199.89
761.25	4020.91	954.914	775.141	753.172		1028	2364.78	321.939	263.401	199.798
761.5	4019.29	955.991	775.376	755.267		1028.4	2362.88	321.223	261.148	198.906
761.75	4038.07	961.604	779.32	760.682		1028.8	2346.96	318.694	257.406	196.982
762	4067.6	969.432	785.13	767.55		1029.2	2315.76	314.198	252.254	193.95
762.25	4096.78	976.831	790.682	773.787		1029.6	2270.06	307.842	245.954	189.874
762.5	4114.75	981.266	793.92	777.43		1030	2212.56	299.981	238.91	184.962
762.75	4112.59	980.698	793.155	776.932		1030.4	2147.42	291.156	231.605	179.526
763	4084.7	973.88	787.324	771.391		1030.8	2079.74	282.025	224.544	173.942
763.25	4029.6	960.56	776.146	760.685		1031.2	2014.8	273.27	218.184	168.592
763.5	3949.97	941.468	760.148	745.468		1031.6	1957.46	265.512	212.882	163.824
763.75	3852.27	918.198	740.576	727.058		1032	1911.49	259.232	208.849	159.906
764	3745.5	892.943	719.193	707.222		1032.4	1879.21	254.721	206.138	156.992
764.25	3639.91	868.146	698.012	687.908		1032.8	1861.19	252.045	204.639	155.114
764.5	3545.33	846.148	678.999	670.95		1033.2	1856.26	251.046	204.097	154.174
764.75	3469.87	828.826	663.793	657.802		1033.6	1861.69	251.371	204.158	153.97
765	3418.7	817.363	653.477	649.35		1034	1873.61	252.52	204.409	154.218
765.25	3393.44	812.077	648.432	645.788		1034.4	1887.48	253.908	204.433	154.59
765.5	3392.03	812.413	648.309	646.626		1034.8	1898.68	254.949	203.865	154.76
765.75	3409.09	817.034	652.072	650.755		1035.2	1903.12	255.118	202.427	154.44
766	3436.75	824.03	658.168	656.642		1035.6	1897.63	254.021	199.966	153.416
766.25	3465.78	831.196	664.74	662.522		1036	1880.42	251.433	196.464	151.57
766.5	3486.91	836.329	669.889	666.67		1036.4	1851.17	247.318	192.035	148.886
766.75	3492.05	837.548	671.934	667.63		1036.8	1811.01	241.827	186.903	145.456
767	3475.47	833.534	669.647	664.403		1037.2	1762.36	235.272	181.378	141.454
767.25	3434.42	823.703	662.407	656.577		1037.6	1708.55	228.076	175.809	137.114
767.5	3369.56	808.265	650.279	644.368		1038	1653.4	220.726	170.543	132.708
767.75	3284.71	788.174	633.983	628.573		1038.4	1600.8	213.715	165.887	128.504
768	3186.3	764.99	614.795	610.45		1038.8	1554.21	207.48	162.073	124.74
768.25	3082.41	740.653	594.336	591.538		1039.2	1516.35	202.366	159.238	121.605
768.5	2981.7	717.204	574.374	573.443		1039.6	1488.93	198.587	157.409	119.215
768.75	2892.26	696.539	556.56	557.635		1040	1472.48	196.211	156.507	117.607
769	2820.55	680.15	542.234	545.256		1040.4	1466.38	195.159	156.356	116.737
769.25	2770.72	668.96	532.251	536.983		1040.8	1468.91	195.213	156.708	116.486
769.5	2744.01	663.214	526.9	532.956		1041.2	1477.47	196.046	157.268	116.677
769.75	2738.82	662.452	525.876	532.762		1041.6	1488.89	197.255	157.731	117.089
770	2750.85	665.611	528.342	535.509		1042	1499.76	198.407	157.811	117.484
770.25	2773.85	671.15	533.049	539.942		1042.4	1506.8	199.089	157.274	117.635
770.5	2800.36	677.268	538.504	544.617		1042.8	1507.25	198.947	155.966	117.348
770.75	2822.75	682.15	543.169	548.095		1043.2	1499.16	197.732	153.828	116.482
771	2834.3	684.208	545.661	549.13		1043.6	1481.6	195.323	150.901	114.97
771.25	2829.99	682.285	544.928	546.85		1044	1454.77	191.744	147.32	112.821
771.5	2807.21	675.823	540.383	540.854		1044.4	1419.94	187.152	143.302	110.118
771.75	2766.08	664.913	531.98	531.274		1044.8	1379.32	181.826	139.116	107.013
772	2709.32	650.275	520.211	518.74		1045.2	1335.76	176.127	135.052	103.702
772.25	2641.84	633.143	506.019	504.282		1045.6	1292.42	170.454	131.386	100.404
772.5	2569.96	615.067	490.679	489.166		1046	1252.41	165.203	128.351	97.3368
772.75	2500.43	597.695	475.591	474.732		1046.4	1218.41	160.714	126.104	94.688
773	2439.46	582.522	462.095	462.17		1046.8	1192.38	157.238	124.715	92.596
773.25	2391.8	570.678	451.268	452.382		1047.2	1175.34	154.902	124.154	91.132
773.5	2360.05	562.775	443.769	445.838		1047.6	1167.26	153.706	124.296	90.2944
773.75	2344.36	558.83	439.754	442.537		1048	1167.09	153.513	124.941	90.008
774	2342.42	558.265	438.85	442.004		1048.4	1172.87	154.073	125.829	90.1336
774.25	2349.85	560.018	440.222	443.378		1048.8	1181.97	155.051	126.677	90.4864
774.5	2360.89	562.698	442.697	445.542		1049.2	1191.38	156.068	127.208	90.8584
774.75	2369.34	564.805	444.956	447.289		1049.6	1198.12	156.745	127.186	91.0432
775	2369.43	564.949	445.731	447.507		1050	1199.57	156.753	126.44	90.8624
775.25	2356.76	562.067	443.996	445.338		1050.4	1193.76	155.848	124.883	90.1888
775.5	2328.92	555.563	439.134	440.301		1050.8	1179.62	153.9	122.524	88.956
775.75	2285.8	545.404	431.012	432.362		1051.2	1157.11	150.909	119.462	87.172
776	2229.63	532.109	420.007	421.913		1051.6	1127.15	146.997	115.872	84.908
776.25	2164.61	516.66	406.921	409.719		1052	1091.51	142.393	111.985	82.2944
776.5	2096.24	500.348	392.869	396.792		1052.4	1052.56	137.399	108.057	79.4966
776.75	2030.52	484.589	379.092	384.23		1052.8	1012.96	132.349	104.341	76.6978
777	1973.09	470.7	366.778	373.064		1053.2	975.354	127.575	101.059	74.073
777.25	1928.42	459.733	356.884	364.108		1053.6	942.078	123.364	98.3774	71.7714
777.5	1899.22	452.324	350.01	357.858		1054	914.902	119.929	96.3915	69.9
777.75	1886.05	448.607	346.322	354.425		1054.4	894.872	117.393	95.1202	68.5132
778	1887.31	448.226	345.537	353.544		1054.8	882.234	115.776	94.5054	67.611
778.25	1899.49	450.382	346.982	354.615		1055.2	876.438	115	94.4223	67.141
778.5	1917.63	453.946	349.693	356.789		1055.6	876.24	114.899	94.6951	67.007
778.75	1936.12	457.636	352.565	359.098		1056	879.85	115.248	95.1176	67.0826
779	1949.39	460.175	354.502	360.581		1056.4	885.148	115.778	95.4758	67.2248
779.25	1952.65	460.477	354.579	360.416		1056.8	889.924	116.217	95.5714	67.291
779.5	1942.58	457.782	352.155	358.03		1057.2	892.118	116.315	95.2418	67.1546
779.75	1917.71	451.75	346.962	353.167		1057.6	890.034	115.867	94.3757	66.7166
780	1878.53	442.501	339.119	345.918		1058	882.522	114.741	92.9232	65.9166
780.25	1827.44	430.585	329.113	336.706		1058.4	869.062	112.881	90.8974	64.735
780.5	1768.32	416.902	317.706	326.216		1058.8	849.81	110.314	88.3708	63.1946
780.75	1706.01	402.566	305.837	315.305		1059.2	825.526	107.14	85.4635	61.3546
781	1645.69	388.768	294.48	304.873		1059.6	797.472	103.52	82.3286	59.3018
781.25	1592.16	376.61	284.522	295.758		1060	767.244	99.6507	79.134	57.1418
781.5	1549.31	366.968	276.644	288.61		1060.4	736.578	95.7471	76.0443	54.985
781.75	1519.58	360.382	271.251	283.819		1060.8	707.176	92.017	73.2051	52.937
782	1503.77	356.998	268.429	281.466		1061.2	680.538	88.6421	70.7294	51.089
782.25	1500.93	356.561	267.938	281.325		1061.6	657.826	85.7622	68.6892	49.5094
782.5	1508.55	358.452	269.268	282.885		1062	639.786	83.4657	67.1115	48.2404
782.75	1522.93	361.782	271.701	285.441		1062.4	626.696	81.7837	65.9791	47.2944
783	1539.66	365.515	274.421	288.178		1062.8	618.376	80.6907	65.235	46.655
783.25	1554.18	368.596	276.605	290.294		1063.2	614.212	80.1091	64.7902	46.2796
783.5	1562.45	370.102	277.542	291.088		1063.6	613.238	79.9181	64.534	46.1038
783.75	1561.37	369.341	276.695	290.058		1064	614.232	79.9663	64.3456	46.0486
784	1549.12	365.936	273.776	286.953		1064.4	615.838	80.0866	64.1063	46.0268
784.25	1525.39	359.864	268.761	281.792		1064.8	616.698	80.1123	63.7104	45.9534
784.5	1491.3	351.427	261.871	274.842		1065.2	615.59	79.8944	63.0757	45.7524
784.75	1449.2	341.195	253.54	266.577		1065.6	611.546	79.3159	62.1507	45.366
785	1402.27	329.936	244.348	257.597		1066	603.95	78.3036	60.9188	44.759
785.25	1354.16	318.493	234.937	248.56		1066.4	592.59	76.8346	59.3991	43.9234
785.5	1308.47	307.702	225.952	240.092		1066.8	577.68	74.9381	57.6435	42.877
785.75	1268.42	298.272	217.958	232.726		1067.2	559.812	72.6897	55.7298	41.6618
786	1236.44	290.749	211.4	226.856		1067.6	539.884	70.2015	53.7527	40.3378
786.25	1213.99	285.45	206.559	222.7		1068	518.994	67.6088	51.8129	38.9748
786.5	1201.52	282.449	203.539	220.302		1068.4	498.31	65.0537	50.0063	37.6446
786.75	1198.36	281.591	202.269	219.532		1068.8	478.948	62.6704	48.4135	36.413
787	1202.93	282.503	202.518	220.107		1069.2	461.86	60.5708	47.0928	35.332
787.25	1212.9	284.663	203.927	221.631		1069.6	447.744	58.8345	46.0741	34.436
787.5	1225.43	287.428	206.03	223.631		1070	436.988	57.5022	45.3575	33.7384
787.75	1237.49	290.12	208.317	225.608		1070.4	429.646	56.5733	44.9147	33.2312
788	1246.15	292.082	210.266	227.078		1070.8	425.448	56.0088	44.6929	32.8878
788.25	1248.88	292.757	211.401	227.63		1071.2	423.834	55.7354	44.6206	32.6654
788.5	1243.87	291.731	211.336	226.964		1071.6	424.028	55.6555	44.6158	32.5118
788.75	1230.16	288.792	209.822	224.917		1072	425.11	55.6569	44.594	32.3698
789	1207.77	283.939	206.772	221.486		1072.4	426.112	55.6243	44.476	32.1838
789.25	1177.67	277.388	202.275	216.826		1072.8	426.13	55.4524	44.1967	31.9066
789.5	1141.69	269.537	196.591	211.226		1073.2	424.392	55.0548	43.7095	31.5022
789.75	1102.27	260.928	190.119	205.081		1073.6	420.354	54.3735	42.9921	30.9504
790	1062.13	252.172	183.352	198.834		1074	413.734	53.3829	42.0468	30.2482
790.25	1024.09	243.882	176.812	192.932		1074.4	404.536	52.0917	40.8997	29.4086
790.5	990.576	236.606	170.99	187.778		1074.8	393.038	50.5398	39.5977	28.4586
790.75	963.504	230.765	166.286	183.675		1075.2	379.748	48.7931	38.2018	27.4358
791	943.992	226.609	162.957	180.805		1075.6	365.334	46.9341	36.7805	26.3834
791.25	932.31	224.194	161.084	179.205		1076	350.548	45.0532	35.402	25.3454
791.5	927.855	223.376	160.57	178.765		1076.4	336.136	43.2381	34.1268	24.3628
791.75	929.223	223.836	161.146	179.242		1076.8	322.77	41.5663	33.0022	23.4702
792	934.407	225.114	162.408	180.291		1077.2	310.98	40.0977	32.0582	22.6922
792.25	941.004	226.663	163.867	181.497		1077.6	301.112	38.87	31.3055	22.0438
792.5	946.566	227.917	165.008	182.434		1078	293.308	37.8975	30.7358	21.5282
792.75	948.789	228.355	165.351	182.697		1078.4	287.51	37.1709	30.324	21.1388
793	945.9	227.552	164.518	181.965		1078.8	283.48	36.6606	30.0321	20.8596
793.25	936.783	225.25	162.274	180.033		1079.2	280.842	36.3204	29.8136	20.667
793.5	921.159	221.377	158.563	176.838		1079.6	279.114	36.0922	29.6185	20.5322
793.75	899.528	216.042	153.51	172.462		1080	277.778	35.9128	29.3991	20.4234
794	873.16	209.538	147.414	167.127		1080.4	276.312	35.7188	29.1135	20.3086
794.25	843.839	202.292	140.703	161.169		1080.8	274.25	35.4531	28.7303	20.1582
794.5	813.666	194.81	133.884	154.996		1081.2	271.216	35.0693	28.2306	19.9488
794.75	784.769	187.615	127.479	149.038		1081.6	266.956	34.5365	27.6097	19.6642
795	759.072	181.193	121.961	143.702		1082	261.35	33.8404	26.8766	19.298
795.25	738.091	175.936	117.697	139.322		1082.4	254.426	32.9855	26.0523	18.8534
795.5	722.779	172.097	114.906	136.119		1082.8	246.344	31.9929	25.1674	18.3428
795.75	713.455	169.772	113.638	134.192		1083.2	237.384	30.8988	24.2588	17.787
796	709.798	168.894	113.77	133.49		1083.6	227.91	29.7497	23.3656	17.2116
796.25	710.894	169.24	115.03	133.837		1084	218.338	28.5979	22.5252	16.645
796.5	715.335	170.456	117.029	134.934		1084.4	209.094	27.496	21.7707	16.1144
796.75	721.378	172.105	119.316	136.418		1084.8	200.58	26.4925	21.1273	15.644
797	727.118	173.708	121.431	137.886		1085.2	193.133	25.6267	20.6109	15.2518
797.25	730.706	174.804	122.955	138.959		1085.6	186.995	24.9257	20.2271	14.9484
797.5	730.553	175.004	123.561	139.318		1086	182.298	24.4019	19.9703	14.7366
797.75	725.514	174.034	123.038	138.747		1086.4	179.049	24.0529	19.8251	14.6114
798	715.015	171.766	121.316	137.15		1086.8	177.132	23.8607	19.7668	14.5596
798.25	699.135	168.232	118.453	134.566		1087.2	176.317	23.7951	19.7642	14.5632
798.5	678.588	163.614	114.625	131.146		1087.6	176.289	23.8156	19.782	14.5998
798.75	654.631	158.216	110.09	127.138		1088	176.677	23.8759	19.7843	14.6446
799	628.903	152.425	105.153	122.842		1088.4	177.09	23.9282	19.7382	14.6732
799.25	603.221	146.653	100.131	118.57		1088.8	177.161	23.9283	19.6168	14.6638
799.5	579.359	141.294	95.3145	114.606		1089.2	176.583	23.8389	19.4021	14.5978
799.75	558.832	136.67	90.9434	111.174		1089.6	175.135	23.6338	19.0864	14.4628
800	542.726	133.004	87.1928	108.418		1090	172.699	23.2997	18.6725	14.253
						1090.4	169.271	22.8368	18.173	13.9694
						1090.8	164.946	22.2582	17.6088	13.6202
						1091.2	159.906	21.5878	17.0058	13.2197
						1091.6	154.395	20.8574	16.3925	12.7859
						1092	148.689	20.1033	15.797	12.34
						1092.4	143.075	19.3623	15.2448	11.9031
						1092.8	137.818	18.6691	14.7568	11.4948
						1093.2	133.148	18.0527	14.3482	11.1312
						1093.6	129.237	17.5345	14.0273	10.8237
						1094	126.188	17.1274	13.7955	10.5788
						1094.4	124.03	16.8345	13.6476	10.3978
						1094.8	122.716	16.6495	13.5718	10.2771
						1095.2	122.124	16.5579	13.5514	10.2094
						1095.6	122.075	16.5378	13.5655	10.1838
						1096	122.344	16.5624	13.591	10.1873
						1096.4	122.686	16.6021	13.6049	10.2051
						1096.8	122.864	16.6274	13.5858	10.222
						1097.2	122.668	16.6117	13.5163	10.223
						1097.6	121.941	16.5336	13.3847	10.1949
						1098	120.597	16.379	13.1856	10.1269

## Sheet: 4
ASCAST		CN		DIB
0.2	3364.18	0.4	4555.2	0.4	4805.09
0.4	3195.98	0.6	4381.1	0.6	4197.99
0.6	3000.38	0.8	4193.6	0.8	4492.59
0.8	2780.68	1	4012.5	1	3865.59
1	2603.88	1.2	3344.7	1.2	4129.39
1.2	2350.58	1.4	3139.8	1.4	3967.69
1.4	2134.78	1.6	2939.7	1.6	3744.29
1.6	1952.98	1.8	2738.6	1.8	3558.99
1.8	1797.28	2	2498.4	2	3329.19
2	1642.18	2.2	2736.5	2.2	3063.89
2.2	1497.08	2.4	2304.8	2.4	2824.49
2.4	1344.78	2.6	1660.2	2.6	2588.29
2.6	1152.68	2.8	1493.7	2.8	2356.29
2.8	1318.98	3	2055.7	3	2110.89
3	1317.88	3.2	1772.9	3.2	2356.29
3.2	714.18	3.4	1128.8	3.4	1014.99
3.4	75.18	3.6	1128.8	3.6	1014.99
3.6	75.11	3.8	930.7	3.8	1573.19
3.8	75.11	4	699.64	4	1359.89
4	75.17	4.2	491.56	4.2	1125.89
4.2	75.11	4.4	369.86	4.4	924.69
4.4	74.98	4.6	326.16	4.6	307.52
4.6	75.07	4.8	274.79	4.8	600.23
4.8	75.1	5	253.81	5	307.51
5	75.04	5.2	253.81	5.2	89.43
5.2	74.96	5.4	249.46	5.4	89.43
5.4	74.97	5.6	247.4	5.6	315.12
5.6	74.97	5.8	244.74	5.8	100.09
5.8	75.03	6	242.45	6	89.43
6	74.96	6.2	240.61	6.2	100.09
6.2	75.05	6.4	239.33	6.4	99.3
6.4	75.04	6.6	238.4	6.6	99.3
6.6	74.94	6.8	237.51	6.8	100.68
6.8	74.92	7	236.37	7	100.53
7	75.01	7.2	237.51	7.2	100.68
7.2	74.98	7.4	235.96	7.4	100.33
7.4	75.42	7.6	234.8	7.6	98.19
7.6	75.21	7.8	236.46	7.8	99.86
7.8	75.18	8	233.73	8	100.53
8	75.11	8.2	232.36	8.2	99.76
8.2	75.11	8.4	231.47	8.4	99.54
8.4	75.17	8.6	230.64	8.6	99.72
8.6	75.11	8.8	229.9	8.8	100.41
8.8	75.16	9	229.1	9	100.84
9	75.16	9.2	228.43	9.2	102.44
9.2	75.23	9.4	227.7	9.4	102.83
9.4	75.28	9.6	227.17	9.6	101.98
9.6	75.42	9.8	226.54	9.8	101.92
9.8	75.21	10	225.67	10	102.7
10	75.18	10.2	224.81	10.2	103.63
10.2	75.11	10.4	223.89	10.4	101.42
10.4	75.11	10.6	223.15	10.6	101.84
10.6	75.17	10.8	222.25	10.8	102.82
10.8	75.11	11	221.36	11	103.44
11	75.16	11.2	220.58	11.2	103.84
11.2	75.16	11.4	219.61	11.4	106.7
11.4	75.25	11.6	218.92	11.6	109.05
11.6	75.19	11.8	218	11.8	105.84
11.8	75.1	12	217.05	12	106.29
12	74.97	12.2	216.21	12.2	109.69
12.2	75.02	12.4	215.31	12.4	108.71
12.4	75.08	12.6	214.52	12.6	110.19
12.6	75.02	12.8	213.93	12.8	101.27
12.8	74.98	13	213.65	13	104.08
13	75.07	13.2	212.57	13.2	100.88
13.2	75.1	13.4	211.84	13.4	101.27
13.4	75.04	13.6	211.02	13.6	108.29
13.6	74.96	13.8	210.17	13.8	108.52
13.8	74.97	14	209.19	14	106.32
14	74.97	14.2	208.32	14.2	107.51
14.2	75.03	14.4	207.59	14.4	106.47
14.4	74.96	14.6	208.02	14.6	103.64
14.6	75.05	14.8	209.05	14.8	97.63
14.8	75.04	15	215.08	15	93.03
15	74.94	15.2	220.7	15.2	97.06
15.2	74.92	15.4	219.47	15.4	99.82
15.4	75.01	15.6	210.69	15.6	98.9
15.6	74.98	15.8	204.57	15.8	99.65
15.8	75	16	202.96	16	99.88
16	74.99	16.2	203.36	16.2	98.14
16.2	74.98	16.4	201.63	16.4	100.24
16.4	74.97	16.6	200.85	16.6	94.79
16.6	75.01	16.8	200.33	16.8	95.96
16.8	74.88	17	206.62	17	94.02
17	74.92	17.2	199.29	17.2	93.64
17.2	75.02	17.4	198.08	17.4	93.58
17.4	74.97	17.6	197.32	17.6	93.55
17.6	74.96	17.8	196.37	17.8	92.78
17.8	74.93	18	195.51	18	92.72
18	74.92	18.2	194.73	18.2	95.51
18.2	74.91	18.4	193.99	18.4	94.94
18.4	74.96	18.6	193.33	18.6	92.63
18.6	74.92	18.8	192.26	18.8	94.79
18.8	74.88	19	191.14	19	97.99
19	74.92	19.2	190.31	19.2	97.9
19.2	74.87	19.4	189.29	19.4	95.9
19.4	74.82	19.6	190.15	19.6	93.92
19.6	74.93	19.8	193.14	19.8	95.02
19.8	74.98	20	194.62	20	100.64
20	74.95	20.2	192.65	20.2	92.91
20.2	74.97	20.4	193.52	20.4	92.78
20.4	74.96	20.6	187.59	20.6	91.81
20.6	74.86	20.8	189.64	20.8	92.14
20.8	74.95	21	187	21	95.51
21	74.99	21.2	184.63	21.2	91.86
21.2	74.98	21.4	182.75	21.4	92.05
21.4	75.04	21.6	183.87	21.6	92.21
21.6	74.99	21.8	184.28	21.8	91.32
21.8	75.05	22	180.58	22	91.73
22	74.98	22.2	180.24	22.2	91.78
22.2	74.98	22.4	184.72	22.4	92.11
22.4	74.89	22.6	180.42	22.6	94.22
22.6	74.89	22.8	178.22	22.8	93.78
22.8	74.97	23	186.44	23	93.23
23	74.98	23.2	183.9	23.2	92.21
23.2	74.98	23.4	180.63	23.4	91.59
23.4	74.94	23.6	176.7	23.6	91.26
23.6	74.95	23.8	177.38	23.8	93.5
23.8	75	24	175.36	24	92.44
24	74.96	24.2	173.8	24.2	91.49
24.2	75.04	24.4	172.74	24.4	92.05
24.4	74.94	24.6	171.66	24.6	92.93
24.6	74.96	24.8	170.95	24.8	91.7
24.8	74.98	25	172.46	25	91.02
25	74.99	25.2	170.47	25.2	90.92
25.2	74.97	25.4	169.29	25.4	91.37
25.4	75.04	25.6	168.28	25.6	91.9
25.6	74.97	25.8	167.47	25.8	92.81
25.8	75.03	26	167.01	26	92.47
26	75	26.2	166.6	26.2	91.84
26.2	75.09	26.4	165.15	26.4	91.26
26.4	75	26.6	163.89	26.6	92.83
26.6	74.97	26.8	162.67	26.8	92.66
26.8	74.93	27	161.64	27	92.82
27	74.92	27.2	160.78	27.2	91.29
27.2	74.94	27.4	159.8	27.4	90.77
27.4	75.02	27.6	158.87	27.6	91.07
27.6	74.99	27.8	157.96	27.8	90.86
27.8	74.97	28	157.2	28	91.06
28	74.95	28.2	156.61	28.2	91.03
28.2	75	28.4	159.75	28.4	92.73
28.4	74.98	28.6	156.31	28.6	91.35
28.6	74.95	28.8	157.21	28.8	94.87
28.8	75	29	155.91	29	100
29	75.04	29.2	155.13	29.2	92.42
29.2	75.05	29.4	153.78	29.4	90.8
29.4	75.09	29.6	155.97	29.6	92.98
29.6	75.01	29.8	153.79	29.8	93.52
29.8	74.99	30	151.13	30	94.1
30	75.01	30.2	152.47	30.2	92.22
30.2	74.98	30.4	151.84	30.4	93.12
30.4	74.98	30.6	150.08	30.6	96.42
30.6	74.95	30.8	148.77	30.8	96.13
30.8	74.95	31	151.51	31	90.68
31	74.98	31.2	149.35	31.2	91.34
31.2	75.02	31.4	146.46	31.4	90.32
31.4	74.94	31.6	145.43	31.6	89.95
31.6	74.95	31.8	144.57	31.8	90.02
31.8	74.98	32	146.74	32	89.66
32	74.92	32.2	143.72	32.2	90.07
32.2	74.98	32.4	142.46	32.4	91.64
32.4	74.94	32.6	141.78	32.6	92.26
32.6	75.02	32.8	140.88	32.8	92.01
32.8	74.89	33	140.05	33	90.18
33	75.02	33.2	139.13	33.2	90.07
33.2	74.91	33.4	137.88	33.4	90.79
33.4	74.98	33.6	136.82	33.6	89.88
33.6	75.02	33.8	135.99	33.8	95.38
33.8	74.95	34	135.62	34	89.89
34	74.9	34.2	135.39	34.2	90.54
34.2	74.96	34.4	134.2	34.4	90
34.4	74.92	34.6	134.43	34.6	89.32
34.6	74.91	34.8	134.69	34.8	89.2
34.8	74.87	35	132.74	35	89.52
35	74.82	35.2	131.13	35.2	89.22
35.2	74.91	35.4	130.99	35.4	89.26
35.4	74.87	35.6	130.35	35.6	89.64
35.6	74.8	35.8	129.38	35.8	90.89
35.8	74.78	36	128.09	36	89.37
36	74.78	36.2	128.48	36.2	89.2
36.2	74.78	36.4	127.32	36.4	89.14
36.4	74.77	36.6	126.89	36.6	89.15
36.6	74.7	36.8	125.62	36.8	89.44
36.8	74.77	37	124.89	37	89.29
37	74.74	37.2	123.91	37.2	90.18
37.2	74.8	37.4	123.15	37.4	90.21
37.4	74.75	37.6	122.48	37.6	90.79
37.6	74.83	37.8	121.6	37.8	89.44
37.8	74.71	38	120.8	38	89.82
38	74.73	38.2	132.74	38.2	90.69
38.2	74.77	38.4	131.65	38.4	90.55
38.4	74.71	38.6	130.55	38.6	90.17
38.6	74.7	38.8	129.64	38.8	93.57
38.8	74.74	39	128.64	39	90.39
39	74.71	39.2	127.38	39.2	89.89
39.2	74.64	39.4	126.36	39.4	89.12
39.4	74.67	39.6	125.47	39.6	89.44
39.6	74.7	39.8	125.02	39.8	89.33
39.8	74.66	40	123.99	40	90.32
40	74.73	40.2	122.82	40.2	88.85
40.2	74.72	40.4	121.68	40.4	89.13
40.4	74.71	40.6	120.46	40.6	89.75
40.6	74.69	40.8	119.35	40.8	89
40.8	74.63	41	118.27	41	88.57
41	74.64	41.2	117.14	41.2	88.82
41.2	74.64	41.4	116.22	41.4	88.5
41.4	74.68	41.6	115.12	41.6	88.63
41.6	74.58	41.8	114.77	41.8	88.56
41.8	74.63	42	113.8	42	88.5
42	74.61	42.2	112.95	42.2	88.92
42.2	74.56	42.4	111.9	42.4	88.5
42.4	74.66	42.6	113.22	42.6	88.66
42.6	74.69	42.8	111.07	42.8	88.36
42.8	74.67	43	111.18	43	88.37
43	74.58	43.2	110.1	43.2	88.32
43.2	74.62	43.4	109.08	43.4	88.28
43.4	74.64	43.6	108.78	43.6	88.73
43.6	74.67	43.8	107.61	43.8	89.14
43.8	74.66	44	106.62	44	89.65
44	74.74	44.2	105.91	44.2	88.61
44.2	74.67	44.4	105.18	44.4	88.25
44.4	74.64	44.6	104.43	44.6	88.14
44.6	74.71	44.8	103.48	44.8	88.13
44.8	74.68	45	102.74	45	88.14
45	74.63	45.2	101.99	45.2	88.28
45.2	74.73	45.4	101.26	45.4	88.63
45.4	74.76	45.6	100.62	45.6	89.31
45.6	74.78	45.8	99.91	45.8	88.4
45.8	74.68	46	99.23	46	87.96
46	74.81	46.2	98.33	46.2	88.25
46.2	74.8	46.4	97.32	46.4	90.19
46.4	74.82	46.6	96.35	46.6	88.97
46.6	74.78	46.8	95.36	46.8	91.55
46.8	74.75	47	94.3	47	89.54
47	74.72	47.2	93.24	47.2	92.38
47.2	74.72	47.4	92.53	47.4	90.33
47.4	74.7	47.6	91.92	47.6	88.62
47.6	74.71	47.8	91.36	47.8	88.04
47.8	74.74	48	90.94	48	88.02
48	74.81	48.2	90.31	48.2	87.87
48.2	74.86	48.4	89.54	48.4	87.96
48.4	74.79	48.6	89.48	48.6	87.77
48.6	74.73	48.8	89.36	48.8	89.39
48.8	74.83	49	89.08	49	88.92
49	74.87	49.2	89.08	49.2	91.48
49.2	74.78	49.4	88.81	49.4	91.43
49.4	74.79	49.6	88.28	49.6	91.33
49.6	74.79	49.8	87.64	49.8	88.46
49.8	74.77	50	86.96	50	87.81
50	74.82	50.2	86.69	50.2	87.7
50.2	74.8	50.4	86.35	50.4	87.69
50.4	74.84	50.6	85.86	50.6	87.59
50.6	74.75	50.8	85.45	50.8	87.68
50.8	74.84	51	85.08	51	87.59
51	74.86	51.2	84.47	51.2	87.54
51.2	74.9	51.4	84.04	51.4	87.75
51.4	74.83	51.6	83.84	51.6	88.32
51.6	74.87	51.8	84.05	51.8	88.4
51.8	74.78	52	83.94	52	89.02
52	74.9	52.2	83.54	52.2	88.11
52.2	74.88	52.4	83.55	52.4	88.55
52.4	74.91	52.6	83.47	52.6	89.42
52.6	74.88	52.8	83.63	52.8	87.73
52.8	74.93	53	83.83	53	87.38
53	74.9	53.2	83.92	53.2	87.22
53.2	74.93	53.4	83.71	53.4	87.33
53.4	74.94	53.6	83.65	53.6	87.63
53.6	75.01	53.8	83.26	53.8	87.3
53.8	74.92	54	83.17	54	87.78
54	74.93	54.2	83.12	54.2	87.57
54.2	74.92	54.4	83.06	54.4	87.44
54.4	74.9	54.6	82.85	54.6	88.41
54.6	74.96	54.8	82.64	54.8	87.64
54.8	74.91	55	82.52	55	87.4
55	74.91	55.2	82.42	55.2	87.09
55.2	74.9	55.4	82.25	55.4	86.94
55.4	74.91	55.6	82.17	55.6	87.05
55.6	74.92	55.8	81.99	55.8	87.59
55.8	74.89	56	81.81	56	87.7
56	74.89	56.2	81.78	56.2	87
56.2	74.99	56.4	81.71	56.4	86.83
56.4	74.89	56.6	81.74	56.6	87.07
56.6	74.85	56.8	81.82	56.8	87.69
56.8	74.85	57	81.84	57	87.16
57	74.85	57.2	81.72	57.2	88.18
57.2	74.93	57.4	81.61	57.4	87.6
57.4	74.94	57.6	81.57	57.6	87.91
57.6	74.93	57.8	81.6	57.8	87.88
57.8	74.91	58	81.65	58	87.21
58	74.96	58.2	81.63	58.2	87.16
58.2	74.92	58.4	81.61	58.4	87.05
58.4	74.96	58.6	81.54	58.6	86.85
58.6	74.87	58.8	81.45	58.8	86.78
58.8	74.81	59	81.52	59	86.63
59	74.89	59.2	81.49	59.2	86.71
59.2	74.84	59.4	81.29	59.4	86.91
59.4	74.92	59.6	81.3	59.6	88.18
59.6	74.86	59.8	81.34	59.8	87.03
59.8	74.89	60	81.44	60	87.16
60	74.82	60.2	81.5	60.2	86.84
60.2	74.82	60.4	81.49	60.4	86.67
60.4	74.84	60.6	81.3	60.6	86.71
60.6	74.88	60.8	81.13	60.8	86.93
60.8	74.91	61	81.02	61	86.47
61	75.01	61.2	80.93	61.2	87.54
61.2	74.88	61.4	80.83	61.4	86.94
61.4	75.01	61.6	80.7	61.6	86.64
61.6	74.97	61.8	80.47	61.8	87.98
61.8	75.03	62	80.27	62	89.84
62	74.92	62.2	80.09	62.2	87.91
62.2	75	62.4	79.95	62.4	89.29
62.4	74.98	62.6	79.95	62.6	86.86
62.6	75.01	62.8	79.97	62.8	86.76
62.8	75.05	63	79.93	63	87.18
63	75.02	63.2	79.81	63.2	86.39
63.2	75.01	63.4	79.69	63.4	86.57
63.4	74.98	63.6	79.56	63.6	86.65
63.6	75.05	63.8	79.42	63.8	86.39
63.8	75.06	64	79.3	64	86.34
64	75.1	64.2	79.24	64.2	86.2
64.2	75.09	64.4	79.1	64.4	86.21
64.4	75.07	64.6	78.96	64.6	86.47
64.6	75.02	64.8	78.93	64.8	86.77
64.8	74.98	65	78.87	65	86.7
65	74.95	65.2	78.81	65.2	86.72
65.2	74.98	65.4	78.84	65.4	86.18
65.4	74.93	65.6	78.8	65.6	86.33
65.6	74.97	65.8	78.75	65.8	86.04
65.8	74.93	66	78.73	66	86.23
66	74.94	66.2	78.86	66.2	87.3
66.2	75	66.4	78.98	66.4	86.8
66.4	74.87	66.6	78.95	66.6	88.09
66.6	74.94	66.8	78.92	66.8	87.91
66.8	74.95	67	78.91	67	86.28
67	74.96	67.2	78.82	67.2	86.69
67.2	75.03	67.4	78.74	67.4	86.03
67.4	75.05	67.6	78.83	67.6	85.9
67.6	75.01	67.8	78.79	67.8	85.96
67.8	74.98	68	78.65	68	85.84
68	74.97	68.2	78.57	68.2	85.89
68.2	74.96	68.4	78.58	68.4	85.78
68.4	75.03	68.6	78.56	68.6	86.73
68.6	75.04	68.8	78.48	68.8	85.99
68.8	75.02	69	78.46	69	86.18
69	75.07	69.2	78.48	69.2	85.81
69.2	74.98	69.4	78.4	69.4	85.79
69.4	75.08	69.6	78.31	69.6	85.84
69.6	75	69.8	78.22	69.8	85.93
69.8	74.94	70	78.15	70	86.55
70	75.12	70.2	78.08	70.2	85.74
70.2	75.05	70.4	78.01	70.4	85.6
70.4	74.96	70.6	77.95	70.6	85.65
70.6	75.08	70.8	77.9	70.8	85.79
70.8	75.04	71	77.82	71	85.86
71	74.99	71.2	77.77	71.2	85.51
71.2	74.96	71.4	77.72	71.4	85.55
71.4	75.02	71.6	77.67	71.6	85.65
71.6	75.02	71.8	77.62	71.8	85.46
71.8	75.08	72	77.57	72	85.38
72	74.97	72.2	77.52	72.2	85.35
72.2	75.1	72.4	77.47	72.4	85.47
72.4	74.97	72.6	77.43	72.6	85.28
72.6	75.08	72.8	77.38	72.8	85.31
72.8	74.97	73	77.34	73	85.33
73	74.97	73.2	77.3	73.2	85.39
73.2	74.98	73.4	77.26	73.4	85.39
73.4	75.08	73.6	77.21	73.6	85.36
73.6	75.01	73.8	77.17	73.8	85.69
73.8	75.02	74	77.13	74	85.54
74	75.02	74.2	77.09	74.2	85.47
74.2	74.95	74.4	77.06	74.4	85.89
74.4	74.95	74.6	77.01	74.6	85.33
74.6	74.93	74.8	76.98	74.8	85.16
74.8	74.96	75	76.95	75	85.1
75	74.87	75.2	76.93	75.2	85.21
75.2	74.84	75.4	76.9	75.4	86.14
75.4	74.89	75.6	76.87	75.6	85.18
75.6	74.84	75.8	76.83	75.8	85.15
75.8	74.88	76	76.8	76	85.02
76	74.83	76.2	76.78	76.2	85.01
76.2	74.88	76.4	76.75	76.4	84.98
76.4	74.84	76.6	76.72	76.6	85
76.6	74.87	76.8	76.69	76.8	84.96
76.8	74.86	77	76.66	77	85.06
77	74.93	77.2	76.64	77.2	85.05
77.2	74.83	77.4	76.62	77.4	84.97
77.4	74.88	77.6	76.61	77.6	84.9
77.6	74.88	77.8	76.58	77.8	84.87
77.8	74.9	78	76.56	78	84.94
78	74.88	78.2	76.54	78.2	84.85
78.2	74.88	78.4	76.53	78.4	84.78
78.4	74.91	78.6	76.52	78.6	84.92
78.6	74.84	78.8	76.49	78.8	84.78
78.8	74.8	79	76.48	79	84.67
79	74.91	79.2	76.46	79.2	84.71
79.2	74.98	79.4	76.44	79.4	84.8
79.4	74.95	79.6	76.42	79.6	84.62
79.6	74.91	79.8	76.39	79.8	84.59
79.8	74.9	80	76.37	80	84.64
80	74.98	80.2	76.35	80.2	85.02
80.2	74.96	80.4	76.34	80.4	85.25
80.4	74.95	80.6	76.32	80.6	84.78
80.6	75.03	80.8	76.3	80.8	84.62
80.8	74.95	81	76.29	81	84.6
81	74.95	81.2	76.27	81.2	84.69
81.2	74.97	81.4	76.25	81.4	84.72
81.4	75.01	81.6	76.22	81.6	84.78
81.6	75.01	81.8	76.2	81.8	84.62
81.8	75.06	82	76.19	82	84.54
82	74.95	82.2	76.18	82.2	84.43
82.2	74.97	82.4	76.16	82.4	84.76
82.4	74.95	82.6	76.16	82.6	84.53
82.6	74.92	82.8	76.17	82.8	84.41
82.8	75.04	83	76.15	83	84.47
83	74.94	83.2	76.12	83.2	84.41
83.2	75.01	83.4	76.11	83.4	84.31
83.4	74.97	83.6	76.1	83.6	84.31
83.6	74.95	83.8	76.09	83.8	84.33
83.8	74.95	84	76.08	84	84.28
84	75.01	84.2	76.05	84.2	84.92
84.2	74.98	84.4	76.05	84.4	84.85
84.4	74.96	84.6	76.03	84.6	84.71
84.6	75.03	84.8	76.01	84.8	84.9
84.8	75.01	85	76	85	84.56
85	74.99	85.2	75.98	85.2	84.73
85.2	74.94	85.4	75.98	85.4	84.66
85.4	75.05	85.6	75.96	85.6	84.69
85.6	75.02	85.8	75.96	85.8	84.25
85.8	74.92	86	75.96	86	84.15
86	75.03	86.2	75.93	86.2	84.14
86.2	74.92	86.4	75.92	86.4	84.29
86.4	74.95	86.6	75.91	86.6	84.12
86.6	74.98	86.8	75.9	86.8	84.17
86.8	74.89	87	75.9	87	84.62
87	74.98	87.2	75.88	87.2	84.26
87.2	74.91	87.4	75.88	87.4	84.11
87.4	74.9	87.6	75.88	87.6	83.99
87.6	75.03	87.8	75.85	87.8	84.36
87.8	75.04	88	75.84	88	84.38
88	75.05	88.2	75.83	88.2	84
88.2	75	88.4	75.84	88.4	85.18
88.4	74.94	88.6	75.83	88.6	84.25
88.6	74.97	88.8	75.81	88.8	84.32
88.8	75	89	75.8	89	83.9
89	75.03	89.2	75.79	89.2	83.84
89.2	75.03	89.4	75.79	89.4	84.07
89.4	75.02	89.6	75.77	89.6	84.19
89.6	75	89.8	75.78	89.8	83.89
89.8	75.08	90	75.75	90	84.24
90	75.12	90.2	75.75	90.2	84.07
90.2	75.03	90.4	75.74	90.4	83.91
90.4	75.05	90.6	75.73	90.6	83.77
90.6	75.18	90.8	75.72	90.8	84.86
90.8	75.1	91	75.7	91	83.91
91	75.01	91.2	75.68	91.2	83.9
91.2	75.07	91.4	75.69	91.4	84
91.4	75.01	91.6	75.74	91.6	83.87
91.6	75.08	91.8	75.79	91.8	83.84
91.8	75.02	92	75.88	92	83.65
92	74.89	92.2	75.87	92.2	83.6
92.2	75.01	92.4	75.87	92.4	83.59
92.4	74.96	92.6	75.86	92.6	83.59
92.6	74.93	92.8	75.89	92.8	83.65
92.8	74.9	93	75.94	93	83.61
93	74.92	93.2	75.94	93.2	83.51
93.2	74.95	93.4	75.94	93.4	83.48
93.4	74.87	93.6	75.94	93.6	83.46
93.6	74.91	93.8	75.93	93.8	83.48
93.8	74.88	94	75.9	94	83.5
94	74.9	94.2	75.91	94.2	83.52
94.2	74.86	94.4	75.9	94.4	83.41
94.4	74.86	94.6	75.99	94.6	83.35
94.6	74.79	94.8	76.14	94.8	83.38
94.8	74.93	95	76.2	95	83.36
95	74.93	95.2	76.17	95.2	83.51
95.2	74.87	95.4	76.12	95.4	83.42
95.4	74.85	95.6	76.25	95.6	83.34
95.6	74.77	95.8	76.2	95.8	83.31
95.8	74.81	96	76.21	96	83.32
96	74.88	96.2	76.24	96.2	83.25
96.2	74.81	96.4	76.19	96.4	83.24
96.4	74.85	96.6	76.19	96.6	83.21
96.6	74.84	96.8	76.11	96.8	83.25
96.8	74.81	97	76.13	97	83.2
97	74.75	97.2	76.13	97.2	83.16
97.2	74.83	97.4	76.1	97.4	83.19
97.4	74.82	97.6	76.04	97.6	83.22
97.6	74.85	97.8	76.03	97.8	83.15
97.8	74.8	98	76.01	98	83.1
98	74.81	98.2	76.01	98.2	83.11
98.2	74.79	98.4	75.98	98.4	83.68
98.4	74.77	98.6	75.93	98.6	83.18
98.6	74.86	98.8	75.91	98.8	83.11
98.8	74.76	99	75.88	99	83.07
99	74.85	99.2	75.86	99.2	83.08
99.2	74.74	99.4	75.89	99.4	83.06
99.4	74.74	99.6	75.88	99.6	83.04
99.6	74.7	99.8	75.86	99.8	83
99.8	74.79	100	75.81	100	82.93
100	74.76	100.2	75.77	100.2	82.94
100.2	74.72	100.4	75.71	100.4	82.9
100.4	74.78	100.6	75.77	100.6	82.92
100.6	74.77	100.8	75.75	100.8	82.89
100.8	74.72	101	75.75	101	82.94
101	74.69	101.2	75.74	101.2	83.08
101.2	74.78	101.4	75.72	101.4	83.09
101.4	74.69	101.6	75.77	101.6	82.95
101.6	74.74	101.8	75.73	101.8	84.04
101.8	74.79	102	75.69	102	84.48
102	74.76	102.2	75.71	102.2	83.15
102.2	74.77	102.4	75.69	102.4	83.85
102.4	74.75	102.6	75.71	102.6	85.53
102.6	74.79	102.8	75.67	102.8	86.49
102.8	74.8	103	75.68	103	86.74
103	74.76	103.2	75.67	103.2	87.06
103.2	74.79	103.4	75.68	103.4	87.02
103.4	74.83	103.6	75.66	103.6	87.75
103.6	74.76	103.8	75.65	103.8	89.05
103.8	74.85	104	75.67	104	87.34
104	74.76	104.2	75.65	104.2	84.72
104.2	74.72	104.4	75.68	104.4	85.32
104.4	74.71	104.6	75.63	104.6	86.91
104.6	74.74	104.8	75.64	104.8	87.49
104.8	74.78	105	75.63	105	86.77
105	74.79	105.2	75.67	105.2	87.39
105.2	74.77	105.4	75.63	105.4	86.45
105.4	74.73	105.6	75.63	105.6	85.24
105.6	74.81	105.8	75.61	105.8	84.07
105.8	74.86	106	75.6	106	85.13
106	74.91	106.2	75.59	106.2	83.32
106.2	74.85	106.4	75.59	106.4	84.11
106.4	74.82	106.6	75.61	106.6	86.13
106.6	74.81	106.8	75.63	106.8	83.43
106.8	74.8	107	75.6	107	82.79
107	74.8	107.2	75.6	107.2	82.57
107.2	74.81	107.4	75.58	107.4	82.55
107.4	74.86	107.6	75.56	107.6	82.73
107.6	74.87	107.8	75.57	107.8	82.46
107.8	74.77	108	75.54	108	82.52
108	74.78	108.2	75.53	108.2	82.38
108.2	74.7	108.4	75.53	108.4	82.31
108.4	74.83	108.6	75.53	108.6	82.76
108.6	74.8	108.8	75.52	108.8	82.37
108.8	74.79	109	75.51	109	82.28
109	74.76	109.2	75.49	109.2	82.29
109.2	74.87	109.4	75.5	109.4	82.22
109.4	74.85	109.6	75.49	109.6	82.3
109.6	74.79	109.8	75.49	109.8	82.47
109.8	74.82	110	75.48	110	82.34
110	74.77	110.2	75.47	110.2	82.24
110.2	74.85	110.4	75.47	110.4	82.32
110.4	74.91	110.6	75.46	110.6	82.25
110.6	74.88	110.8	75.45	110.8	82.58
110.8	74.88	111	75.44	111	82.24
111	74.85	111.2	75.44	111.2	82.18
111.2	74.83	111.4	75.44	111.4	82.33
111.4	74.9	111.6	75.45	111.6	82.36
111.6	74.89	111.8	75.43	111.8	82.36
111.8	74.89	112	75.42	112	82.09
112	74.91	112.2	75.43	112.2	82.06
112.2	74.83	112.4	75.4	112.4	82.15
112.4	74.78	112.6	75.41	112.6	82.24
112.6	74.81	112.8	75.4	112.8	82.21
112.8	74.72	113	75.38	113	82.08
113	74.8	113.2	75.39	113.2	82.59
113.2	74.83	113.4	75.39	113.4	82.52
113.4	74.89	113.6	75.38	113.6	82.05
113.6	74.83	113.8	75.38	113.8	81.95
113.8	74.79	114	75.38	114	81.92
114	74.83	114.2	75.38	114.2	82.1
114.2	74.8	114.4	75.37	114.4	82.01
114.4	74.85	114.6	75.36	114.6	81.94
114.6	74.85	114.8	75.35	114.8	82.08
114.8	74.97	115	75.34	115	81.94
115	74.92	115.2	75.34	115.2	82.09
115.2	74.82	115.4	75.34	115.4	81.86
115.4	74.91	115.6	75.33	115.6	81.85
115.6	74.88	115.8	75.37	115.8	81.87
115.8	74.85	116	75.36	116	82.01
116	74.9	116.2	75.36	116.2	82.67
116.2	74.85	116.4	75.36	116.4	82.21
116.4	74.84	116.6	75.35	116.6	81.79
116.6	74.87	116.8	75.4	116.8	81.74
116.8	74.92	117	75.42	117	81.7
117	74.87	117.2	75.51	117.2	81.67
117.2	74.88	117.4	75.52	117.4	81.68
117.4	74.94	117.6	75.52	117.6	81.7
117.6	74.7	117.8	75.5	117.8	81.76
117.8	74.73	118	75.5	118	81.62
118	74.75	118.2	75.52	118.2	81.61
118.2	74.76	118.4	75.52	118.4	81.57
118.4	74.64	118.6	75.5	118.6	82.01
118.6	74.71	118.8	75.5	118.8	81.68
118.8	74.67	119	75.5	119	81.56
119	74.69	119.2	75.47	119.2	81.78
119.2	74.82	119.4	75.47	119.4	82.26
119.4	74.75	119.6	75.47	119.6	81.59
119.6	74.74	119.8	75.44	119.8	81.72
119.8	74.81	120	75.45	120	82.68
120	74.72	120.2	75.44	120.2	81.85
120.2	74.71	120.4	75.44	120.4	81.57
120.4	74.7	120.6	75.44	120.6	81.47
120.6	75.66	120.8	75.45	120.8	81.42
120.8	75.18	121	75.46	121	81.82
121	75.11	121.2	75.44	121.2	81.6
121.2	75.11	121.4	75.44	121.4	81.53
121.4	75.17	121.6	75.44	121.6	81.52
121.6	75.11	121.8	75.42	121.8	81.43
121.8	74.98	122	75.41	122	81.38
122	75.07	122.2	75.4	122.2	81.41
122.2	75.1	122.4	75.38	122.4	81.77
122.4	75.04	122.6	75.4	122.6	81.5
122.6	74.96	122.8	75.4	122.8	81.5
122.8	74.97	123	75.39	123	81.82
123	74.97	123.2	75.38	123.2	81.62
123.2	75.03	123.4	75.37	123.4	81.38
123.4	74.96	123.6	75.37	123.6	81.34
123.6	75.05	123.8	75.36	123.8	81.26
123.8	75.04	124	75.36	124	81.27
124	74.94	124.2	75.36	124.2	81.24
124.2	74.92	124.4	75.36	124.4	81.5
124.4	75.01	124.6	75.35	124.6	81.73
124.6	74.98	124.8	75.35	124.8	82.13
124.8	75.42	125	75.34	125	81.77
125	75.21	125.2	75.33	125.2	81.59
125.2	75.18	125.4	75.32	125.4	81.51
125.4	75.11	125.6	75.32	125.6	81.51
125.6	75.11	125.8	75.31	125.8	81.43
125.8	75.17	126	75.3	126	81.44
126	75.11	126.2	75.3	126.2	81.28
126.2	75.16	126.4	75.29	126.4	81.28
126.4	75.16	126.6	75.28	126.6	81.17
126.6	75.23	126.8	75.29	126.8	81.13
126.8	75.28	127	75.28	127	81.09
127	75.42	127.2	75.28	127.2	81.05
127.2	75.21	127.4	75.27	127.4	81.01
127.4	75.18	127.6	75.27	127.6	81.02
127.6	75.11	127.8	75.27	127.8	80.95
127.8	75.11	128	75.28	128	80.94
128	75.17	128.2	75.29	128.2	81.01
128.2	75.11	128.4	75.31	128.4	80.95
128.4	75.16	128.6	75.31	128.6	80.94
128.6	75.16	128.8	75.32	128.8	81.21
128.8	75.25	129	75.32	129	80.95
129	75.19	129.2	75.3	129.2	80.92
129.2	75.1	129.4	75.31	129.4	80.9
129.4	74.97	129.6	75.28	129.6	80.89
129.6	75.02	129.8	75.28	129.8	80.88
129.8	75.08	130	75.28	130	80.83
130	75.02	130.2	75.26	130.2	80.79
130.2	74.98	130.4	75.26	130.4	80.82
130.4	75.07	130.6	75.26	130.6	80.8
130.6	75.1	130.8	75.26	130.8	80.82
130.8	75.04	131	75.25	131	80.81
131	74.96	131.2	75.25	131.2	80.81
131.2	74.97	131.4	75.24	131.4	80.8
131.4	74.97	131.6	75.24	131.6	80.74
131.6	75.03	131.8	75.23	131.8	80.73
131.8	74.96	132	75.23	132	80.74
132	75.05	132.2	75.21	132.2	80.73
132.2	75.04	132.4	75.21	132.4	80.71
132.4	74.94	132.6	75.22	132.6	80.71
132.6	74.92	132.8	75.2	132.8	80.65
132.8	75.01	133	75.23	133	80.63
133	74.98	133.2	75.29	133.2	80.65
133.2	75	133.4	75.31	133.4	80.64
133.4	74.99	133.6	75.32	133.6	80.69
133.6	74.98	133.8	75.32	133.8	80.66
133.8	74.97	134	75.32	134	80.64
134	75.01	134.2	75.31	134.2	80.61
134.2	74.88	134.4	75.31	134.4	80.58
134.4	74.92	134.6	75.3	134.6	80.58
134.6	75.02	134.8	75.29	134.8	80.62
134.8	74.97	135	75.29	135	80.7
135	74.96	135.2	75.29	135.2	80.61
135.2	74.93	135.4	75.27	135.4	80.49
135.4	74.92	135.6	75.27	135.6	80.48
135.6	74.91	135.8	75.28	135.8	80.46
135.8	74.96	136	75.27	136	80.43
136	74.92	136.2	75.26	136.2	80.44
136.2	74.88	136.4	75.25	136.4	80.44
136.4	74.92	136.6	75.25	136.6	80.43
136.6	74.87	136.8	75.24	136.8	80.44
136.8	74.82	137	75.23	137	80.28
137	74.93	137.2	75.23	137.2	80.28
137.2	74.98	137.4	75.23	137.4	80.17
137.4	74.95	137.6	75.23	137.6	80.13
137.6	74.97	137.8	75.22	137.8	80.09
137.8	74.96	138	75.22	138	80.05
138	74.86	138.2	75.22	138.2	80.01
138.2	74.95	138.4	75.23	138.4	80.02
138.4	74.99	138.6	75.23	138.6	79.95
138.6	74.98	138.8	75.24	138.8	79.94
138.8	75.04	139	75.23	139	80.01
139	74.99	139.2	75.24	139.2	79.95
139.2	75.05	139.4	75.22	139.4	79.94
139.4	74.98	139.6	75.22	139.6	80.21
139.6	74.98	139.8	75.22	139.8	79.95
139.8	74.89	140	75.2	140	79.92
140	74.89	140.2	75.21	140.2	79.9
140.2	74.97	140.4	75.21	140.4	79.89
140.4	74.98	140.6	75.22	140.6	79.88
140.6	74.98	140.8	75.2	140.8	79.83
140.8	74.94	141	75.2	141	79.79
141	74.95	141.2	75.2	141.2	79.82
141.2	75	141.4	75.2	141.4	79.8
141.4	74.96	141.6	75.19	141.6	79.82
141.6	75.04	141.8	75.19	141.8	79.81
141.8	74.94	142	75.19	142	79.81
142	74.96	142.2	75.17	142.2	79.8
142.2	74.98	142.4	75.19	142.4	79.74
142.4	74.99	142.6	75.17	142.6	79.73
142.6	74.97	142.8	75.16	142.8	79.74
142.8	75.04	143	75.16	143	79.73
143	74.97	143.2	75.16	143.2	79.71
143.2	75.03	143.4	75.16	143.4	79.71
143.4	75	143.6	75.16	143.6	79.65
143.6	75.09	143.8	75.16	143.8	79.63
143.8	75	144	75.14	144	79.65
144	74.97	144.2	75.15	144.2	79.64
144.2	74.93	144.4	75.15	144.4	79.69
144.4	74.92	144.6	75.14	144.6	79.66
144.6	74.94	144.8	75.14	144.8	79.64
144.8	75.02	145	75.13	145	79.61
145	74.99	145.2	75.14	145.2	79.58
145.2	74.97	145.4	75.13	145.4	79.58
145.4	74.95	145.6	75.11	145.6	79.62
145.6	75	145.8	75.11	145.8	79.7
145.8	74.98	146	75.12	146	79.61
146	74.95	146.2	75.1	146.2	79.49
146.2	75	146.4	75.12	146.4	79.48
146.4	75.04	146.6	75.12	146.6	79.46
146.6	75.05	146.8	75.1	146.8	79.43
146.8	75.09	147	75.1	147	79.44
147	75.01	147.2	75.1	147.2	79.44
147.2	74.99	147.4	75.1	147.4	79.43
147.4	75.01	147.6	75.1	147.6	79.44
147.6	74.98	147.8	75.09	147.8	79.28
147.8	74.98	148	75.08	148	79.28
148	74.95	148.2	75.08	148.2	79.17
148.2	74.95	148.4	75.08	148.4	79.13
148.4	74.98	148.6	75.07	148.6	79.09
148.6	75.02	148.8	75.07	148.8	79.05
148.8	74.94	149	75.07	149	79.01
149	74.95	149.2	75.08	149.2	79.02
149.2	74.98	149.4	75.08	149.4	78.95
149.4	74.92	149.6	75.08	149.6	78.94
149.6	74.98	149.8	75.09	149.8	79.01
149.8	74.94	150	75.08	150	78.95
150	75.02	150.2	75.08	150.2	78.94
150.2	74.89	150.4	75.06	150.4	79.21
150.4	75.02	150.6	75.07	150.6	78.95
150.6	74.91	150.8	75.06	150.8	78.92
150.8	74.98	151	75.06	151	78.9
151	75.02	151.2	75.06	151.2	78.89
151.2	74.95	151.4	75.06	151.4	78.88
151.4	74.9	151.6	75.06	151.6	78.83
151.6	74.96	151.8	75.07	151.8	78.79
151.8	74.92	152	75.06	152	78.82
152	74.91	152.2	75.06	152.2	78.8
152.2	74.87	152.4	75.05	152.4	78.82
152.4	74.82	152.6	75.05	152.6	78.81
152.6	74.91	152.8	75.04	152.8	78.81
152.8	74.87	153	75.04	153	78.8
153	74.8	153.2	75.02	153.2	78.74
153.2	74.78	153.4	75.04	153.4	78.73
153.4	74.78	153.6	75.04	153.6	78.74
153.6	74.78	153.8	75.02	153.8	78.73
153.8	74.77	154	75.02	154	78.71
154	74.7	154.2	75.02	154.2	78.71
154.2	74.77	154.4	75.01	154.4	78.65
154.4	74.74	154.6	75.01	154.6	78.63
154.6	74.8	154.8	75.01	154.8	78.65
154.8	74.75	155	75.01	155	78.64
155	74.83	155.2	75.01	155.2	78.69
155.2	74.71	155.4	75.01	155.4	78.66
155.4	74.73	155.6	75	155.6	78.64
155.6	74.77	155.8	75.01	155.8	78.61
155.8	74.71	156	75	156	78.58
156	74.7	156.2	75.01	156.2	78.58
156.2	74.74	156.4	75.01	156.4	78.62
156.4	74.71	156.6	75.01	156.6	78.7
156.6	74.64	156.8	75.01	156.8	78.61
156.8	74.67	157	75.03	157	78.49
157	74.7	157.2	75.01	157.2	78.48
157.2	74.66	157.4	75	157.4	78.46
157.4	74.73	157.6	75	157.6	78.43
157.6	74.72	157.8	75	157.8	78.44
157.8	74.71	158	74.98	158	78.44
158	74.69	158.2	74.98	158.2	78.43
158.2	74.63	158.4	74.99	158.4	78.44
158.4	74.64	158.6	74.98	158.6	78.28
158.6	74.64	158.8	74.99	158.8	78.28
158.8	74.68	159	74.98	159	78.17
159	74.58	159.2	74.98	159.2	78.13
159.2	74.63	159.4	74.97	159.4	78.09
159.4	74.61	159.6	74.97	159.6	78.05
159.6	74.56	159.8	74.97	159.8	78.01
159.8	74.66	160	74.98	160	78.02
160	74.69	160.2	74.96	160.2	77.95
160.2	74.67	160.4	74.96	160.4	77.94
160.4	74.58	160.6	74.97	160.6	78.01
160.6	74.62	160.8	74.95	160.8	77.95
160.8	74.64	161	74.96	161	77.94
161	74.67	161.2	74.95	161.2	78.21
161.2	74.66	161.4	74.95	161.4	77.95
161.4	74.74	161.6	74.96	161.6	77.92
161.6	74.67	161.8	74.95	161.8	77.9
161.8	74.64	162	74.95	162	77.89
162	74.71	162.2	74.96	162.2	77.88
162.2	74.68	162.4	74.95	162.4	77.83
162.4	74.63	162.6	74.95	162.6	77.79
162.6	74.73	162.8	74.95	162.8	77.82
162.8	74.76	163	74.95	163	77.8
163	74.78	163.2	74.95	163.2	77.82
163.2	74.68	163.4	74.94	163.4	77.81
163.4	74.81	163.6	74.96	163.6	77.81
163.6	74.8	163.8	74.95	163.8	77.8
163.8	74.82	164	74.94	164	77.74
164	74.78	164.2	74.94	164.2	77.73
164.2	74.75	164.4	74.94	164.4	77.74
164.4	74.72	164.6	74.95	164.6	77.73
164.6	74.72	164.8	74.95	164.8	77.71
164.8	74.7	165	74.96	165	77.71
165	74.71	165.2	74.99	165.2	77.65
165.2	74.74	165.4	75.01	165.4	77.63
165.4	74.81	165.6	74.85	165.6	77.65
165.6	74.86	165.8	74.95	165.8	77.64
165.8	74.79	166	74.96	166	77.69
166	74.73	166.2	74.95	166.2	77.66
166.2	74.83	166.4	74.96	166.4	77.64
166.4	74.87	166.6	74.96	166.6	77.61
166.6	74.78	166.8	74.96	166.8	77.58
166.8	74.79	167	74.96	167	77.58
167	74.79	167.2	74.95	167.2	77.62
167.2	74.77	167.4	74.93	167.4	77.7
167.4	74.82	167.6	74.94	167.6	77.61
167.6	74.8	167.8	74.92	167.8	77.49
167.8	74.84	168	74.92	168	77.48
168	74.75	168.2	74.93	168.2	77.46
168.2	74.84	168.4	74.92	168.4	77.43
168.4	74.86	168.6	74.94	168.6	77.44
168.6	74.9	168.8	74.95	168.8	77.44
168.8	74.83	169	74.95	169	77.43
169	74.87	169.2	74.95	169.2	77.44
169.2	74.78	169.4	74.96	169.4	77.28
169.4	74.9	169.6	74.97	169.6	77.28
169.6	74.88	169.8	74.96	169.8	77.17
169.8	74.91	170	74.95	170	77.13
170	74.88	170.2	74.96	170.2	77.09
170.2	74.93	170.4	74.95	170.4	77.05
170.4	74.9	170.6	74.96	170.6	77.01
170.6	74.93	170.8	74.95	170.8	77.02
170.8	74.94	171	74.94	171	76.95
171	75.01	171.2	74.95	171.2	76.94
171.2	74.92	171.4	74.96	171.4	77.01
171.4	74.93	171.6	74.95	171.6	76.95
171.6	74.92	171.8	74.94	171.8	76.94
171.8	74.9	172	74.94	172	77.21
172	74.96	172.2	74.94	172.2	76.95
172.2	74.91	172.4	74.94	172.4	76.92
172.4	74.91	172.6	74.93	172.6	76.9
172.6	74.9	172.8	74.94	172.8	76.89
172.8	74.91	173	74.94	173	76.88
173	74.92	173.2	74.94	173.2	76.83
173.2	74.89	173.4	74.94	173.4	76.79
173.4	74.89	173.6	74.94	173.6	76.82
173.6	74.99	173.8	74.92	173.8	76.8
173.8	74.89	174	74.93	174	76.82
174	74.85	174.2	74.93	174.2	76.81
174.2	74.85	174.4	74.92	174.4	76.81
174.4	74.85	174.6	74.93	174.6	76.8
174.6	74.93	174.8	74.93	174.8	76.74
174.8	74.94	175	74.93	175	76.73
175	74.93	175.2	74.92	175.2	76.74
175.2	74.91	175.4	74.92	175.4	76.73
175.4	74.96	175.6	74.93	175.6	76.71
175.6	74.92	175.8	74.92	175.8	76.71
175.8	74.96	176	74.92	176	76.65
176	74.87	176.2	74.91	176.2	76.63
176.2	74.81	176.4	74.89	176.4	76.65
176.4	74.89	176.6	74.9	176.6	76.64
176.6	74.84	176.8	74.9	176.8	76.69
176.8	74.92	177	74.91	177	76.66
177	74.86	177.2	74.91	177.2	76.64
177.2	74.89	177.4	74.9	177.4	76.61
177.4	74.82	177.6	74.9	177.6	76.58
177.6	74.82	177.8	74.9	177.8	76.58
177.8	74.84	178	74.9	178	76.62
178	74.88	178.2	74.91	178.2	76.7
178.2	74.91	178.4	74.91	178.4	76.61
178.4	75.01	178.6	74.91	178.6	76.49
178.6	74.88	178.8	74.91	178.8	76.48
178.8	75.01	179	74.91	179	76.46
179	74.97	179.2	74.91	179.2	76.43
179.2	75.03	179.4	74.91	179.4	76.44
179.4	74.92	179.6	74.89	179.6	76.44
179.6	75	179.8	74.91	179.8	76.43
179.8	74.98	180	74.89	180	76.44
180	75.01	180.2	74.9	180.2	76.28
180.2	75.05	180.4	74.91	180.4	76.28
180.4	75.02	180.6	74.9	180.6	76.17
180.6	75.01	180.8	74.89	180.8	76.13
180.8	74.98	181	74.9	181	76.09
181	75.05	181.2	74.89	181.2	76.05
181.2	75.06	181.4	74.89	181.4	76.01
181.4	75.1	181.6	74.89	181.6	76.02
181.6	75.09	181.8	74.89	181.8	75.95
181.8	75.07	182	74.88	182	75.94
182	75.02	182.2	74.89	182.2	76.01
182.2	74.98	182.4	74.9	182.4	75.95
182.4	74.95	182.6	74.89	182.6	75.94
182.6	74.98	182.8	74.91	182.8	76.21
182.8	74.93	183	74.92	183	75.95
183	74.97	183.2	74.91	183.2	75.92
183.2	74.93	183.4	74.91	183.4	75.9
183.4	74.94	183.6	74.91	183.6	75.89
183.6	75	183.8	74.92	183.8	75.88
183.8	74.87	184	74.9	184	75.83
184	74.94	184.2	74.92	184.2	75.79
184.2	74.95	184.4	74.91	184.4	75.82
184.4	74.96	184.6	74.88	184.6	75.8
184.6	75.03	184.8	74.89	184.8	75.82
184.8	75.05	185	74.9	185	75.81
185	75.01	185.2	74.89	185.2	75.81
185.2	74.98	185.4	74.88	185.4	75.8
185.4	74.97	185.6	74.89	185.6	75.74
185.6	74.96	185.8	74.9	185.8	75.73
185.8	75.03	186	74.91	186	75.74
186	75.04	186.2	74.9	186.2	75.73
186.2	75.02	186.4	74.89	186.4	75.71
186.4	75.07	186.6	74.89	186.6	75.71
186.6	74.98	186.8	74.9	186.8	75.65
186.8	75.08	187	74.9	187	75.63
187	75	187.2	74.89	187.2	75.65
187.2	74.94	187.4	74.9	187.4	75.64
187.4	75.12	187.6	74.89	187.6	75.69
187.6	75.05	187.8	74.89	187.8	75.66
187.8	74.96	188	74.89	188	75.64
188	75.08	188.2	74.88	188.2	75.61
188.2	75.04	188.4	74.89	188.4	75.58
188.4	74.99	188.6	74.88	188.6	75.58
188.6	74.96	188.8	74.89	188.8	75.62
188.8	75.02	189	74.87	189	75.7
189	75.02	189.2	74.88	189.2	75.61
189.2	75.08	189.4	74.88	189.4	75.49
189.4	74.97	189.6	74.88	189.6	75.48
189.6	75.1	189.8	74.88	189.8	75.46
189.8	74.97	190	74.88	190	75.43
190	75.08	190.2	74.88	190.2	75.44
190.2	74.97	190.4	74.88	190.4	75.44
190.4	74.97	190.6	74.87	190.6	75.43
190.6	74.98	190.8	74.88	190.8	75.44
190.8	75.08	191	74.88	191	75.28
191	75.01	191.2	74.89	191.2	75.28
191.2	75.02	191.4	74.88	191.4	75.17
191.4	75.02	191.6	74.89	191.6	75.13
191.6	74.95	191.8	74.88	191.8	75.09
191.8	74.95	192	74.89	192	75.05
192	74.93	192.2	74.87	192.2	75.01
192.2	74.96	192.4	74.87	192.4	75.02
192.4	74.87	192.6	74.87	192.6	74.95
192.6	74.84	192.8	74.87	192.8	74.94
192.8	74.89	193	74.87	193	75.01
193	74.84	193.2	74.82	193.2	74.95
193.2	74.88	193.4	74.82	193.4	74.94
193.4	74.83	193.6	74.82	193.6	75.21
193.6	74.88	193.8	74.83	193.8	74.95
193.8	74.84	194	74.83	194	74.92
194	74.87	194.2	74.84	194.2	74.9
194.2	74.86	194.4	74.83	194.4	74.89
194.4	74.93	194.6	74.82	194.6	74.88
194.6	74.83	194.8	74.83	194.8	74.83

## Sheet: 5
	thickness	yEr
1	216	10.7386
2	124	9.83406
3	121	8.14018
4	202	8.81659
5	198	8.27083

## Sheet: 7
	25				30				35
	3	5	7		3	5	7		3	5	7
1	30.423	29.3528	28.4756	1	25.4637	33.9082	32.7869	1	29.3436	35.0366	29.8566
0.98	18.5141	18.2244	17.4111	0.98	15.09	19.9092	20.533	0.98	17.8449	21.2735	18.2298
0.96	8.13986	8.35036	7.69573	0.96	6.00126	8.0452	9.85472	0.96	7.93382	9.66452	8.28979
0.94	-0.49654	-0.04388	-0.47543	0.94	-1.6368	-1.47091	0.93951	0.94	-0.22976	0.33827	0.14548
0.92	-7.29841	-6.85411	-7.0088	0.92	-7.72593	-8.64648	-6.13414	0.92	-6.6072	-6.77415	-6.20826
0.9	-12.3643	-12.073	-11.9526	0.9	-12.3422	-13.7733	-11.4827	0.9	-11.3912	-11.9581	-10.9862
0.88	-15.9471	-15.8639	-15.5169	0.88	-15.697	-17.2697	-15.3426	0.88	-14.8492	-15.6105	-14.4787
0.86	-18.3911	-18.5054	-18.0016	0.86	-18.0516	-19.5794	-18.0408	0.86	-17.2776	-18.1104	-16.9852
0.84	-20.0253	-20.2875	-19.7059	0.84	-19.6866	-21.107	-19.8934	0.84	-18.9761	-19.8363	-18.7846
0.82	-21.1215	-21.4834	-20.8789	0.82	-20.8263	-22.1087	-21.1665	0.82	-20.1673	-21.0192	-20.0907
0.8	-21.8778	-22.2846	-21.7083	0.8	-21.6381	-22.8003	-22.0414	0.8	-21.0249	-21.8513	-21.0659
0.78	-22.4109	-22.8414	-22.3126	0.78	-22.2322	-23.2799	-22.668	0.78	-21.6386	-22.4461	-21.8013
0.76	-22.8091	-23.2537	-22.7637	0.76	-22.6775	-23.6412	-23.1161	0.76	-22.1008	-22.8908	-22.3555
0.74	-23.1082	-23.5676	-23.1193	0.74	-23.0321	-23.9193	-23.4529	0.74	-22.4431	-23.229	-22.7898
0.72	-23.3447	-23.8007	-23.3986	0.72	-23.3044	-24.1437	-23.7022	0.72	-22.7068	-23.4793	-23.1344
0.7	-23.5212	-24.0098	-23.6141	0.7	-23.5273	-24.3118	-23.9001	0.7	-22.9108	-23.6843	-23.406
0.68	-23.669	-24.1887	-23.7871	0.68	-23.7014	-24.4659	-24.0779	0.68	-23.0897	-23.8538	-23.6239
0.66	-23.7868	-24.3347	-23.9241	0.66	-23.8529	-24.6082	-24.2246	0.66	-23.2419	-24.0052	-23.8051
0.64	-23.8891	-24.4585	-24.0443	0.64	-23.9794	-24.7264	-24.3733	0.64	-23.3906	-24.1223	-23.9529
0.62	-23.9768	-24.5567	-24.1424	0.62	-24.0946	-24.8169	-24.4974	0.62	-23.5123	-24.2337	-24.0649
0.6	-24.0547	-24.6453	-24.232	0.6	-24.1861	-24.8797	-24.6073	0.6	-23.6227	-24.3223	-24.1614
0.58	-24.1327	-24.7051	-24.3283	0.58	-24.2805	-24.9449	-24.6889	0.58	-23.7091	-24.4036	-24.2429
0.56	-24.2077	-24.7663	-24.4161	0.56	-24.3587	-25.0075	-24.7745	0.56	-23.786	-24.4735	-24.3138
0.54	-24.287	-24.8224	-24.498	0.54	-24.4343	-25.0807	-24.8441	0.54	-23.8685	-24.5392	-24.3681
0.52	-24.3485	-24.8876	-24.5756	0.52	-24.5121	-25.1382	-24.9013	0.52	-23.9175	-24.6011	-24.4203
0.5	-24.4093	-24.9406	-24.6439	0.5	-24.5795	-25.1883	-24.9461	0.5	-23.9697	-24.6553	-24.4669
0.48	-24.4546	-25.0129	-24.6977	0.48	-24.6466	-25.2356	-24.9843	0.48	-24.0206	-24.7093	-24.5132
0.46	-24.4984	-25.0716	-24.7526	0.46	-24.6975	-25.289	-25.0327	0.46	-24.0588	-24.7512	-24.5543
0.44	-24.5321	-25.1278	-24.7801	0.44	-24.7483	-25.3513	-25.0827	0.44	-24.1037	-24.8021	-24.5904
0.42	-24.5662	-25.1745	-24.8027	0.42	-24.7844	-25.3987	-25.1406	0.42	-24.1592	-24.8374	-24.6081
0.4	-24.5937	-25.2175	-24.867	0.4	-24.8288	-25.4445	-25.1942	0.4	-24.2055	-24.871	-24.624
0.38	-24.6223	-25.2479	-24.9194	0.38	-24.8666	-25.4798	-25.2488	0.38	-24.2579	-24.9018	-24.6522
0.36	-24.6562	-25.2708	-24.9546	0.36	-24.9046	-25.5201	-25.287	0.36	-24.2936	-24.945	-24.679
0.34	-24.6808	-25.3023	-24.9976	0.34	-24.9265	-25.5375	-25.3364	0.34	-24.3229	-24.9781	-24.706
0.32	-24.7142	-25.3241	-25.0457	0.32	-24.952	-25.5764	-25.3614	0.32	-24.3587	-25.0176	-24.7332
0.3	-24.7485	-25.3534	-25.0738	0.3	-24.9921	-25.5928	-25.3916	0.3	-24.3883	-25.0508	-24.7639
0.28	-24.797	-25.3697	-25.1065	0.28	-25.0298	-25.6148	-25.4252	0.28	-24.4116	-25.083	-24.7977
0.26	-24.8271	-25.3946	-25.1414	0.26	-25.0825	-25.6342	-25.4636	0.26	-24.421	-25.1192	-24.8352
0.24	-24.8647	-25.4176	-25.1692	0.24	-25.1228	-25.6612	-25.4739	0.24	-24.4524	-25.1389	-24.8687
0.22	-24.8904	-25.4433	-25.1978	0.22	-25.1563	-25.6925	-25.5004	0.22	-24.4766	-25.1569	-24.9118
0.2	-24.9187	-25.4825	-25.2359	0.2	-25.1714	-25.7339	-25.5109	0.2	-24.5014	-25.1735	-24.9505
0.18	-24.9365	-25.5269	-25.2631	0.18	-25.203	-25.7725	-25.5356	0.18	-24.5204	-25.1867	-24.9918
0.16	-24.9532	-25.5615	-25.2875	0.16	-25.2104	-25.7972	-25.567	0.16	-24.5507	-25.2086	-25.0269
0.14	-24.9586	-25.5831	-25.3025	0.14	-25.2198	-25.8225	-25.5944	0.14	-24.5782	-25.2279	-25.0529
0.12	-24.9726	-25.6029	-25.3296	0.12	-25.2432	-25.8431	-25.6373	0.12	-24.6033	-25.2486	-25.0958
0.1	-25.0006	-25.6183	-25.352	0.1	-25.2699	-25.8758	-25.6728	0.1	-24.6222	-25.2768	-25.13
0.08	-25.0321	-25.6379	-25.3789	0.08	-25.3009	-25.881	-25.7038	0.08	-24.6407	-25.2954	-25.1632
0.06	-25.0751	-25.6468	-25.4094	0.06	-25.327	-25.8919	-25.7158	0.06	-24.6632	-25.3244	-25.1879
0.04	-25.1045	-25.6727	-25.4458	0.04	-25.3609	-25.9007	-25.7232	0.04	-24.6762	-25.3395	-25.2228
0.02	-25.1216	-25.6844	-25.4739	0.02	-25.3797	-25.9243	-25.7254	0.02	-24.6921	-25.356	-25.2559
0	-25.1324	-25.701	-25.4891	0	-25.4022	-25.942	-25.7341	0	-24.7026	-25.3764	-25.2823
-0.02	-25.1541	-25.713	-25.5071	-0.02	-25.4087	-25.9658	-25.7501	-0.02	-24.7294	-25.391	-25.3027
-0.04	-25.1648	-25.7493	-25.5273	-0.04	-25.4321	-25.9914	-25.7667	-0.04	-24.745	-25.417	-25.3266
-0.06	-25.181	-25.7775	-25.546	-0.06	-25.4506	-26.0207	-25.7854	-0.06	-24.7671	-25.4264	-25.3474
-0.08	-25.1784	-25.7936	-25.5532	-0.08	-25.4626	-26.0502	-25.8021	-0.08	-24.7837	-25.4396	-25.3627
-0.1	-25.1762	-25.8114	-25.5671	-0.1	-25.4891	-26.0496	-25.8337	-0.1	-24.8041	-25.4458	-25.3831
										-25.4708
										-25.4935
										-25.5077
										-25.5126
										-25.5362
										-25.5514

## Sheet: 9
1	32.7998
0.98	18.6463
0.96	6.88742
0.94	-2.33396
0.92	-9.29117
0.9	-14.1829
0.88	-17.6943
0.86	-20.0214
0.84	-21.6126
0.82	-22.6691
0.8	-23.3675
0.78	-23.7797
0.76	-24.2384
0.74	-24.5153
0.72	-24.761
0.7	-24.9271
0.68	-25.049
0.66	-25.0705
0.64	-25.2437
0.62	-25.3532
0.6	-25.4572
0.58	-25.5183
0.56	-25.5686
0.54	-25.5375
0.52	-25.635
0.5	-25.7236
0.48	-25.7867
0.46	-25.8
0.44	-25.8444
0.42	-25.7968
0.4	-25.8434
0.38	-25.9538
0.36	-25.9998
0.34	-26.0056
0.32	-26.0507
0.3	-26.0103
0.28	-26.0177
0.26	-26.143
0.24	-26.166
0.22	-26.1639
0.2	-26.2028
0.18	-26.1647
0.16	-26.1448
0.14	-26.2718
0.12	-26.2796
0.1	-26.2763
0.08	-26.3174
0.06	-26.2852
0.04	-26.2405
0.02	-26.377
0	-26.3713
-0.02	-26.3719
-0.04	-26.4
-0.06	-26.3516
-0.08	-26.3293
-0.1	-26.4489

## Sheet: 11
ascast					dib					dibtasva
	PCE	JSC	VOC	FF		PCE	JSC	VOC	FF		PCE	JSC	VOC	FF
0	1	1	1	1	0	1	1	1	1	0	1	1	1	1
1.5	0.99415	0.99805	0.99867	0.99742	1.5	0.99528	0.9987	0.99936	0.99721	1.5	0.99549	0.99854	0.99907	0.99785
3	0.98872	0.99635	0.99831	0.99402	3	0.99093	0.99754	0.9986	0.99477	3	0.99213	0.99728	0.99856	0.99624
4.5	0.98421	0.9952	0.9978	0.99114	4.5	0.98733	0.99671	0.99795	0.99262	4.5	0.98924	0.99642	0.99812	0.99461
6	0.9797	0.99382	0.99696	0.9888	6	0.98381	0.99562	0.99754	0.99057	6	0.98627	0.99557	0.99727	0.9933
7.5	0.97629	0.99302	0.99596	0.98714	7.5	0.98085	0.9952	0.9969	0.98866	7.5	0.98403	0.99509	0.99702	0.99176
9	0.97274	0.99202	0.99553	0.98498	9	0.97774	0.99445	0.99612	0.98703	9	0.98182	0.99445	0.99664	0.99053
10.5	0.9696	0.99111	0.99485	0.98336	10.5	0.97564	0.9939	0.99606	0.98551	10.5	0.97965	0.99368	0.99622	0.98951
12	0.96644	0.99042	0.99397	0.98171	12	0.97223	0.9932	0.99492	0.98388	12	0.97793	0.99325	0.99574	0.98865
13.5	0.96533	0.99153	0.99295	0.98048	13.5	0.97163	0.99457	0.99401	0.98283	13.5	0.97731	0.99475	0.9944	0.98785
15	0.96371	0.99194	0.9921	0.97927	15	0.9699	0.99505	0.99299	0.98161	15	0.97669	0.99543	0.99372	0.98722
16.5	0.96195	0.9924	0.99223	0.97691	16.5	0.96915	0.99628	0.99233	0.98028	16.5	0.97524	0.99559	0.9928	0.98648
18	0.96199	0.99439	0.99131	0.97589	18	0.96913	0.99839	0.9913	0.97922	18	0.9762	0.99813	0.99157	0.98616
19.5	0.95987	0.99452	0.99058	0.97433	19.5	0.96703	0.99859	0.99053	0.97765	19.5	0.9753	0.99857	0.99079	0.98556
21	0.43628	0.90392	0.99077	0.48715	21	0.94514	0.99699	0.99075	0.95684	21	0.97376	0.99832	0.99095	0.98408
22.5	0.94578	0.99281	0.98967	0.96257	22.5	0.9437	0.99691	0.99024	0.95596	22.5	0.95154	0.9967	0.99014	0.96397
24	0.9395	0.99188	0.98881	0.95791	24	0.95487	0.99705	0.9897	0.96767	24	0.95665	0.9967	0.99032	0.96895
25.5	0.94408	0.99173	0.98808	0.96344	25.5	0.95167	0.99576	0.98955	0.96583	25.5	0.96284	0.99656	0.99017	0.97548
27	0.94081	0.98952	0.98828	0.96205	27	0.95159	0.99447	0.9896	0.96694	27	0.95985	0.99437	0.99072	0.97404
28.5	0.94182	0.9901	0.98914	0.96169	28.5	0.94545	0.9956	0.9896	0.95961	28.5	0.96092	0.99488	0.99002	0.97531
30	0.9389	0.99192	0.98781	0.95823	30	0.9513	0.99754	0.98842	0.96481	30	0.95323	0.9968	0.98929	0.96633
31.5	0.94109	0.99219	0.98802	0.96	31.5	0.95134	0.99769	0.9883	0.96484	31.5	0.96104	0.99764	0.98898	0.97371
33	0.93833	0.99249	0.98762	0.95728	33	0.9485	0.99793	0.98816	0.96186	33	0.9615	0.99832	0.98846	0.97401
34.5	0.93454	0.99171	0.98712	0.95465	34.5	0.94785	0.99747	0.98796	0.96183	34.5	0.95753	0.99758	0.98864	0.97051
36	0.93845	0.99173	0.98687	0.95887	36	0.94644	0.99705	0.98744	0.96131	36	0.95426	0.99713	0.98801	0.96823
37.5	0.93297	0.99121	0.98567	0.95492	37.5	0.94419	0.996	0.98719	0.96029	37.5	0.94601	0.99656	0.98807	0.96034
39	0.92875	0.98745	0.98551	0.95438	39	0.93954	0.99267	0.98732	0.95864	39	0.95211	0.99344	0.98828	0.96935
40.5	0.92832	0.98582	0.98503	0.95598	40.5	0.93924	0.99109	0.98683	0.96033	40.5	0.949	0.99145	0.98793	0.96845
42	0.92624	0.9845	0.98465	0.9555	42	0.93558	0.98994	0.98647	0.95805	42	0.94493	0.99021	0.98789	0.96552
43.5	0.9227	0.98337	0.98423	0.95333	43.5	0.93292	0.98902	0.9866	0.95608	43.5	0.93664	0.98885	0.98769	0.95855
45	0.92241	0.98275	0.98429	0.95359	45	0.93088	0.98828	0.98623	0.95507	45	0.93878	0.98852	0.98743	0.9613
46.5	0.91778	0.98195	0.98386	0.94999	46.5	0.93023	0.9878	0.98594	0.95515	46.5	0.94148	0.98827	0.98736	0.96436
48	0.91717	0.98126	0.98338	0.95048	48	0.92669	0.98713	0.98575	0.95235	48	0.94096	0.98776	0.98708	0.96458
49.5	0.91616	0.98084	0.98377	0.94947	49.5	0.92862	0.98697	0.98537	0.95484	49.5	0.93943	0.9876	0.9867	0.96352
51	0.91325	0.98012	0.98319	0.9477	51	0.92642	0.98622	0.98538	0.9533	51	0.92975	0.98623	0.98675	0.95485
52.5	0.91466	0.98048	0.98343	0.94859	52.5	0.92528	0.98753	0.98498	0.95125	52.5	0.93856	0.987	0.98606	0.96381
54	0.91239	0.98211	0.98242	0.94564	54	0.91093	0.98775	0.985	0.93627	54	0.94003	0.98953	0.98556	0.96333
55.5	0.91427	0.98267	0.9828	0.94667	55.5	0.92937	0.98975	0.98434	0.95393	55.5	0.94096	0.98958	0.98535	0.96442
57	0.91377	0.98357	0.98214	0.94593	57	0.92645	0.9902	0.98349	0.95133	57	0.94249	0.99094	0.98461	0.96536
58.5	0.91481	0.98357	0.98158	0.94755	58.5	0.92881	0.99032	0.98316	0.95394	58.5	0.93978	0.99084	0.98419	0.96308
60	0.91402	0.98321	0.98051	0.9481	60	0.92797	0.99001	0.98274	0.9538	60	0.94077	0.99056	0.98389	0.96465
61.5	0.91292	0.98378	0.98074	0.94619	61.5	0.9265	0.99063	0.98328	0.95116	61.5	0.94141	0.99124	0.98415	0.96436
63	0.90987	0.98327	0.98052	0.94374	63	0.92254	0.98999	0.98328	0.94772	63	0.93965	0.99122	0.98432	0.96241
64.5	0.90109	0.98184	0.98061	0.93589	64.5	0.92445	0.98965	0.9832	0.95008	64.5	0.93656	0.99028	0.9843	0.96016
66	0.90135	0.98175	0.98031	0.93655	66	0.91795	0.9892	0.98281	0.9442	66	0.92932	0.98967	0.98437	0.95324
67.5	0.89785	0.98112	0.98018	0.93363	67.5	0.91068	0.98858	0.98265	0.93747	67.5	0.92645	0.98912	0.98364	0.95151
69	0.90308	0.98156	0.97941	0.93939	69	0.915	0.98848	0.98226	0.94238	69	0.92972	0.98955	0.9835	0.95458
70.5	0.89736	0.98122	0.97932	0.93385	70.5	0.91936	0.98887	0.9823	0.94647	70.5	0.932	0.98981	0.98353	0.95661
72	0.90255	0.98113	0.97884	0.9398	72	0.91917	0.98849	0.98217	0.94676	72	0.93319	0.9892	0.98339	0.95856
73.5	0.90106	0.98144	0.98055	0.93632	73.5	0.91886	0.98993	0.98218	0.94505	73.5	0.93288	0.99008	0.98342	0.95734
75	0.8994	0.98094	0.98168	0.934	75	0.91899	0.98933	0.98425	0.94377	75	0.93335	0.9902	0.98541	0.95576
76.5	0.89687	0.98031	0.98224	0.93142	76.5	0.91769	0.98901	0.98481	0.94221	76.5	0.93265	0.9897	0.98609	0.95485
78	0.89773	0.98027	0.98231	0.93229	78	0.91862	0.98888	0.98454	0.94354	78	0.93148	0.98964	0.98611	0.95367
79.5	0.89677	0.97998	0.98265	0.93125	79.5	0.91827	0.98865	0.98499	0.94297	79.5	0.93208	0.9896	0.98627	0.95414
81	0.8948	0.97983	0.98258	0.92942	81	0.91668	0.98869	0.9852	0.9411	81	0.93191	0.98959	0.98636	0.95389
82.5	0.89381	0.97967	0.9827	0.92842	82.5	0.91538	0.98858	0.98509	0.93997	82.5	0.92998	0.98939	0.98642	0.95204
84	0.89141	0.97929	0.98249	0.92648	84	0.91299	0.98833	0.98534	0.93751	84	0.92849	0.98927	0.98668	0.95035
85.5	0.8897	0.97902	0.98276	0.92471	85.5	0.91357	0.98822	0.98526	0.93828	85.5	0.92686	0.98909	0.98658	0.94894
87	0.89092	0.97927	0.98161	0.92682	87	0.91422	0.9883	0.98486	0.93926	87	0.92746	0.98943	0.98584	0.94993
88.5	0.89037	0.97925	0.98121	0.92665	88.5	0.91239	0.98825	0.98339	0.93883	88.5	0.92813	0.98945	0.98488	0.95149
90	0.88984	0.97872	0.97987	0.92786	90	0.91164	0.98753	0.98255	0.93955	90	0.92716	0.98895	0.98382	0.95199
91.5	0.8895	0.97845	0.97908	0.92852	91.5	0.9111	0.98718	0.98213	0.93973	91.5	0.9266	0.98839	0.98341	0.95234
93	0.889	0.97806	0.97831	0.9291	93	0.91029	0.98649	0.98143	0.94021	93	0.92535	0.98783	0.98324	0.95174
94.5	0.88737	0.97672	0.97797	0.92899	94.5	0.90788	0.98524	0.98124	0.93909	94.5	0.92457	0.98675	0.98261	0.95259
96	0.88604	0.97569	0.97731	0.92921	96	0.90674	0.98422	0.98095	0.93917	96	0.92253	0.98552	0.98261	0.95166
97.5	0.88477	0.97512	0.97711	0.9286	97.5	0.90526	0.98377	0.98096	0.93807	97.5	0.92175	0.98512	0.98257	0.95126
99	0.88303	0.97443	0.97705	0.92749	99	0.90393	0.983	0.98115	0.93723	99	0.92039	0.98443	0.98258	0.95049
100.5	0.88346	0.97398	0.9773	0.92812	100.5	0.90467	0.98289	0.9815	0.93777	100.5	0.91938	0.98383	0.98261	0.94998
102	0.8827	0.97368	0.97754	0.92739	102	0.90415	0.98267	0.98099	0.93793	102	0.91925	0.98385	0.98269	0.94973
103.5	0.88081	0.97332	0.97744	0.92584	103.5	0.90149	0.98209	0.98133	0.93539	103.5	0.91975	0.98374	0.98299	0.95006
105	0.87934	0.97303	0.97639	0.92556	105	0.90053	0.98183	0.9808	0.93515	105	0.91753	0.98339	0.98226	0.94878
106.5	0.87788	0.97233	0.97653	0.92457	106.5	0.89872	0.98126	0.98096	0.93366	106.5	0.91629	0.98269	0.98264	0.9478
108	0.87738	0.97146	0.97788	0.92358	108	0.89962	0.98064	0.98136	0.93481	108	0.91548	0.98212	0.98272	0.94741
109.5	0.87757	0.97111	0.97737	0.92461	109.5	0.90037	0.98015	0.98163	0.9358	109.5	0.91519	0.98148	0.98318	0.94726
111	0.87796	0.97089	0.97739	0.9252	111	0.90108	0.98009	0.98138	0.93683	111	0.91612	0.98135	0.98272	0.94879
112.5	0.87715	0.97076	0.97718	0.92467	112.5	0.90041	0.98001	0.98121	0.93637	112.5	0.91646	0.98143	0.98272	0.94905
114	0.87631	0.97074	0.9769	0.92407	114	0.89975	0.98003	0.98112	0.93574	114	0.91618	0.98145	0.98307	0.94839
115.5	0.87521	0.97046	0.97718	0.92291	115.5	0.89912	0.97998	0.98148	0.9348	115.5	0.91547	0.98141	0.98288	0.94786
117	0.87451	0.97028	0.97703	0.92249	117	0.89857	0.97988	0.98124	0.93455	117	0.91441	0.98108	0.98258	0.94736
118.5	0.87237	0.96995	0.97744	0.92016	118.5	0.89695	0.9795	0.98182	0.93268	118.5	0.91457	0.98119	0.98343	0.94658
120	0.87257	0.9697	0.97806	0.92002	120	0.89734	0.97932	0.98192	0.93316	120	0.91307	0.98094	0.98377	0.94492
121.5	0.87035	0.96896	0.9774	0.919	121.5	0.89536	0.97859	0.98159	0.93211	121.5	0.91259	0.98026	0.98315	0.94566
123	0.86945	0.96846	0.97691	0.91898	123	0.89421	0.97823	0.9812	0.93164	123	0.91125	0.97991	0.98296	0.94478
124.5	0.86886	0.96858	0.97727	0.91792	124.5	0.89434	0.97853	0.98184	0.93087	124.5	0.91108	0.97999	0.98318	0.94429
126	0.86862	0.96854	0.97649	0.91843	126	0.89356	0.97826	0.98097	0.93114	126	0.91035	0.97997	0.98276	0.94396
127.5	0.8692	0.96854	0.97632	0.9192	127.5	0.89407	0.9783	0.98032	0.93224	127.5	0.90999	0.97991	0.98232	0.94404
129	0.86934	0.96869	0.97592	0.91958	129	0.89441	0.9786	0.98061	0.93205	129	0.91143	0.98	0.98245	0.94531
130.5	0.86822	0.96827	0.97604	0.91868	130.5	0.8931	0.97826	0.98014	0.93145	130.5	0.91085	0.9801	0.98212	0.94491
132	0.86686	0.96833	0.97587	0.91734	132	0.8921	0.9782	0.98031	0.9303	132	0.91017	0.97999	0.98224	0.94418
133.5	0.86628	0.96813	0.97612	0.91669	133.5	0.89187	0.9782	0.9808	0.92959	133.5	0.90899	0.97992	0.98245	0.94281
135	0.8662	0.96797	0.97583	0.91703	135	0.89168	0.97818	0.98057	0.92963	135	0.90868	0.97975	0.98228	0.9428
136.5	0.86503	0.96775	0.97584	0.91599	136.5	0.89099	0.97796	0.98064	0.92906	136.5	0.90847	0.97978	0.98205	0.94275
138	0.86435	0.96762	0.97597	0.91527	138	0.89062	0.97794	0.9804	0.92892	138	0.90778	0.97972	0.98169	0.94242
139.5	0.86411	0.96746	0.97537	0.91573	139.5	0.89014	0.97778	0.9802	0.92875	139.5	0.90759	0.97959	0.98168	0.94235
141	0.86385	0.96726	0.97567	0.91537	141	0.89007	0.97782	0.98029	0.92856	141	0.9073	0.97955	0.98183	0.94193
142.5	0.86321	0.96738	0.976	0.91426	142.5	0.13452	0.093	0.98047	1.47528	142.5	0.90715	0.97972	0.98223	0.94121
144	0.86242	0.96714	0.97628	0.91339	144	0.88954	0.9779	0.98082	0.92743	144	0.90713	0.97969	0.98241	0.94103
145.5	0.86163	0.96698	0.97653	0.91247	145.5	0.88832	0.97765	0.98107	0.92615	145.5	0.90652	0.97961	0.98255	0.94033
147	0.86022	0.96673	0.97635	0.91138	147	0.88685	0.97742	0.98118	0.92474	147	0.90572	0.97951	0.98266	0.93947
148.5	0.8589	0.96657	0.97647	0.91001	148.5	0.88753	0.97752	0.98133	0.92521	148.5	0.90464	0.97937	0.98294	0.9382
150	0.86067	0.96695	0.97636	0.91164	150	0.88887	0.97787	0.9813	0.9263	150	0.90547	0.97961	0.98307	0.9387
151.5	0.85951	0.96695	0.97621	0.91055	151.5	0.88752	0.97781	0.9809	0.92535	151.5	0.90617	0.97983	0.98272	0.93952
153	0.85919	0.96685	0.97564	0.91083	153	0.8866	0.97771	0.98013	0.9252	153	0.90497	0.97978	0.98217	0.93884
154.5	0.85922	0.96713	0.97578	0.91048	154.5	0.88743	0.97815	0.98098	0.92486	154.5	0.90486	0.97993	0.98206	0.93868
156	0.85831	0.96714	0.97694	0.90842	156	0.88809	0.97844	0.98218	0.92412	156	0.90554	0.98035	0.98383	0.93728
157.5	0.85772	0.96662	0.97618	0.90899	157.5	0.88698	0.97803	0.98133	0.92417	157.5	0.90465	0.97993	0.98279	0.93773
159	0.85747	0.96697	0.97632	0.90827	159	0.8871	0.97834	0.98179	0.92356	159	0.90512	0.98035	0.98318	0.93742
160.5	0.85668	0.96669	0.9766	0.90743	160.5	0.88625	0.97841	0.98071	0.92363	160.5	0.90453	0.98038	0.98232	0.9376
162	0.85705	0.96713	0.97594	0.90803	162	0.8864	0.97871	0.98065	0.92355	162	0.90453	0.98075	0.98231	0.93723
163.5	0.85668	0.9671	0.97629	0.90734	163.5	0.88601	0.97873	0.98045	0.92333	163.5	0.90456	0.98099	0.98211	0.93722
165	0.856	0.96697	0.97588	0.90712	165	0.88549	0.97874	0.98013	0.92306	165	0.90414	0.98086	0.98188	0.93711
166.5	0.85521	0.96639	0.97602	0.90668	166.5	0.88489	0.97825	0.98009	0.92294	166.5	0.90337	0.98036	0.98139	0.93723
168	0.85514	0.9668	0.97596	0.9063	168	0.88437	0.97831	0.97976	0.92265	168	0.90354	0.98062	0.98146	0.93708
169.5	0.85481	0.96659	0.9752	0.90685	169.5	0.8836	0.97804	0.97931	0.92253	169.5	0.90281	0.98054	0.98095	0.93686
171	0.85442	0.96621	0.97449	0.90745	171	0.88274	0.97754	0.97871	0.92267	171	0.90197	0.97999	0.98053	0.9369
172.5	0.85424	0.96607	0.9736	0.90822	172.5	0.88216	0.9773	0.97839	0.92259	172.5	0.90182	0.97983	0.98057	0.93685
174	0.85382	0.96579	0.97347	0.90817	174	0.88158	0.97712	0.97811	0.92242	174	0.90117	0.97942	0.98056	0.93657
175.5	0.8532	0.96554	0.97365	0.90757	175.5	0.88147	0.977	0.97869	0.92187	175.5	0.90084	0.9793	0.98072	0.93617
177	0.85291	0.96523	0.97323	0.90794	177	0.88112	0.97667	0.9786	0.9219	177	0.90089	0.97899	0.98057	0.93664
178.5	0.85194	0.96475	0.97364	0.90697	178.5	0.88065	0.97626	0.97911	0.92132	178.5	0.90006	0.97849	0.98095	0.93588
180	0.85143	0.96431	0.97357	0.90692	180	0.88017	0.97599	0.97903	0.92113	180	0.89939	0.9783	0.98068	0.93561
181.5	0.85062	0.96424	0.97395	0.90577	181.5	0.87993	0.97576	0.97953	0.92064	181.5	0.89935	0.97815	0.98118	0.93522
183	0.8499	0.96388	0.97418	0.90512	183	0.87939	0.9755	0.97961	0.92024	183	0.89893	0.97789	0.98149	0.93472
184.5	0.8496	0.9637	0.97376	0.90535	184.5	0.87901	0.97546	0.97937	0.92011	184.5	0.89852	0.97769	0.98117	0.93477
186	0.84917	0.96355	0.97388	0.90493	186	0.87853	0.97528	0.97937	0.91978	186	0.89827	0.9778	0.98128	0.9343
187.5	0.84832	0.96326	0.97412	0.90407	187.5	0.87829	0.97508	0.97959	0.9195	187.5	0.89767	0.97748	0.98116	0.93408
189	0.84811	0.96317	0.97351	0.90449	189	0.87791	0.97514	0.97907	0.91953	189	0.89717	0.9773	0.98064	0.9342
190.5	0.84792	0.96326	0.9732	0.9045	190.5	0.87752	0.97499	0.97921	0.91914	190.5	0.89744	0.97759	0.9811	0.93376
192	0.84703	0.96286	0.97362	0.90354	192	0.87727	0.97484	0.97934	0.9189	192	0.89693	0.97728	0.98116	0.93345
193.5	0.84656	0.96268	0.97373	0.9031	193.5	0.87688	0.97469	0.97946	0.91852	193.5	0.89668	0.9772	0.98127	0.93314
195	0.84611	0.96247	0.97344	0.90309	195	0.87649	0.97463	0.97906	0.91853	195	0.89626	0.97709	0.98136	0.9327
196.5	0.84541	0.96231	0.97384	0.90212	196.5	0.87589	0.97465	0.97805	0.91884	196.5	0.89592	0.97715	0.9806	0.93301
198	0.84557	0.96247	0.97271	0.90318	198	0.87552	0.9745	0.97767	0.91895	198	0.89531	0.97712	0.97972	0.93323
199.5	0.84504	0.96151	0.97065	0.90544	199.5	0.87226	0.97264	0.97401	0.92073	199.5	0.89332	0.97624	0.97677	0.93479
201	0.84271	0.9586	0.96884	0.90739	201	0.86889	0.97019	0.97189	0.92149	201	0.88938	0.97302	0.97423	0.93616
202.5	0.84128	0.95676	0.96826	0.90812	202.5	0.86652	0.9681	0.97114	0.92168	202.5	0.88718	0.97113	0.97306	0.93678
204	0.84098	0.9567	0.96807	0.90804	204	0.86817	0.96952	0.97311	0.92021	204	0.88711	0.97056	0.9748	0.93556
205.5	0.84238	0.95847	0.96873	0.90724	205.5	0.87014	0.97084	0.97381	0.92038	205.5	0.88833	0.97268	0.97457	0.93501
207	0.84331	0.95926	0.96908	0.90716	207	0.87051	0.97098	0.97337	0.92104	207	0.89046	0.97348	0.97678	0.93436
208.5	0.84252	0.9592	0.96882	0.90663	208.5	0.87014	0.97106	0.9736	0.92037	208.5	0.89043	0.97352	0.97583	0.93517
210	0.84178	0.95908	0.9694	0.9054	210	0.86836	0.97037	0.97241	0.92027	210	0.89046	0.97408	0.97583	0.93465
211.5	0.84107	0.95953	0.96926	0.90434	211.5	0.86818	0.97157	0.97388	0.91755	211.5	0.89035	0.97424	0.97693	0.93332
213	0.84222	0.95971	0.96876	0.90588	213	0.87035	0.97162	0.97335	0.9203	213	0.88822	0.97405	0.97617	0.93198
214.5	0.84171	0.95934	0.96915	0.90532	214.5	0.87009	0.97178	0.97303	0.92017	214.5	0.89017	0.97436	0.97546	0.93438
216	0.84131	0.95922	0.96845	0.90565	216	0.87003	0.97171	0.97312	0.92009	216	0.88945	0.974	0.97467	0.93472
217.5	0.84148	0.95938	0.96921	0.90498	217.5	0.87005	0.9717	0.97298	0.92026	217.5	0.89007	0.97414	0.97627	0.93369
219	0.84053	0.9589	0.96831	0.90524	219	0.86847	0.97093	0.97236	0.9199	219	0.88927	0.97346	0.9753	0.9344
220.5	0.83976	0.95843	0.96851	0.90467	220.5	0.86865	0.97102	0.97301	0.91938	220.5	0.88821	0.97306	0.97488	0.93407
222	0.83963	0.95881	0.96869	0.904	222	0.86875	0.97115	0.9736	0.91881	222	0.88861	0.97337	0.97572	0.93337
223.5	0.8393	0.95852	0.96829	0.90429	223.5	0.8677	0.97059	0.97284	0.91894	223.5	0.88834	0.97333	0.97598	0.93287
225	0.83896	0.95856	0.96867	0.90354	225	0.86693	0.97025	0.97222	0.91905	225	0.88824	0.97327	0.97598	0.9328
226.5	0.83797	0.95765	0.96796	0.90399	226.5	0.86694	0.97039	0.97244	0.91871	226.5	0.88702	0.9727	0.97445	0.93351
228	0.83756	0.95775	0.96843	0.90301	228	0.86636	0.97012	0.97247	0.91832	228	0.88743	0.9731	0.97524	0.93279
229.5	0.83688	0.95731	0.96801	0.90308	229.5	0.86623	0.97034	0.97283	0.91764	229.5	0.8867	0.97274	0.97467	0.93289
231	0.83509	0.95753	0.96824	0.90074	231	0.86606	0.97041	0.97276	0.91746	231	0.88642	0.9725	0.97521	0.93231
232.5	0.8374	0.95791	0.96805	0.90305	232.5	0.86704	0.97058	0.97313	0.91799	232.5	0.88636	0.97267	0.9754	0.93189
234	0.837	0.95829	0.96862	0.90173	234	0.86691	0.97111	0.97291	0.91756	234	0.88777	0.9737	0.97593	0.93185
235.5	0.83722	0.95847	0.96743	0.9029	235.5	0.86711	0.97145	0.97326	0.91711	235.5	0.88676	0.97329	0.97494	0.93212
237	0.83738	0.95921	0.96863	0.90126	237	0.86746	0.97231	0.97289	0.91702	237	0.88809	0.9749	0.9751	0.9318
238.5	0.83692	0.95912	0.96796	0.90147	238.5	0.86675	0.97228	0.97202	0.91713	238.5	0.88722	0.97489	0.97423	0.93171
240	0.83587	0.95846	0.96813	0.9008	240	0.86595	0.97157	0.97174	0.91721	240	0.8867	0.97434	0.97342	0.93245
241.5	0.83554	0.95821	0.96789	0.9009	241.5	0.86492	0.9708	0.97168	0.9169	241.5	0.88618	0.97336	0.97478	0.93153
243	0.83525	0.95835	0.96717	0.90113	243	0.86504	0.97118	0.97161	0.91674	243	0.8863	0.97387	0.97445	0.93147
244.5	0.83374	0.95677	0.96727	0.90091	244.5	0.86381	0.97049	0.97134	0.91634	244.5	0.88529	0.97314	0.97377	0.93175
246	0.83366	0.95723	0.96723	0.90041	246	0.8647	0.97114	0.97198	0.91607	246	0.88567	0.97366	0.97474	0.93071
247.5	0.83449	0.95854	0.96793	0.89943	247.5	0.86556	0.97187	0.97332	0.91503	247.5	0.88639	0.97422	0.976	0.9297
249	0.83416	0.95879	0.9682	0.89859	249	0.86587	0.97224	0.97358	0.91476	249	0.88646	0.97461	0.97591	0.92949
250.5	0.83388	0.95923	0.9692	0.89694	250.5	0.8662	0.97277	0.97418	0.91405	250.5	0.88719	0.9752	0.97696	0.92866
252	0.83349	0.9591	0.96889	0.89693	252	0.86513	0.97218	0.97346	0.91415	252	0.88665	0.97515	0.97641	0.92867
253.5	0.83302	0.95878	0.96892	0.8967	253.5	0.86505	0.97213	0.97391	0.9137	253.5	0.88619	0.97476	0.97632	0.92862
255	0.83192	0.95834	0.96895	0.89589	255	0.86446	0.97143	0.97466	0.91302	255	0.8857	0.97426	0.97766	0.9273
256.5	0.83117	0.95744	0.96903	0.89587	256.5	0.86377	0.97072	0.97488	0.91275	256.5	0.88494	0.97364	0.97738	0.92734
258	0.83005	0.95683	0.96918	0.89509	258	0.86281	0.97035	0.9741	0.91282	258	0.88402	0.97302	0.97664	0.92766
259.5	0.82983	0.95671	0.96852	0.89557	259.5	0.86232	0.97021	0.97393	0.91259	259.5	0.88391	0.973	0.97687	0.92731
261	0.82932	0.95661	0.96914	0.89455	261	0.86263	0.97008	0.97539	0.91167	261	0.88372	0.97277	0.97791	0.92634
262.5	0.82852	0.95623	0.96985	0.89338	262.5	0.86222	0.9698	0.97559	0.91132	262.5	0.88354	0.97264	0.97867	0.92554
264	0.82764	0.95561	0.96881	0.89397	264	0.861	0.96928	0.97416	0.91185	264	0.88262	0.97213	0.97712	0.92652
265.5	0.82726	0.95532	0.96914	0.89352	265.5	0.86064	0.96888	0.97414	0.91187	265.5	0.88196	0.97193	0.97643	0.92665
267	0.82664	0.95524	0.96898	0.89308	267	0.86016	0.96891	0.97416	0.91131	267	0.88214	0.97182	0.97686	0.92653
268.5	0.82705	0.95549	0.96914	0.89314	268.5	0.86066	0.96945	0.97385	0.91162	268.5	0.88178	0.97203	0.9766	0.92618
270	0.8263	0.95581	0.96908	0.89209	270	0.86005	0.96962	0.97355	0.9111	270	0.88281	0.97295	0.97675	0.92622
271.5	0.82658	0.95562	0.96815	0.89342	271.5	0.85955	0.96947	0.97281	0.91139	271.5	0.88157	0.97244	0.97521	0.92685
273	0.82579	0.95527	0.96755	0.89345	273	0.85901	0.96912	0.97253	0.91143	273	0.88098	0.972	0.97478	0.92705
274.5	0.82568	0.95519	0.9675	0.89346	274.5	0.85891	0.96922	0.97262	0.91113	274.5	0.88115	0.97218	0.97527	0.92657
276	0.82525	0.9553	0.96737	0.893	276	0.85903	0.96947	0.97249	0.91115	276	0.88082	0.9722	0.97469	0.92674
277.5	0.82577	0.95557	0.96693	0.89372	277.5	0.85847	0.96922	0.97246	0.91081	277.5	0.88102	0.97232	0.97505	0.92647
279	0.82503	0.95504	0.96659	0.89374	279	0.85814	0.96902	0.97231	0.9108	279	0.88023	0.97168	0.97513	0.92618
280.5	0.82226	0.95229	0.96742	0.89253	280.5	0.85823	0.96878	0.97352	0.90999	280.5	0.88053	0.97179	0.97602	0.92552
282	0.82158	0.95235	0.96724	0.89191	282	0.85779	0.96897	0.97253	0.91026	282	0.88016	0.97197	0.97503	0.92589
283.5	0.82195	0.95259	0.96698	0.89232	283.5	0.85749	0.96893	0.97238	0.91012	283.5	0.88004	0.97192	0.97554	0.92531
285	0.8217	0.95292	0.96741	0.89134	285	0.8582	0.96932	0.97339	0.90958	285	0.88045	0.97239	0.97651	0.92436
286.5	0.82064	0.95214	0.96705	0.89126	286.5	0.85707	0.96867	0.97294	0.9094	286.5	0.87987	0.97192	0.97565	0.92499
288	0.82011	0.95192	0.96698	0.89095	288	0.85662	0.96843	0.97297	0.90911	288	0.87957	0.97172	0.97606	0.92446
289.5	0.81957	0.95163	0.96699	0.89063	289.5	0.85613	0.96813	0.97275	0.90909	289.5	0.87876	0.97141	0.9754	0.92452
291	0.81889	0.95103	0.96676	0.89066	291	0.85521	0.96752	0.97246	0.90894	291	0.87832	0.97094	0.97559	0.92431
292.5	0.81862	0.95033	0.96703	0.89078	292.5	0.85541	0.96719	0.97264	0.9093	292.5	0.87756	0.97037	0.97499	0.9246
294	0.81805	0.95084	0.96733	0.8894	294	0.85529	0.96755	0.97345	0.90809	294	0.87856	0.97082	0.97635	0.92392
295.5	0.81772	0.95051	0.96765	0.88906	295.5	0.85502	0.96758	0.97261	0.90855	295.5	0.87782	0.97092	0.97564	0.92372
297	0.81709	0.95044	0.96731	0.88875	297	0.85476	0.9675	0.9733	0.90771	297	0.87767	0.97054	0.9758	0.92375
298.5	0.81684	0.95006	0.96681	0.8893	298.5	0.85366	0.96677	0.97241	0.90805	298.5	0.87674	0.97023	0.97515	0.92367
300	0.81646	0.94983	0.96665	0.88925	300	0.853	0.96621	0.97215	0.90812	300	0.87663	0.97	0.97595	0.923
301.5	0.81603	0.94967	0.96691	0.88869	301.5	0.85336	0.96659	0.97267	0.90767	301.5	0.87632	0.9697	0.97545	0.92341
303	0.81582	0.94979	0.96666	0.88857	303	0.85303	0.96673	0.97286	0.907	303	0.87637	0.96996	0.97561	0.92305
304.5	0.81493	0.94938	0.96636	0.88825	304.5	0.85239	0.9663	0.97248	0.90708	304.5	0.87586	0.96974	0.9758	0.92253
306	0.81444	0.94891	0.96705	0.88754	306	0.85183	0.96605	0.97244	0.90676	306	0.87545	0.96958	0.97552	0.92251
307.5	0.81383	0.94831	0.96656	0.88788	307.5	0.85117	0.96541	0.97189	0.90717	307.5	0.87467	0.96895	0.97508	0.92268
309	0.81345	0.94847	0.96639	0.88748	309	0.85063	0.96546	0.97221	0.90625	309	0.8748	0.96897	0.97527	0.9226
310.5	0.81288	0.9484	0.96673	0.8866	310.5	0.85011	0.96555	0.97208	0.90574	310.5	0.87421	0.96899	0.97571	0.92153
312	0.8116	0.94802	0.96627	0.88598	312	0.84868	0.9652	0.97268	0.90398	312	0.87375	0.96886	0.97565	0.92121
313.5	0.81222	0.94803	0.96634	0.88658	313.5	0.85051	0.9653	0.97248	0.90602	313.5	0.87218	0.96841	0.97555	0.92006
315	0.81192	0.94786	0.96628	0.88648	315	0.85019	0.96513	0.97235	0.90596	315	0.87372	0.96851	0.97552	0.92161
316.5	0.81215	0.94807	0.96604	0.88676	316.5	0.85049	0.96532	0.97247	0.90599	316.5	0.87391	0.96866	0.97577	0.92141
318	0.81102	0.94732	0.966	0.88625	318	0.84899	0.96457	0.97204	0.90549	318	0.8734	0.96826	0.97495	0.92202
319.5	0.81048	0.94712	0.96572	0.88611	319.5	0.84877	0.96438	0.97215	0.90534	319.5	0.87268	0.96801	0.97509	0.92134
321	0.8101	0.94708	0.96604	0.88544	321	0.84853	0.96448	0.97207	0.90506	321	0.87248	0.96795	0.97543	0.92085
322.5	0.80998	0.94715	0.96562	0.88563	322.5	0.84869	0.9645	0.97236	0.90495	322.5	0.87234	0.96795	0.9752	0.92091
324	0.80968	0.94723	0.96681	0.88414	324	0.8487	0.96495	0.97224	0.90464	324	0.87268	0.96821	0.97522	0.92099
325.5	0.80946	0.94723	0.96662	0.88406	325.5	0.84848	0.96515	0.9721	0.90436	325.5	0.87267	0.96861	0.97538	0.92044
327	0.80935	0.94727	0.96608	0.8844	327	0.84777	0.96466	0.97144	0.90466	327	0.87229	0.96842	0.97489	0.92066
328.5	0.80833	0.9465	0.96566	0.8844	328.5	0.84692	0.96413	0.97099	0.90467	328.5	0.87173	0.96799	0.97423	0.92108
330	0.80847	0.9464	0.96527	0.88499	330	0.84664	0.96378	0.9711	0.90459	330	0.87113	0.96753	0.97419	0.9209
331.5	0.8072	0.94588	0.96549	0.88389	331.5	0.84493	0.96284	0.97017	0.90452	331.5	0.87083	0.96733	0.97453	0.92046
333	0.80739	0.94545	0.96463	0.88528	333	0.84497	0.96305	0.9706	0.90397	333	0.86948	0.96644	0.97307	0.92123
334.5	0.8059	0.94532	0.96449	0.88391	334.5	0.84516	0.9631	0.97097	0.90379	334.5	0.86944	0.96665	0.97383	0.92025
336	0.80706	0.94537	0.96503	0.88464	336	0.84538	0.9628	0.97039	0.90484	336	0.86954	0.96656	0.97388	0.92038
337.5	0.80657	0.94503	0.9645	0.8849	337.5	0.84528	0.96269	0.97079	0.90446	337.5	0.87002	0.96644	0.97376	0.9211
339	0.80616	0.94484	0.96493	0.88424	339	0.84523	0.96264	0.97095	0.90431	339	0.86976	0.96628	0.97405	0.9207
340.5	0.80607	0.945	0.96469	0.8842	340.5	0.84451	0.96246	0.97044	0.90417	340.5	0.86964	0.9666	0.97354	0.92073
342	0.80499	0.94404	0.96489	0.88372	342	0.84384	0.96184	0.97021	0.90426	342	0.86885	0.96557	0.97355	0.92085
343.5	0.80498	0.94396	0.96358	0.885	343.5	0.84382	0.96188	0.97038	0.90404	343.5	0.86835	0.96519	0.97319	0.92101
345	0.80472	0.94428	0.96461	0.88347	345	0.84433	0.96218	0.97134	0.90341	345	0.86867	0.9656	0.97425	0.91994
346.5	0.80446	0.94447	0.96485	0.88279	346.5	0.84435	0.9623	0.97149	0.90318	346.5	0.86917	0.96585	0.97477	0.91973
348	0.80384	0.94415	0.96497	0.8823	348	0.84361	0.96199	0.97117	0.90296	348	0.86862	0.96579	0.97435	0.91958
349.5	0.80353	0.94412	0.96448	0.88243	349.5	0.8435	0.96216	0.97126	0.90262	349.5	0.86828	0.96563	0.9743	0.9194
351	0.80327	0.94405	0.9647	0.88201	351	0.84318	0.96204	0.97114	0.90249	351	0.86821	0.96575	0.97427	0.91923
352.5	0.80311	0.94403	0.9645	0.88203	352.5	0.84321	0.96198	0.97158	0.90218	352.5	0.86786	0.96563	0.97417	0.91906
354	0.80231	0.94364	0.96498	0.88108	354	0.84263	0.96177	0.9711	0.9022	354	0.86777	0.9655	0.9745	0.91876
355.5	0.80206	0.94347	0.964	0.88186	355.5	0.84212	0.9617	0.97091	0.90189	355.5	0.86699	0.96511	0.9734	0.91932
357	0.80201	0.94386	0.96447	0.88101	357	0.84242	0.96197	0.97136	0.90155	357	0.86746	0.96557	0.97452	0.91832
358.5	0.80187	0.94418	0.96452	0.88052	358.5	0.84247	0.96255	0.97146	0.90096	358.5	0.86771	0.96599	0.97475	0.91795
360	0.80063	0.94392	0.96501	0.87895	360	0.83997	0.96233	0.97176	0.89822	360	0.86731	0.96606	0.97468	0.91751
361.5	0.80088	0.94397	0.96488	0.8793	361.5	0.84212	0.96241	0.97166	0.90053	361.5	0.86519	0.96592	0.97474	0.91534
363	0.80066	0.94376	0.96484	0.87929	363	0.84188	0.96212	0.97173	0.90048	363	0.86702	0.96584	0.97501	0.91707
364.5	0.80006	0.94341	0.96481	0.87898	364.5	0.8416	0.96197	0.97167	0.90038	364.5	0.86674	0.9656	0.97478	0.9172
366	0.79985	0.94358	0.96522	0.87822	366	0.84171	0.96206	0.97233	0.8998	366	0.86672	0.96575	0.97516	0.91667
367.5	0.79937	0.94347	0.96531	0.87771	367.5	0.84106	0.96202	0.97144	0.89997	367.5	0.8667	0.96582	0.97529	0.91645
369	0.79937	0.94355	0.96465	0.87824	369	0.84092	0.962	0.97167	0.89962	369	0.86656	0.96585	0.97513	0.91641
370.5	0.79919	0.94329	0.96412	0.87876	370.5	0.8403	0.96168	0.97085	0.90002	370.5	0.8658	0.96559	0.97401	0.91687
372	0.79923	0.94324	0.96355	0.87938	372	0.8402	0.96189	0.9709	0.89967	372	0.8657	0.96556	0.97365	0.91712
373.5	0.79819	0.94305	0.96417	0.87785	373.5	0.83942	0.96151	0.97073	0.89934	373.5	0.86557	0.9655	0.97398	0.91673
375	0.79809	0.94307	0.96388	0.87799	375	0.83909	0.96152	0.9709	0.89882	375	0.86507	0.96536	0.9739	0.91639
376.5	0.79764	0.94292	0.96377	0.87773	376.5	0.83899	0.96162	0.97095	0.89858	376.5	0.86482	0.96538	0.97375	0.91623
378	0.79697	0.94251	0.96362	0.87749	378	0	--	--	--	378	0.86428	0.96517	0.97339	0.91618
379.5	0.79669	0.94314	0.96309	0.87709	379.5	0.83975	0.9625	0.97021	0.89926	379.5	0.86416	0.96562	0.97268	0.91628
381	0.79755	0.9439	0.96406	0.87645	381	0.84	0.96258	0.97118	0.89855	381	0.8661	0.96671	0.97442	0.91565
382.5	0.79666	0.94315	0.96384	0.87637	382.5	0.83896	0.96204	0.97096	0.89814	382.5	0.86528	0.96589	0.97391	0.91603
384	0.79574	0.94247	0.96416	0.87569	384	0.8383	0.96162	0.97073	0.89803	384	0.86444	0.96545	0.97411	0.91535
385.5	0.79527	0.94209	0.96348	0.87615	385.5	0.83732	0.961	0.97053	0.89776	385.5	0.86353	0.96477	0.97373	0.91538
387	0.79435	0.94145	0.96337	0.87584	387	0.83605	0.96041	0.97012	0.89732	387	0.86288	0.96437	0.97353	0.91525
388.5	0.7948	0.94145	0.96357	0.87614	388.5	0.83747	0.96052	0.97035	0.89853	388.5	0.86212	0.96414	0.97361	0.91457
390	0.79479	0.94142	0.96331	0.8764	390	0.83655	0.96052	0.97024	0.89765	390	0.8634	0.96425	0.97353	0.91587
391.5	0.79437	0.94163	0.96352	0.87555	391.5	0.83693	0.96068	0.97088	0.89731	391.5	0.86292	0.96446	0.97382	0.91488
393	0.79387	0.94155	0.96366	0.87495	393	0.83677	0.96072	0.97097	0.89702	393	0.86294	0.96464	0.97382	0.91472
394.5	0.79394	0.94155	0.96341	0.87525	394.5	0.83621	0.96052	0.97044	0.8971	394.5	0.86271	0.96444	0.97374	0.91472
396	0.79337	0.94123	0.96339	0.87495	396	0.83582	0.96051	0.97016	0.89695	396	0.86238	0.96448	0.97336	0.91468
397.5	0.79316	0.94142	0.96322	0.87469	397.5	0.836	0.96076	0.97055	0.89655	397.5	0.86242	0.96451	0.97375	0.91431
399	0.79251	0.94152	0.96421	0.87298	399	0.83587	0.9609	0.97135	0.89554	399	0.86266	0.96495	0.97455	0.91339
400.5	0.79187	0.94123	0.9644	0.87238	400.5	0.83555	0.96062	0.97153	0.89528	400.5	0.86219	0.96465	0.9749	0.91283
402	0.79225	0.941	0.96374	0.8736	402	0.83605	0.96057	0.97028	0.89703	402	0.86165	0.96444	0.97357	0.91369
403.5	0.79243	0.94087	0.96301	0.87458	403.5	0.83532	0.96017	0.96971	0.89715	403.5	0.86223	0.9643	0.97288	0.91507
405	0.79214	0.94046	0.96256	0.87505	405	0.83467	0.95977	0.96947	0.89705	405	0.86138	0.96379	0.97216	0.9153
406.5	0.79174	0.94016	0.96261	0.87485	406.5	0.83451	0.9599	0.96945	0.89677	406.5	0.86105	0.9635	0.97234	0.91505
408	0.79146	0.94034	0.96285	0.87414	408	0.83464	0.95989	0.97001	0.89639	408	0.86148	0.96386	0.97332	0.91422
409.5	0.79076	0.93976	0.96267	0.87408	409.5	0.83361	0.9594	0.96947	0.89626	409.5	0.86086	0.96346	0.97252	0.91468
411	0.79055	0.94013	0.96268	0.87349	411	0.83336	0.95958	0.96961	0.89568	411	0.86087	0.96372	0.97303	0.91395
412.5	0.79041	0.93998	0.96201	0.87409	412.5	0.83258	0.95922	0.96929	0.89548	412.5	0.85975	0.96312	0.97228	0.91402
414	0.78982	0.94026	0.96322	0.87208	414	0.83243	0.95973	0.97099	0.89327	414	0.8606	0.9638	0.97421	0.91247
415.5	0.78936	0.94016	0.96397	0.87099	415.5	0.83362	0.95997	0.97115	0.89418	415.5	0.85935	0.96362	0.97458	0.91094
417	0.78885	0.93984	0.96299	0.8716	417	0.8324	0.9596	0.97047	0.89384	417	0.86006	0.9636	0.97375	0.91248
418.5	0.78915	0.93988	0.9627	0.87216	418.5	0.83246	0.96005	0.96964	0.89425	418.5	0.85898	0.96381	0.97293	0.91189
420	0.78876	0.94	0.96234	0.87195	420	0.83284	0.95986	0.97031	0.89422	420	0.85966	0.96375	0.97327	0.91234
421.5	0.78809	0.93965	0.96294	0.87098	421.5	0.83193	0.95954	0.97015	0.89369	421.5	0.85969	0.96363	0.97341	0.91233
423	0.78723	0.93904	0.96244	0.87106	423	0.83017	0.95883	0.96949	0.89307	423	0.85876	0.96305	0.97282	0.91243
424.5	0.7879	0.93913	0.96206	0.87206	424.5	0.83098	0.95907	0.96926	0.89393	424.5	0.85784	0.96295	0.97261	0.91173
426	0.78711	0.93853	0.96038	0.87327	426	0.82859	0.95777	0.96529	0.89623	426	0.85677	0.96257	0.96897	0.91436
427.5	0.78852	0.93831	0.95993	0.87545	427.5	0.82975	0.95812	0.96582	0.89666	427.5	0.85722	0.96195	0.96938	0.91502
429	0.78829	0.93769	0.95835	0.8772	429	0.82891	0.95745	0.96496	0.89719	429	0.85648	0.9612	0.96743	0.91678
430.5	0.78831	0.93842	0.95969	0.87532	430.5	0.83037	0.95841	0.9663	0.89662	430.5	0.85771	0.96184	0.96953	0.91549
432	0.7882	0.93793	0.95865	0.87661	432	0.82905	0.95761	0.96519	0.89697	432	0.85714	0.96162	0.96849	0.91605
433.5	0.7877	0.93786	0.95952	0.87533	433.5	0.82883	0.95736	0.96522	0.89694	433.5	0.85723	0.96142	0.96928	0.91558
435	0.78748	0.93766	0.95878	0.87593	435	0.82836	0.95754	0.96492	0.89654	435	0.85706	0.96145	0.96873	0.91587
436.5	0.78725	0.93809	0.95957	0.87457	436.5	0.82864	0.95808	0.96619	0.89516	436.5	0.85766	0.96203	0.96983	0.91491
438	0.78666	0.9386	0.95948	0.87351	438	0.82844	0.95878	0.96605	0.89442	438	0.85693	0.96224	0.96944	0.91429
439.5	0.78772	0.93896	0.95908	0.87472	439.5	0.82967	0.95884	0.96611	0.89564	439.5	0.85654	0.96226	0.96938	0.9139
441	0.78705	0.93864	0.95938	0.87401	441	0.82772	0.95837	0.96616	0.89392	441	0.85772	0.96253	0.9698	0.91448
442.5	0.78637	0.93817	0.95919	0.87386	442.5	0.82785	0.95813	0.96576	0.89466	442.5	0.85579	0.96198	0.96934	0.91337
444	0.7865	0.93829	0.95997	0.87318	444	0.8277	0.95776	0.96586	0.89476	444	0.85666	0.96226	0.96978	0.91359
445.5	0.78587	0.93781	0.95979	0.87311	445.5	0.82881	0.95815	0.96584	0.89561	445.5	0.85646	0.96206	0.9696	0.91373
447	0.78609	0.93744	0.95943	0.874	447	0.82851	0.9579	0.96596	0.8954	447	0.85689	0.96186	0.96919	0.91476
448.5	0.78553	0.9373	0.95953	0.87339	448.5	0.8274	0.95741	0.96536	0.89521	448.5	0.8566	0.96179	0.96883	0.91484
450	0.78573	0.93762	0.95974	0.87377	450	0.82769	0.95769	0.96598	0.89469	450	0.85633	0.96146	0.96962	0.91409
451.5	0.78482	0.93699	0.95978	0.8727	451.5	0.82661	0.95707	0.96588	0.8942	451.5	0.85572	0.96122	0.96918	0.91407
453	0.78567	0.93787	0.95955	0.87303	453	0.82853	0.95781	0.96583	0.89564	453	0.85615	0.96184	0.96994	0.91323
454.5	0.78591	0.9377	0.9592	0.87378	454.5	0.82866	0.95797	0.96581	0.89564	454.5	0.85672	0.96163	0.9691	0.9148
456	0.78582	0.93799	0.95922	0.87339	456	0.8286	0.95813	0.96595	0.8953	456	0.85751	0.96205	0.97001	0.91437
457.5	0.78524	0.93742	0.95906	0.87342	457.5	0.82796	0.95749	0.96596	0.89518	457.5	0.85683	0.96163	0.96941	0.9146
459	0.78496	0.9372	0.95892	0.87344	459	0.82755	0.95722	0.96596	0.89501	459	0.85633	0.96131	0.96943	0.91433
460.5	0.78404	0.93647	0.95949	0.87258	460.5	0.82703	0.95671	0.96583	0.89504	460.5	0.85567	0.96065	0.96938	0.91429
462	0.78376	0.93635	0.95938	0.87248	462	0.82673	0.95649	0.96594	0.89482	462	0.85566	0.96059	0.96975	0.91397
463.5	0.7834	0.93604	0.95896	0.87275	463.5	0.82651	0.95648	0.96613	0.89442	463.5	0.85534	0.96049	0.96937	0.91407
465	0.78329	0.93621	0.95875	0.87267	465	0.8262	0.95651	0.96591	0.89424	465	0.85501	0.96029	0.96945	0.91382
466.5	0.7831	0.93643	0.9591	0.87192	466.5	0.82633	0.95686	0.96612	0.89387	466.5	0.85528	0.96075	0.96984	0.91328
468	0.78333	0.93683	0.95875	0.87212	468	0.82643	0.95733	0.9658	0.89384	468	0.85544	0.96121	0.96929	0.91352
469.5	0.78309	0.93723	0.95918	0.8711	469.5	0.82661	0.95802	0.9658	0.89338	469.5	0.85554	0.96172	0.96903	0.91338
471	0.78265	0.93693	0.95889	0.87115	471	0.82597	0.9578	0.9654	0.89326	471	0.8554	0.96185	0.96893	0.91317
472.5	0.78275	0.93741	0.9586	0.87107	472.5	0.82565	0.95779	0.96585	0.89252	472.5	0.85569	0.96217	0.96973	0.91242
474	0.78189	0.93696	0.95915	0.87005	474	0.82477	0.95765	0.96601	0.89155	474	0.85466	0.96155	0.96962	0.912
475.5	0.78234	0.93671	0.95822	0.87162	475.5	0.82582	0.95741	0.96555	0.89333	475.5	0.85327	0.96114	0.96843	0.91201
477	0.782	0.9365	0.95878	0.87092	477	0.8257	0.9572	0.96591	0.89306	477	0.85494	0.96116	0.96987	0.91241
478.5	0.78174	0.93638	0.95902	0.87053	478.5	0.82522	0.95691	0.96567	0.89304	478.5	0.85463	0.96103	0.96955	0.91248
480	0.78091	0.93551	0.95849	0.87089	480	0.82444	0.9563	0.96535	0.89306	480	0.85405	0.96047	0.96896	0.91294
481.5	0.78064	0.93537	0.95852	0.8707	481.5	0.82393	0.95597	0.96514	0.89301	481.5	0.85364	0.9602	0.96898	0.91273
483	0.78037	0.93523	0.95825	0.87077	483	0.82382	0.9558	0.96548	0.89274	483	0.85351	0.95993	0.96914	0.91269
484.5	0.78017	0.93535	0.9585	0.8702	484.5	0.8238	0.95596	0.96553	0.89251	484.5	0.85372	0.9602	0.96978	0.91203
486	0.77992	0.93527	0.95879	0.86974	486	0.824	0.95634	0.96587	0.89207	486	0.85369	0.96033	0.96945	0.91217
487.5	0.7795	0.93509	0.95857	0.86964	487.5	0.82322	0.95598	0.96539	0.892	487.5	0.85326	0.96021	0.9693	0.91194
489	0.77883	0.93472	0.95842	0.86937	489	0.82208	0.9555	0.96518	0.89141	489	0.85251	0.95965	0.96905	0.9119
490.5	0.77462	0.9345	0.95831	0.86499	490.5	0.82197	0.95612	0.96545	0.89046	490.5	0.85234	0.96028	0.96849	0.91163
492	0.77749	0.93436	0.95843	0.8682	492	0.82159	0.95516	0.96544	0.89095	492	0.85134	0.95936	0.9697	0.91028
493.5	0.77793	0.93441	0.95782	0.86919	493.5	0.82144	0.9551	0.96527	0.89101	493.5	0.85157	0.95924	0.9695	0.91082
495	0.77719	0.93391	0.95833	0.86837	495	0.82065	0.95464	0.96536	0.89049	495	0.85127	0.95895	0.96953	0.91073
496.5	0.77575	0.9331	0.95752	0.86825	496.5	0.81876	0.95384	0.96549	0.88906	496.5	0.85012	0.95816	0.96936	0.91039
498	0.77625	0.93313	0.95775	0.86858	498	0.81822	0.95367	0.96498	0.88911	498	0.84891	0.95808	0.96931	0.9092
499.5	0.77458	0.93264	0.95756	0.86733	499.5	0.81745	0.95353	0.96489	0.88848	499.5	0.84866	0.95777	0.96899	0.90951
501	0.77467	0.93272	0.95791	0.86704	501	0.81633	0.95342	0.96488	0.88738	501	0.84816	0.95793	0.96888	0.90892
502.5	0.77479	0.93295	0.95767	0.86718	502.5	0.81783	0.95405	0.96489	0.88841	502.5	0.84768	0.95819	0.96909	0.90795
504	0.77496	0.93336	0.95711	0.86749	504	0.81788	0.95416	0.96431	0.88891	504	0.84826	0.95818	0.9685	0.90912
505.5	0.77443	0.93355	0.95741	0.86646	505.5	0.8166	0.9545	0.96504	0.88652	505.5	0.84919	0.95885	0.96909	0.90891
507	0.77445	0.93349	0.95767	0.8663	507	0.81843	0.95458	0.96459	0.88885	507	0.84748	0.95879	0.96854	0.90763
508.5	0.77477	0.93394	0.95736	0.86652	508.5	0.81845	0.95486	0.96525	0.888	508.5	0.84938	0.95907	0.96885	0.90911
510	0.77416	0.93386	0.958	0.86532	510	0.81811	0.95488	0.96468	0.88814	510	0.84935	0.95926	0.96918	0.90857
511.5	0.77425	0.93395	0.95755	0.86576	511.5	0.81765	0.9547	0.96464	0.88785	511.5	0.84933	0.9594	0.9694	0.90819
513	0.77336	0.93333	0.95731	0.86555	513	0.81725	0.95435	0.96491	0.88748	513	0.84864	0.95866	0.96924	0.90829
514.5	0.7729	0.93317	0.95711	0.86536	514.5	0.81585	0.95424	0.96514	0.88585	514.5	0.8481	0.95845	0.96923	0.90791
516	0.77147	0.93239	0.95672	0.86485	516	0.81482	0.95364	0.96488	0.88554	516	0.84624	0.95791	0.96853	0.90707
517.5	0.77017	0.9322	0.95701	0.8633	517.5	0.81492	0.95345	0.96465	0.88603	517.5	0.84616	0.95808	0.96873	0.90661
519	0.77228	0.93214	0.95705	0.86569	519	0.81679	0.95342	0.96482	0.88793	519	0.84575	0.95732	0.96863	0.90697
520.5	0.77204	0.93168	0.95682	0.86605	520.5	0.81632	0.95294	0.9647	0.88798	520.5	0.84743	0.95732	0.96864	0.90875
522	0.77159	0.93146	0.95713	0.86547	522	0.81467	0.95258	0.96446	0.88673	522	0.84705	0.95704	0.96829	0.90892
523.5	0.77084	0.93119	0.95708	0.86492	523.5	0.81406	0.9523	0.96442	0.88637	523.5	0.84589	0.95672	0.96864	0.90764
525	0.7682	0.93043	0.95689	0.86283	525	0.81237	0.95178	0.96435	0.88508	525	0.84491	0.9561	0.96833	0.90745
526.5	0.76799	0.93027	0.95605	0.86351	526.5	0.8135	0.95176	0.96404	0.88662	526.5	0.84369	0.95583	0.96829	0.90642
528	0.76827	0.93047	0.95669	0.86306	528	0.81343	0.95194	0.96407	0.88634	528	0.84528	0.95646	0.96857	0.90725
529.5	0.76921	0.93066	0.95685	0.86379	529.5	0.81227	0.95197	0.96449	0.88467	529.5	0.84523	0.95637	0.96859	0.90725
531	0.7686	0.93045	0.9569	0.86326	531	0.81302	0.95181	0.96438	0.88574	531	0.84375	0.95618	0.96848	0.90593
532.5	0.76876	0.9302	0.95664	0.8639	532.5	0.81042	0.9512	0.96425	0.88359	532.5	0.84476	0.95586	0.96887	0.90694
534	0.76952	0.93021	0.95643	0.86494	534	0.81456	0.95126	0.96461	0.88771	534	0.8425	0.95552	0.96871	0.90498
535.5	0.76953	0.92992	0.95646	0.8652	535.5	0.81421	0.95103	0.96465	0.88751	535.5	0.84576	0.95552	0.96882	0.90836
537	0.76901	0.92936	0.95622	0.86535	537	0.81363	0.95072	0.96408	0.88769	537	0.84509	0.95501	0.96838	0.90851
538.5	0.76866	0.92928	0.95643	0.86483	538.5	0.81338	0.95059	0.96424	0.88739	538.5	0.84494	0.95498	0.96853	0.90823
540	0.76859	0.92943	0.95666	0.86441	540	0.81404	0.95105	0.96505	0.88694	540	0.84524	0.95528	0.96889	0.90792
541.5	0.76823	0.92916	0.95656	0.86435	541.5	0.81338	0.95072	0.96469	0.88685	541.5	0.84503	0.95499	0.96905	0.9078
543	0.76825	0.92954	0.95665	0.86393	543	0.81348	0.95086	0.9649	0.88665	543	0.84518	0.95533	0.96938	0.90732
544.5	0.76795	0.92973	0.95677	0.86331	544.5	0.81388	0.9514	0.96531	0.88619	544.5	0.84537	0.9557	0.96933	0.90719
546	0.76807	0.92995	0.95682	0.86319	546	0.8138	0.95172	0.9652	0.8859	546	0.84545	0.95601	0.96945	0.90687
547.5	0.76768	0.93036	0.95729	0.86195	547.5	0.81379	0.95205	0.96524	0.88556	547.5	0.84562	0.95646	0.96965	0.90642
549	0.76681	0.9296	0.95738	0.8616	549	0.81286	0.95149	0.96563	0.8847	549	0.84507	0.95591	0.9697	0.9063
550.5	0.76679	0.93012	0.95726	0.86121	550.5	0.81283	0.95196	0.96549	0.88437	550.5	0.84513	0.95645	0.96982	0.90573
552	0.76561	0.92939	0.95766	0.86019	552	0.81161	0.9514	0.96571	0.88336	552	0.84405	0.95567	0.96977	0.90534
553.5	0.76529	0.92987	0.95729	0.85972	553.5	0.81134	0.95154	0.9654	0.88322	553.5	0.8439	0.95635	0.96976	0.90452
555	0.76311	0.92885	0.95734	0.85817	555	0.81182	0.9509	0.96562	0.88413	555	0.84298	0.95539	0.97015	0.90407
556.5	0.76483	0.92883	0.95749	0.85998	556.5	0.81188	0.95065	0.96564	0.88441	556.5	0.84358	0.95522	0.97005	0.90496
558	0.76505	0.92887	0.95707	0.86058	558	0.81175	0.95059	0.96577	0.88421	558	0.84394	0.95526	0.97043	0.90494
559.5	0.76454	0.92853	0.95728	0.86013	559.5	0.81137	0.95044	0.96573	0.88397	559.5	0.84359	0.95513	0.97008	0.90499
561	0.76407	0.92811	0.9567	0.86052	561	0.81078	0.95005	0.96549	0.88391	561	0.84297	0.95457	0.96992	0.90499
562.5	0.76372	0.9278	0.95644	0.86065	562.5	0.8099	0.94966	0.96475	0.88399	562.5	0.84238	0.95424	0.96925	0.90528
564	0.76328	0.92742	0.95622	0.8607	564	0.80917	0.94916	0.96445	0.88393	564	0.84177	0.95385	0.96874	0.90545
565.5	0.7634	0.92774	0.95544	0.86124	565.5	0.80921	0.94943	0.96443	0.88375	565.5	0.84165	0.95396	0.96865	0.90529
567	0.76348	0.92794	0.95559	0.861	567	0.80922	0.94987	0.96439	0.88339	567	0.84186	0.95434	0.96875	0.90504
568.5	0.76325	0.92817	0.95527	0.86082	568.5	0.80866	0.94985	0.96422	0.88295	568.5	0.8418	0.95459	0.96869	0.90479
570	0.76228	0.92737	0.95538	0.86037	570	0.80721	0.94901	0.96382	0.88251	570	0.84085	0.954	0.96856	0.90444
571.5	0.76148	0.92702	0.95528	0.85988	571.5	0.80659	0.94897	0.96391	0.88179	571.5	0.83984	0.95351	0.96827	0.90407
573	0.76059	0.92694	0.95516	0.85906	573	0.80544	0.94868	0.96368	0.88101	573	0.83918	0.95359	0.96811	0.90342
574.5	0.76073	0.92699	0.95494	0.85936	574.5	0.80554	0.94879	0.96366	0.88104	574.5	0.83858	0.95364	0.96813	0.9027
576	0.7597	0.92685	0.95543	0.85789	576	0.80535	0.94889	0.96428	0.88017	576	0.83851	0.95373	0.9683	0.90236
577.5	0.75902	0.92672	0.95533	0.85734	577.5	0.80696	0.94902	0.96389	0.88217	577.5	0.83799	0.95362	0.9683	0.90189
579	0.76061	0.92695	0.95549	0.85878	579	0.80706	0.94886	0.96434	0.882	579	0.83995	0.9536	0.96889	0.90345
580.5	0.76057	0.92681	0.95529	0.85903	580.5	0.80656	0.94884	0.96388	0.8819	580.5	0.83985	0.95352	0.96866	0.90362
582	0.75997	0.9265	0.9551	0.85882	582	0.80435	0.9483	0.9639	0.87996	582	0.8394	0.9534	0.96835	0.90352
583.5	0.75956	0.92644	0.95511	0.85841	583.5	0.80559	0.94847	0.96423	0.88086	583.5	0.83685	0.9532	0.96834	0.90097
585	0.75825	0.92594	0.95582	0.85675	585	0.8042	0.94814	0.9643	0.87959	585	0.83841	0.95302	0.96879	0.90238
586.5	0.75716	0.92576	0.95551	0.85597	586.5	0.8032	0.94785	0.9639	0.87913	586.5	0.83695	0.9527	0.96892	0.90099
588	0.75635	0.9256	0.9556	0.85511	588	0.80446	0.94806	0.96451	0.87975	588	0.83648	0.95278	0.96905	0.90026
589.5	0.75721	0.92562	0.95563	0.85604	589.5	0.80564	0.94815	0.96461	0.88087	589.5	0.83749	0.95271	0.96929	0.90117
591	0.75782	0.92554	0.95609	0.85639	591	0.80561	0.94796	0.96478	0.88086	591	0.83858	0.95274	0.96922	0.90237
592.5	0.75791	0.92549	0.95573	0.85686	592.5	0.80529	0.94799	0.96488	0.8804	592.5	0.83869	0.95272	0.96938	0.90234
594	0.75724	0.92537	0.95596	0.85601	594	0.80383	0.94786	0.96487	0.87893	594	0.8383	0.95272	0.96924	0.90204
595.5	0.75509	0.92492	0.95576	0.85417	595.5	0.80351	0.94785	0.96469	0.87875	595.5	0.83689	0.95245	0.96949	0.90055
597	0.75409	0.92486	0.95633	0.85259	597	0.80396	0.94797	0.96481	0.87901	597	0.83661	0.95268	0.96939	0.9001
598.5	0.75559	0.92486	0.95538	0.85514	598.5	0.80374	0.94744	0.96449	0.87956	598.5	0.83679	0.95242	0.96905	0.90084
600	0.75602	0.92495	0.95497	0.8559	600	0.8025	0.9473	0.96392	0.87885	600	0.83683	0.95228	0.96849	0.90152
601.5	0.75657	0.92646	0.95485	0.85523	601.5	0.80112	0.9469	0.96314	0.87842	601.5	0.83547	0.95188	0.96794	0.90093
603	0.7516	0.92572	0.95483	0.8503	603	0.80218	0.94707	0.96349	0.8791	603	0.83462	0.95181	0.96803	0.89997
604.5	0.7564	0.92662	0.95472	0.85501	604.5	0.80372	0.94721	0.96331	0.88084	604.5	0.83567	0.95204	0.96829	0.90063
606	0.75784	0.92628	0.95385	0.85774	606	0.80352	0.94647	0.96294	0.88164	606	0.83665	0.95143	0.9677	0.9028
607.5	0.75813	0.92587	0.95331	0.85894	607.5	0.80249	0.94576	0.96263	0.88145	607.5	0.83649	0.95088	0.96718	0.90363
609	0.75735	0.92563	0.95385	0.85779	609	0.80242	0.94576	0.96258	0.88142	609	0.83616	0.95068	0.96757	0.90308
610.5	0.75708	0.92549	0.95374	0.85771	610.5	0.80261	0.9458	0.96316	0.88107	610.5	0.83627	0.95071	0.96784	0.9029
612	0.75691	0.92555	0.9539	0.85732	612	0.80267	0.94594	0.96284	0.8813	612	0.83612	0.95073	0.9676	0.90293
613.5	0.75683	0.92559	0.954	0.85709	613.5	0.80282	0.94615	0.96351	0.88064	613.5	0.83657	0.95102	0.96784	0.90292
615	0.7568	0.92574	0.9543	0.85665	615	0.80281	0.94633	0.96324	0.88072	615	0.83657	0.95111	0.96819	0.90249
616.5	0.75677	0.92595	0.95447	0.85628	616.5	0.80303	0.94664	0.96358	0.88036	616.5	0.8367	0.95133	0.96823	0.90237
618	0.75701	0.92642	0.95449	0.8561	618	0.80313	0.94686	0.96358	0.88026	618	0.837	0.95183	0.96818	0.90225
619.5	0.75628	0.92586	0.95467	0.85563	619.5	0.80261	0.94649	0.96338	0.88022	619.5	0.83663	0.9515	0.96824	0.90209
621	0.75607	0.92573	0.95419	0.85594	621	0.80263	0.94647	0.96359	0.88007	621	0.83624	0.95118	0.9683	0.9019
622.5	0.75573	0.92564	0.95458	0.85529	622.5	0.80233	0.9463	0.96378	0.87973	622.5	0.83621	0.95117	0.96838	0.90179
624	0.75519	0.9254	0.95487	0.85463	624	0.80253	0.94631	0.96403	0.87971	624	0.83605	0.95118	0.96839	0.90159
625.5	0.75497	0.92521	0.95517	0.85429	625.5	0.80171	0.94617	0.96406	0.87891	625.5	0.83605	0.95098	0.96867	0.9015
627	0.75413	0.9251	0.95521	0.85341	627	0.80152	0.94595	0.96415	0.87882	627	0.83538	0.95083	0.96883	0.90075
628.5	0.75369	0.9249	0.95516	0.85315	628.5	0.80049	0.94585	0.96425	0.8777	628.5	0.83541	0.9509	0.96902	0.90052
630	0.75264	0.92481	0.95513	0.85207	630	0.80029	0.94157	0.96466	0.87718	630	0.83456	0.95495	0.96926	0.89949
631.5	0.75112	0.92454	0.95514	0.85058	631.5	0.79927	0.94557	0.96438	0.8765	631.5	0.83417	0.95065	0.96947	0.89899
633	0.75016	0.92432	0.95515	0.84968	633	0.80027	0.94571	0.9646	0.87726	633	0.83342	0.95053	0.96963	0.89812
634.5	0.75228	0.92447	0.95528	0.85183	634.5	0.80048	0.94567	0.96443	0.87769	634.5	0.83415	0.95075	0.96913	0.89915
636	0.75235	0.92421	0.95438	0.85297	636	0.7997	0.94516	0.96325	0.87837	636	0.83391	0.9503	0.96837	0.9
637.5	0.75257	0.92433	0.95409	0.85336	637.5	0.80025	0.94564	0.96361	0.87821	637.5	0.83407	0.95026	0.96828	0.90029
639	0.75341	0.92556	0.95373	0.8535	639	0.80077	0.94668	0.96297	0.87841	639	0.83503	0.95161	0.96787	0.90042
640.5	0.75338	0.9255	0.95353	0.85368	640.5	0.80071	0.94666	0.96284	0.87848	640.5	0.83499	0.95177	0.96751	0.90055
642	0.75274	0.92483	0.95363	0.8535	642	0.79985	0.94564	0.96299	0.87834	642	0.83443	0.95088	0.96804	0.90029
643.5	0.75249	0.92441	0.95318	0.85401	643.5	0.79941	0.9453	0.96294	0.87822	643.5	0.83377	0.95029	0.96793	0.90022
645	0.75194	0.92421	0.95402	0.85282	645	0.79932	0.94523	0.96334	0.87781	645	0.83387	0.95031	0.96792	0.90029
646.5	0.75171	0.92404	0.95366	0.85302	646.5	0.79926	0.9452	0.9632	0.87791	646.5	0.83358	0.95015	0.96808	0.89998
648	0.7517	0.9241	0.95357	0.85304	648	0.79913	0.94537	0.96302	0.87776	648	0.83349	0.95018	0.96781	0.90008
649.5	0.75143	0.92426	0.95377	0.85242	649.5	0.79934	0.94535	0.96353	0.87755	649.5	0.83381	0.95053	0.96845	0.89948
651	0.75107	0.92412	0.95405	0.85188	651	0.79924	0.94545	0.96371	0.87719	651	0.83368	0.95053	0.96846	0.89932
652.5	0.75076	0.92392	0.95396	0.8518	652.5	0.79883	0.94523	0.96368	0.87697	652.5	0.83355	0.95041	0.96843	0.89931
654	0.75046	0.92403	0.95414	0.8512	654	0.7989	0.94543	0.96365	0.87689	654	0.83354	0.9505	0.9685	0.89912
655.5	0.75131	0.92514	0.95378	0.85146	655.5	0.79951	0.94663	0.96337	0.87669	655.5	0.83431	0.95156	0.96833	0.89912
657	0.7505	0.9245	0.95364	0.85126	657	0.79874	0.94593	0.96338	0.8765	657	0.83363	0.95122	0.96815	0.89897
658.5	0.74995	0.92427	0.95391	0.8506	658.5	0.79852	0.94593	0.96341	0.87624	658.5	0.83327	0.95495	0.96828	0.8987
660	0.74852	0.92328	0.95442	0.84883	660	0.79777	0.94095	0.96455	0.8753	660	0.83271	0.95433	0.96956	0.89748
661.5	0.74847	0.92293	0.95361	0.85041	661.5	0.79684	0.94467	0.96326	0.87569	661.5	0.83198	0.95371	0.96813	0.89852
663	0.74731	0.9229	0.95532	0.84761	663	0.79677	0.94445	0.9651	0.87414	663	0.83204	0.9499	0.96969	0.8969
664.5	0.7461	0.92225	0.95554	0.84665	664.5	0.79504	0.94375	0.96565	0.87239	664.5	0.83125	0.94934	0.97031	0.89599
666	0.74299	0.92157	0.95567	0.84362	666	0.79712	0.94398	0.96569	0.87443	666	0.82984	0.9489	0.97038	0.89481
667.5	0.74652	0.92175	0.95495	0.84809	667.5	0.79676	0.94388	0.96432	0.87537	667.5	0.83124	0.9488	0.96929	0.8974
669	0.74674	0.9221	0.95501	0.84798	669	0.79678	0.94386	0.96459	0.87517	669	0.83184	0.94926	0.96959	0.89732
670.5	0.74627	0.92194	0.95533	0.84731	670.5	0.7969	0.94379	0.96544	0.87459	670.5	0.8317	0.94901	0.97033	0.89671
672	0.74664	0.92175	0.95335	0.84966	672	0.79619	0.94377	0.96313	0.87593	672	0.83097	0.9484	0.96809	0.89857
673.5	0.74784	0.92331	0.95357	0.84939	673.5	0.79731	0.94519	0.96294	0.876	673.5	0.83267	0.95044	0.96843	0.89814
675	0.74844	0.9238	0.95271	0.85039	675	0.79744	0.94562	0.96251	0.87614	675	0.833	0.95094	0.96769	0.89869
676.5	0.74781	0.92327	0.95308	0.84983	676.5	0.7971	0.94521	0.96271	0.87598	676.5	0.83256	0.95056	0.96766	0.89859
678	0.74787	0.9234	0.95267	0.85014	678	0.79685	0.94518	0.96222	0.87617	678	0.83261	0.95065	0.9672	0.89897
679.5	0.74805	0.92337	0.95175	0.8512	679.5	0.79656	0.94496	0.96161	0.87661	679.5	0.83226	0.95045	0.96671	0.89922
681	0.74749	0.92272	0.95211	0.85083	681	0.79596	0.94439	0.96161	0.87648	681	0.83181	0.94996	0.96664	0.89925
682.5	0.74732	0.92258	0.95182	0.85103	682.5	0.79598	0.94438	0.96187	0.87628	682.5	0.83171	0.94974	0.96696	0.89905
684	0.74739	0.92299	0.95185	0.85071	684	0.79617	0.9448	0.96199	0.87597	684	0.83196	0.95015	0.96723	0.89865
685.5	0.74765	0.92329	0.95191	0.85067	685.5	0.7965	0.94523	0.96188	0.87603	685.5	0.83218	0.95046	0.96704	0.89876
687	0.74723	0.92316	0.95231	0.84996	687	0.79629	0.94516	0.96187	0.8759	687	0.83226	0.95061	0.96725	0.8985
688.5	0.747	0.92312	0.95289	0.8498	688.5	0.79623	0.94518	0.96195	0.87573	688.5	0.83227	0.95051	0.96723	0.89862
690	0.74298	0.91953	0.95221	0.84977	690	0.79613	0.94095	0.96198	0.87567	690	0.83232	0.95464	0.9674	0.8983
691.5	0.74678	0.92302	0.95216	0.84971	691.5	0.79587	0.9449	0.96215	0.87541	691.5	0.83197	0.95044	0.96721	0.89835
693	0.74674	0.92311	0.95191	0.84981	693	0.79567	0.94488	0.96173	0.8756	693	0.83189	0.95036	0.96708	0.89843
694.5	0.74664	0.92328	0.95191	0.84953	694.5	0.79573	0.94503	0.96181	0.87545	694.5	0.83212	0.95068	0.96694	0.8985
696	0.74627	0.92308	0.95194	0.84927	696	0.79559	0.94503	0.96177	0.87533	696	0.83182	0.95052	0.96717	0.8981
697.5	0.74632	0.92317	0.95177	0.8494	697.5	0.79539	0.94483	0.96196	0.87513	697.5	0.83183	0.95041	0.96749	0.89791
699	0.74549	0.92238	0.95199	0.84898	699	0.79509	0.94444	0.96221	0.87493	699	0.83125	0.94981	0.96723	0.89807
700.5	0.74474	0.92194	0.95259	0.848	700.5	0.7948	0.94428	0.96241	0.87458	700.5	0.83101	0.94951	0.96762	0.89772
702	0.7447	0.92193	0.95238	0.84815	702	0.79432	0.94373	0.96258	0.8744	702	0.83079	0.94939	0.96765	0.89755
703.5	0.74388	0.92146	0.95263	0.84743	703.5	0.79409	0.94354	0.96282	0.87411	703.5	0.8305	0.94916	0.96778	0.89732
705	0.74349	0.92135	0.95292	0.84683	705	0.79385	0.94348	0.96277	0.87394	705	0.83023	0.94895	0.96792	0.8971
706.5	0.74357	0.92144	0.95267	0.84705	706.5	0.79387	0.94354	0.96301	0.87369	706.5	0.83023	0.94899	0.9682	0.89678
708	0.74293	0.92097	0.95283	0.84662	708	0.79341	0.94311	0.96295	0.87364	708	0.82988	0.94874	0.96812	0.89669
709.5	0.74332	0.92161	0.95259	0.84669	709.5	0.79375	0.94397	0.96226	0.87384	709.5	0.83019	0.94914	0.96812	0.89665
711	0.74374	0.92214	0.95217	0.84705	711	0.79418	0.94457	0.96217	0.87385	711	0.83067	0.9498	0.96765	0.89696
712.5	0.74324	0.92214	0.95293	0.8458	712.5	0.79406	0.94461	0.96227	0.87359	712.5	0.83081	0.9502	0.96764	0.89672
714	0.74299	0.92178	0.95272	0.84604	714	0.79371	0.94425	0.96229	0.87351	714	0.83046	0.94977	0.96782	0.89657
715.5	0.74266	0.92144	0.95189	0.84671	715.5	0.79313	0.9437	0.96194	0.8737	715.5	0.82996	0.94936	0.96718	0.89699
717	0.74251	0.92117	0.95166	0.847	717	0.79257	0.94338	0.96169	0.8736	717	0.82958	0.9491	0.9671	0.89689
718.5	0.74205	0.92108	0.95176	0.84663	718.5	0.79278	0.94354	0.96186	0.87346	718.5	0.82948	0.94905	0.96727	0.89666
720	0.738	0.91498	0.95194	0.84624	720	0.79247	0.93534	0.96165	0.87341	720	0.82962	0.9534	0.96711	0.89678
721.5	0.74237	0.92141	0.95121	0.84701	721.5	0.79237	0.9435	0.96157	0.87338	721.5	0.82963	0.94932	0.96702	0.89676
723	0.74203	0.92121	0.95115	0.84687	723	0.79241	0.94372	0.96159	0.8732	723	0.82936	0.94911	0.96706	0.89663
724.5	0.73468	0.91237	0.95239	0.8455	724.5	0.80221	0.95593	0.96179	0.87253	724.5	0.84605	0.96894	0.96681	0.89616
726	0.73465	0.91214	0.95184	0.84617	726	0.80188	0.95559	0.96188	0.8724	726	0.84579	0.96865	0.9671	0.89587
727.5	0.73423	0.91197	0.95191	0.84577	727.5	0.80162	0.9554	0.96165	0.8725	727.5	0.84563	0.96847	0.96688	0.89607
729	0.73396	0.91191	0.95177	0.84564	729	0.8014	0.9554	0.96168	0.87224	729	0.84548	0.96844	0.96711	0.8957
730.5	0.7336	0.91178	0.95212	0.84504	730.5	0.80117	0.95526	0.96171	0.87209	730.5	0.84545	0.96844	0.96688	0.89587
732	0.7335	0.91189	0.9518	0.84511	732	0.80142	0.95544	0.96202	0.8719	732	0.84532	0.96839	0.96696	0.89569
733.5	0.73283	0.91146	0.95228	0.8443	733.5	0.80106	0.9551	0.96241	0.87148	733.5	0.84515	0.96821	0.96753	0.89513
735	0.73197	0.91111	0.95294	0.84305	735	0.80069	0.95495	0.96249	0.87114	735	0.84494	0.96797	0.9676	0.89505
736.5	0.73198	0.9111	0.95231	0.84365	736.5	0.80026	0.95479	0.96188	0.87137	736.5	0.84463	0.96787	0.96747	0.89492
738	0.73174	0.91113	0.95258	0.84309	738	0.80048	0.9548	0.96281	0.87075	738	0.84482	0.96797	0.96818	0.89437
739.5	0.73128	0.91103	0.95281	0.84245	739.5	0.8004	0.95486	0.96287	0.87056	739.5	0.84469	0.9679	0.96825	0.89422
741	0.73089	0.91079	0.95292	0.84213	741	0.80007	0.95465	0.96305	0.87023	741	0.84437	0.96767	0.96823	0.89409
742.5	0.73036	0.91065	0.95342	0.8412	742.5	0.79999	0.95458	0.96319	0.87009	742.5	0.84446	0.96795	0.96855	0.89362
744	0.73033	0.91071	0.95288	0.84159	751.812	0.79984	0.95456	0.96224	0.87005	744	0.84419	0.96773	0.96854	0.89353
745.5	0.73006	0.91051	0.95278	0.84155	745.5	0.7995	0.95437	0.96305	0.86987	745.5	0.84406	0.96766	0.96846	0.89352
747	0.73051	0.91084	0.95157	0.84284	747	0.79899	0.9542	0.96191	0.8705	747	0.8437	0.9675	0.96771	0.89397
748.5	0.7306	0.91087	0.95131	0.84314	748.5	0.79872	0.95411	0.9614	0.87074	748.5	0.84364	0.96755	0.96726	0.89428
750	0.73046	0.91093	0.95163	0.84264	750	0.78718	0.93379	0.96172	0.87039	750	0.82858	0.95433	0.96722	0.89424
751.5	0.73025	0.91089	0.95142	0.84262	751.5	0.7984	0.95404	0.9612	0.87064	751.5	0.84345	0.96748	0.96716	0.89418
753	0.72995	0.91052	0.95127	0.84275	753	0.798	0.95362	0.96131	0.87049	753	0.8429	0.96696	0.96699	0.89423
754.5	0.72995	0.91039	0.95052	0.84354	754.5	0.79753	0.95344	0.96098	0.87044	754.5	0.84248	0.96665	0.96644	0.89457
756	0.7297	0.91018	0.95035	0.84359	756	0.79683	0.95265	0.9606	0.87074	756	0.84204	0.96626	0.96648	0.8944
757.5	0.72934	0.90963	0.94981	0.84417	757.5	0.79625	0.9523	0.96014	0.87086	757.5	0.84139	0.96544	0.96616	0.89475
759	0.72912	0.90975	0.95004	0.84359	759	0.79636	0.95236	0.96065	0.87046	759	0.84136	0.96554	0.96637	0.89442
760.5	0.72917	0.90992	0.95028	0.84328	760.5	0.79646	0.95265	0.96025	0.87066	760.5	0.8416	0.96584	0.96668	0.8941
762	0.7293	0.91041	0.95089	0.84244	762	0.79722	0.95341	0.96109	0.87003	762	0.84234	0.96664	0.96678	0.89404
763.5	0.72891	0.91037	0.95103	0.8419	763.5	0.79702	0.95331	0.96132	0.86969	763.5	0.84217	0.96648	0.96699	0.8938
765	0.72833	0.91006	0.95146	0.84114	765	0.79673	0.95292	0.96166	0.86944	765	0.84208	0.96646	0.96717	0.89354
766.5	0.72815	0.91029	0.95173	0.84048	766.5	0.79698	0.95338	0.96172	0.86923	766.5	0.84219	0.96672	0.96734	0.89324
768	0.72845	0.91062	0.95113	0.84105	768	0.79685	0.95354	0.96144	0.86919	768	0.84234	0.967	0.96746	0.89302
769.5	0.72777	0.9102	0.95135	0.84045	769.5	0.79645	0.95316	0.96162	0.86894	769.5	0.84186	0.96648	0.96743	0.89301
771	0.72767	0.91002	0.95097	0.84085	771	0.79623	0.95312	0.96141	0.86896	771	0.84158	0.96634	0.96723	0.89301
772.5	0.72705	0.91	0.95173	0.83947	772.5	0.79638	0.95314	0.9623	0.86827	772.5	0.84172	0.96651	0.96779	0.89247
774	0.72718	0.90995	0.95114	0.84019	774	0.79588	0.95294	0.96171	0.86844	774	0.84148	0.96638	0.96722	0.89285
775.5	0.7269	0.90975	0.95094	0.84022	775.5	0.79559	0.95284	0.96147	0.86846	775.5	0.8411	0.96605	0.96732	0.89264
777	0.72649	0.90957	0.95083	0.84015	777	0.79529	0.95255	0.9616	0.86828	777	0.8409	0.96595	0.96696	0.89284
778.5	0.7268	0.90977	0.9505	0.84056	778.5	0.79534	0.95284	0.96136	0.86827	778.5	0.84092	0.96609	0.96711	0.89258
780	0.72619	0.9099	0.95074	0.83818	780	0.78345	0.93379	0.96223	0.86762	780	0.8292	0.95433	0.96786	0.89184
781.5	0.72602	0.9098	0.95145	0.83872	781.5	0.79541	0.95298	0.96211	0.86752	781.5	0.84111	0.95037	0.96814	0.89151
783	0.72486	0.90919	0.95251	0.83701	783	0.79511	0.95255	0.963	0.8668	783	0.84083	0.96606	0.96882	0.8909
784.5	0.72488	0.90951	0.95218	0.83703	784.5	0.79524	0.95317	0.96252	0.8668	784.5	0.84069	0.96627	0.96851	0.89084
786	0.72624	0.9103	0.95057	0.83929	786	0.79543	0.95362	0.96179	0.86726	786	0.84116	0.96688	0.96769	0.8915
787.5	0.72589	0.91039	0.9511	0.83833	787.5	0.79536	0.95377	0.96136	0.86742	787.5	0.8412	0.96714	0.96703	0.89189
789	0.72611	0.91078	0.95067	0.83861	789	0.79531	0.95384	0.96158	0.86711	789	0.8415	0.96756	0.96716	0.8917
790.5	0.72514	0.90974	0.9509	0.83825	790.5	0.79451	0.953	0.96156	0.86702	790.5	0.84074	0.96667	0.96708	0.89178
792	0.72477	0.90945	0.9508	0.83817	792	0.79413	0.95286	0.96147	0.86682	792	0.84023	0.9662	0.96712	0.89162
793.5	0.72511	0.9101	0.95077	0.83799	793.5	0.79444	0.95331	0.96106	0.86712	793.5	0.84068	0.96699	0.96689	0.89156
795	0.72537	0.91025	0.95027	0.83858	795	0.79438	0.95334	0.96104	0.86704	795	0.84061	0.96702	0.96703	0.89131
796.5	0.72508	0.9101	0.95025	0.83841	796.5	0.79399	0.95334	0.96072	0.8669	796.5	0.84048	0.96697	0.96692	0.89132
798	0.72487	0.91002	0.95033	0.83817	798	0.79395	0.95316	0.96117	0.86662	798	0.84036	0.9668	0.96696	0.89129
799.5	0.72456	0.91018	0.9505	0.83752	799.5	0.79412	0.95355	0.96128	0.86635	799.5	0.84037	0.96684	0.96733	0.8909
801	0.72468	0.91047	0.95058	0.83732	801	0.79411	0.95384	0.96103	0.8663	801	0.8406	0.96731	0.967	0.89101
802.5	0.72446	0.91021	0.95047	0.83741	802.5	0.79397	0.95356	0.96124	0.86621	802.5	0.84041	0.96708	0.967	0.89101
804	0.72347	0.90904	0.95056	0.83725	804	0.79295	0.95263	0.96096	0.86621	804	0.83963	0.96626	0.96707	0.89086
805.5	0.72326	0.90913	0.95043	0.83704	805.5	0.79308	0.95278	0.96109	0.86608	805.5	0.83962	0.9663	0.96707	0.8908
807	0.72278	0.90884	0.95062	0.83659	807	0.79282	0.95257	0.96139	0.86572	807	0.83948	0.96612	0.96748	0.89042
808.5	0.7226	0.90875	0.95059	0.83649	808.5	0.79258	0.95239	0.9615	0.86552	808.5	0.83923	0.966	0.96747	0.89026
810	0.72268	0.90877	0.95014	0.83696	810	0.78033	0.93441	0.96136	0.86546	810	0.82671	0.95526	0.96721	0.89025
811.5	0.72211	0.90875	0.95073	0.83581	811.5	0.79249	0.95247	0.96172	0.86515	811.5	0.8389	0.96584	0.96775	0.88977
813	0.72198	0.90859	0.95052	0.83597	813	0.79192	0.95223	0.96131	0.86513	813	0.83888	0.96584	0.968	0.88951
814.5	0.722	0.90868	0.9504	0.83603	814.5	0.79197	0.95232	0.96155	0.86487	814.5	0.83888	0.96593	0.96766	0.88968
816	0.72165	0.90854	0.95064	0.83554	816	0.79219	0.95242	0.96181	0.86479	816	0.8389	0.96611	0.96772	0.88951
817.5	0.72173	0.90862	0.95028	0.83587	817.5	0.79156	0.95224	0.9613	0.86472	817.5	0.83875	0.96601	0.96772	0.88943
819	0.72125	0.90832	0.95038	0.83552	819	0.79159	0.95225	0.962	0.86412	819	0.83838	0.9657	0.96743	0.88957
820.5	0.72033	0.90694	0.94985	0.83618	820.5	0.78829	0.94946	0.95844	0.86626	820.5	0.83787	0.96546	0.96644	0.89016
822	0.71989	0.90449	0.9458	0.84151	822	0.78561	0.94701	0.95566	0.86806	822	0.83295	0.96065	0.96206	0.8934
823.5	0.72265	0.90782	0.94567	0.84176	823.5	0.78878	0.95078	0.95539	0.86835	823.5	0.83557	0.96368	0.96196	0.89347
825	0.72496	0.91152	0.94727	0.8396	825	0.79281	0.95498	0.95798	0.86659	825	0.8395	0.96772	0.96387	0.89214
826.5	0.72524	0.91237	0.94797	0.83852	826.5	0.7934	0.95551	0.95871	0.8661	826.5	0.84101	0.96904	0.96554	0.89096
828	0.72505	0.912	0.94783	0.83877	828	0.79289	0.95502	0.95846	0.86622	828	0.84061	0.96883	0.9652	0.89104
829.5	0.72522	0.91236	0.94775	0.8387	829.5	0.79356	0.95597	0.95853	0.86602	829.5	0.84069	0.96915	0.9646	0.89136
831	0.72572	0.91351	0.94821	0.83783	831	0.79423	0.95696	0.95869	0.86572	831	0.84177	0.97037	0.9652	0.89081
832.5	0.72566	0.91364	0.94816	0.83767	832.5	0.79439	0.95706	0.9593	0.86525	832.5	0.842	0.97055	0.96577	0.89036
834	0.72516	0.91342	0.94873	0.83681	834	0.79412	0.95681	0.95931	0.86518	834	0.84176	0.97024	0.96609	0.89009
835.5	0.72471	0.91278	0.94812	0.8374	835.5	0.79308	0.95582	0.95902	0.8652	835.5	0.84095	0.9696	0.96547	0.89037
837	0.72434	0.91268	0.94841	0.83681	837	0.7931	0.95613	0.95895	0.86514	837	0.84072	0.96946	0.96551	0.89027
838.5	0.72378	0.91184	0.94809	0.83721	838.5	0.77629	0.95502	0.95923	0.86489	838.5	0.8401	0.96876	0.96552	0.89016
840	0.7187	0.90701	0.9487	0.83635	840	0.77535	0.93379	0.9596	0.86451	840	0.82702	0.95433	0.96632	0.88959
841.5	0.72328	0.91154	0.94799	0.837	841.5	0.79177	0.95477	0.95927	0.86449	841.5	0.83951	0.96821	0.96562	0.8899
843	0.72288	0.91136	0.94846	0.83628	843	0.79169	0.95496	0.95866	0.86477	843	0.83948	0.96831	0.96558	0.88982
844.5	0.72354	0.91232	0.94802	0.83657	844.5	0.79234	0.95576	0.95918	0.8643	844.5	0.83984	0.96877	0.96555	0.8898
846	0.72379	0.91285	0.94815	0.83625	846	0.79259	0.9562	0.95913	0.86422	846	0.84062	0.96974	0.96602	0.88929
847.5	0.72406	0.91324	0.94809	0.83625	847.5	0.79282	0.95672	0.95912	0.86401	847.5	0.84074	0.97012	0.96598	0.88909
849	0.72374	0.91313	0.9482	0.83589	849	0.79279	0.95682	0.95929	0.86373	849	0.8407	0.97013	0.96575	0.88923
850.5	0.72407	0.91354	0.94792	0.83614	850.5	0.79298	0.95717	0.95931	0.86361	850.5	0.84075	0.97048	0.9653	0.88937
852	0.72382	0.9135	0.94791	0.8359	852	0.79253	0.95674	0.95919	0.86361	852	0.84064	0.97021	0.96594	0.88889
853.5	0.72326	0.91287	0.94793	0.83582	853.5	0.79202	0.95629	0.95901	0.86363	853.5	0.84006	0.96972	0.96583	0.88883
855	0.72274	0.91261	0.94805	0.83534	855	0.79177	0.95602	0.95924	0.86338	855	0.83983	0.96952	0.96593	0.88866
856.5	0.72249	0.91239	0.94802	0.83528	856.5	0.79136	0.95601	0.95887	0.86328	856.5	0.83956	0.96937	0.96591	0.88851
858	0.72232	0.91202	0.94728	0.83608	858	0.7908	0.95548	0.95877	0.86324	858	0.83902	0.96882	0.96544	0.88886
859.5	0.72169	0.91145	0.94747	0.8357	859.5	0.7901	0.95483	0.95842	0.86338	859.5	0.83844	0.96824	0.96516	0.88901
861	0.72123	0.91128	0.94796	0.8349	861	0.79001	0.95458	0.95906	0.86292	861	0.83843	0.96831	0.96588	0.88827
862.5	0.7217	0.91151	0.94697	0.83611	862.5	0.78991	0.95494	0.95824	0.86323	862.5	0.83809	0.96811	0.96483	0.88905
864	0.72178	0.91173	0.94689	0.83606	864	0.7899	0.95509	0.95815	0.86316	864	0.83819	0.96846	0.9648	0.88884
865.5	0.72076	0.9111	0.9478	0.83466	865.5	0.7893	0.95427	0.95884	0.86264	865.5	0.83806	0.96815	0.96559	0.88825
867	0.72007	0.91044	0.94775	0.8345	867	0.78882	0.95395	0.95886	0.86238	867	0.83741	0.96743	0.96585	0.88797
868.5	0.72075	0.91117	0.94707	0.83522	868.5	0.78894	0.9546	0.95776	0.86291	868.5	0.83753	0.9681	0.96482	0.88842
870	0.71684	0.9052	0.9467	0.83561	870	0.77286	0.93161	0.95848	0.86234	870	0.82547	0.95371	0.96491	0.88833
871.5	0.71973	0.91057	0.94775	0.83399	871.5	0.78862	0.95416	0.95886	0.86196	871.5	0.83715	0.96745	0.96596	0.8875
873	0.71941	0.90994	0.94689	0.83495	873	0.78753	0.95313	0.95843	0.8621	873	0.83627	0.96667	0.96543	0.88779
874.5	0.71892	0.90962	0.94705	0.83454	874.5	0.78708	0.9529	0.95821	0.86201	874.5	0.83579	0.96632	0.96518	0.88782
876	0.7193	0.9104	0.94712	0.8342	876	0.7877	0.95373	0.9584	0.86176	876	0.83643	0.96719	0.96557	0.88732
877.5	0.71892	0.90994	0.947	0.83429	877.5	0.78726	0.95351	0.95798	0.86186	877.5	0.83593	0.96682	0.96502	0.88763
879	0.7188	0.91015	0.94759	0.83345	879	0.78764	0.95363	0.9589	0.86134	879	0.83637	0.96729	0.9655	0.8872
880.5	0.71871	0.91025	0.94717	0.83361	880.5	0.78744	0.95389	0.95885	0.86093	880.5	0.83629	0.96728	0.96569	0.88694
882	0.7182	0.91013	0.94754	0.83281	882	0.78779	0.95374	0.95908	0.86124	882	0.83614	0.96714	0.96606	0.88656
883.5	0.71892	0.91065	0.94734	0.83334	883.5	0.78793	0.95431	0.95847	0.86143	883.5	0.83677	0.96769	0.96583	0.88692
885	0.71914	0.91102	0.94691	0.83364	885	0.78798	0.95453	0.95873	0.86105	885	0.83696	0.96798	0.9656	0.88706
886.5	0.71845	0.91074	0.94757	0.83252	886.5	0.78784	0.95471	0.95829	0.86114	886.5	0.83671	0.96788	0.9659	0.88659
888	0.71875	0.9111	0.94691	0.8331	888	0.78785	0.95486	0.95848	0.86083	888	0.8367	0.96819	0.96512	0.887
889.5	0.71851	0.91123	0.94741	0.83227	889.5	0.78775	0.95491	0.9587	0.86049	889.5	0.83686	0.96848	0.96553	0.8865
891	0.71868	0.91152	0.94683	0.83271	891	0.78737	0.95491	0.95835	0.86038	891	0.83665	0.96855	0.96535	0.88638
892.5	0.71732	0.91028	0.94704	0.83208	892.5	0.78619	0.95381	0.95834	0.8601	892.5	0.83563	0.96744	0.96546	0.88619
894	0.71679	0.90965	0.9465	0.83251	894	0.78541	0.9533	0.95764	0.86033	894	0.8347	0.96681	0.96485	0.88634
895.5	0.7169	0.90989	0.94632	0.83259	895.5	0.78559	0.95349	0.95764	0.86036	895.5	0.83456	0.96685	0.96524	0.88577
897	0.71676	0.90959	0.94591	0.83307	897	0.78507	0.9535	0.95716	0.8602	897	0.83426	0.96673	0.9639	0.88679
898.5	0.71685	0.91012	0.94594	0.83267	898.5	0.78462	0.9536	0.95774	0.8591	898.5	0.83449	0.96714	0.96474	0.88579
900	0.71186	0.90312	0.94633	0.83185	900	0.77224	0.93005	0.9577	0.8593	900	0.82547	0.9534	0.96485	0.88521
901.5	0.71573	0.90919	0.94621	0.83197	901.5	0.78394	0.95281	0.95732	0.85944	901.5	0.83319	0.96631	0.96461	0.88533
903	0.71559	0.90949	0.94653	0.83125	903	0.78395	0.95312	0.9579	0.85865	903	0.8336	0.96669	0.96519	0.88491
904.5	0.71448	0.90957	0.94616	0.83021	904.5	0.78581	0.95389	0.958	0.85992	904.5	0.83344	0.96707	0.96478	0.88475
906	0.71612	0.90987	0.94694	0.83116	906	0.78588	0.95385	0.95822	0.85983	906	0.83486	0.96741	0.96504	0.88568
907.5	0.71555	0.90938	0.94739	0.83055	907.5	0.78543	0.95341	0.95809	0.85985	907.5	0.83453	0.9669	0.96509	0.88573
909	0.71511	0.9085	0.94661	0.83153	909	0.78447	0.95249	0.95761	0.86006	909	0.8335	0.96609	0.96375	0.88659
910.5	0.7143	0.90787	0.94693	0.83088	910.5	0.78399	0.95176	0.95806	0.85979	910.5	0.83304	0.96535	0.96453	0.88605
912	0.71375	0.90749	0.94703	0.8305	912	0.78345	0.95128	0.9581	0.8596	912	0.83284	0.96506	0.96483	0.88581
913.5	0.71337	0.90656	0.94603	0.8318	913.5	0.78242	0.9504	0.95723	0.86004	913.5	0.83156	0.96381	0.96433	0.88605
915	0.71342	0.90698	0.94622	0.8313	915	0.78235	0.95039	0.95742	0.85979	915	0.83204	0.96428	0.96505	0.88546
916.5	0.71298	0.90659	0.94637	0.831	916.5	0.78193	0.95003	0.95713	0.85993	916.5	0.83193	0.96409	0.9651	0.88545
918	0.71253	0.90624	0.94615	0.83099	918	0.78174	0.94998	0.9571	0.85979	918	0.8313	0.96363	0.96458	0.88567
919.5	0.71242	0.90599	0.94589	0.83133	919.5	0.78127	0.94946	0.95702	0.85981	919.5	0.83067	0.96306	0.96409	0.88595
921	0.71192	0.90539	0.94596	0.83123	921	0.78071	0.94897	0.95698	0.85968	921	0.83014	0.96247	0.96421	0.88582
922.5	0.71126	0.90472	0.94558	0.83141	922.5	0.78021	0.94854	0.9568	0.85968	922.5	0.82967	0.96203	0.96408	0.88582
924	0.71097	0.90453	0.94595	0.83092	924	0.77999	0.94827	0.95697	0.85952	924	0.82939	0.96162	0.96423	0.88574
925.5	0.71062	0.90404	0.94558	0.83128	925.5	0.77959	0.94791	0.95688	0.85948	925.5	0.829	0.96141	0.96371	0.88599
927	0.71043	0.90396	0.94565	0.83107	927	0.77932	0.94762	0.95702	0.85934	927	0.82873	0.96104	0.96455	0.88526
928.5	0.70988	0.90325	0.9453	0.83139	928.5	0.77829	0.94667	0.95654	0.85952	928.5	0.82814	0.96051	0.96396	0.88563
930	0.70889	0.89885	0.94598	0.83029	930	0.76944	0.92912	0.95682	0.85928	930	0.82329	0.95277	0.96324	0.886
931.5	0.70732	0.90068	0.94606	0.83009	931.5	0.77638	0.94422	0.95727	0.85895	931.5	0.8261	0.95827	0.96385	0.88561
933	0.70721	0.89888	0.94653	0.83122	933	0.77637	0.94154	0.95659	0.862	933	0.82636	0.95601	0.96444	0.88742
934.5	0.70677	0.89765	0.94522	0.83298	934.5	0.77569	0.94103	0.95623	0.86203	934.5	0.82459	0.95436	0.96287	0.88848
936	0.70626	0.89692	0.94503	0.83323	936	0.77467	0.93997	0.9557	0.86234	936	0.82405	0.95389	0.9629	0.8883
937.5	0.70532	0.8961	0.94534	0.83261	937.5	0.77389	0.93888	0.95623	0.862	937.5	0.82327	0.95283	0.96337	0.888
939	0.70452	0.89512	0.94501	0.83287	939	0.77309	0.93816	0.95593	0.86204	939	0.82227	0.95177	0.96292	0.8883
940.5	0.70398	0.8949	0.94525	0.83222	940.5	0.77295	0.93805	0.95613	0.86181	940.5	0.82221	0.95163	0.96344	0.88788
942	0.70334	0.89422	0.94566	0.83174	942	0.77261	0.93754	0.9565	0.86156	942	0.82161	0.951	0.96312	0.8881
943.5	0.70264	0.89355	0.94566	0.83153	943.5	0.77197	0.937	0.95633	0.86149	943.5	0.82133	0.95076	0.96336	0.88778
945	0.70243	0.89378	0.94611	0.83067	945	0.77254	0.93755	0.95702	0.861	945	0.82149	0.95078	0.96434	0.88703
946.5	0.70283	0.89412	0.94493	0.83187	946.5	0.77237	0.93802	0.95674	0.86065	946.5	0.82101	0.95072	0.96326	0.88754
948	0.70298	0.89452	0.94509	0.83154	948	0.77251	0.93833	0.9565	0.86072	948	0.82106	0.95105	0.96335	0.8872
949.5	0.70326	0.89449	0.94408	0.83279	949.5	0.77159	0.93772	0.95538	0.86127	949.5	0.82153	0.95154	0.96326	0.88731
951	0.70384	0.89605	0.94506	0.83115	951	0.77336	0.93966	0.95674	0.86024	951	0.82249	0.95275	0.96373	0.88677
952.5	0.70399	0.89601	0.94435	0.83199	952.5	0.77302	0.93953	0.95617	0.86048	952.5	0.82235	0.95283	0.96316	0.88706
954	0.70372	0.8959	0.94425	0.83186	954	0.77314	0.93986	0.95638	0.86013	954	0.82218	0.95288	0.96309	0.88687
955.5	0.70365	0.89614	0.94486	0.83103	955.5	0.77323	0.94	0.95634	0.86014	955.5	0.82264	0.95322	0.96376	0.88643
957	0.70357	0.89613	0.94464	0.83113	957	0.77311	0.93999	0.95635	0.86001	957	0.82241	0.95303	0.96358	0.8865
958.5	0.70338	0.89609	0.94468	0.8309	958.5	0.77297	0.93984	0.95636	0.85999	958.5	0.82217	0.94791	0.96393	0.88608
960	0.70323	0.89617	0.94478	0.83056	960	0.76384	0.92849	0.95538	0.86049	960	0.82202	0.95464	0.96342	0.88628
961.5	0.70309	0.89609	0.94457	0.83066	961.5	0.77282	0.94006	0.95638	0.85959	961.5	0.82208	0.95295	0.96376	0.88602
963	0.70298	0.89602	0.94451	0.83065	963	0.77298	0.94016	0.95656	0.85952	963	0.82186	0.95278	0.96362	0.88605
964.5	0.70288	0.89586	0.94427	0.83089	964.5	0.77182	0.93919	0.95579	0.85982	964.5	0.8214	0.95241	0.96361	0.88591
966	0.70229	0.89522	0.94402	0.83101	966	0.77192	0.93944	0.95621	0.85931	966	0.82124	0.95256	0.96279	0.88632
967.5	0.7009	0.89382	0.94453	0.83022	967.5	0.76987	0.93724	0.95512	0.86002	967.5	0.82	0.95088	0.96336	0.88601
969	0.70065	0.89324	0.94387	0.83103	969	0.77001	0.9373	0.95578	0.85953	969	0.81901	0.95003	0.96267	0.88636
970.5	0.70087	0.89437	0.94474	0.82948	970.5	0.77088	0.93816	0.95682	0.85878	970.5	0.82038	0.95138	0.96405	0.8853
972	0.69956	0.89238	0.94388	0.83054	972	0.76839	0.93599	0.9556	0.85908	972	0.8184	0.94951	0.96218	0.8866
973.5	0.69869	0.89232	0.94483	0.82872	973.5	0.76841	0.93607	0.95621	0.85848	973.5	0.81829	0.94946	0.964	0.88485
975	0.69826	0.89194	0.94474	0.82864	975	0.76772	0.93547	0.95564	0.85877	975	0.8178	0.949	0.96384	0.88488
976.5	0.698	0.89185	0.94474	0.82843	976.5	0.76769	0.9356	0.95618	0.85814	976.5	0.81751	0.94872	0.96393	0.88474
978	0.69758	0.89176	0.94502	0.82776	978	0.76788	0.93592	0.95652	0.85775	978	0.81771	0.94927	0.96375	0.88458
979.5	0.69767	0.89203	0.94487	0.82774	979.5	0.76814	0.93619	0.957	0.85737	979.5	0.81774	0.9493	0.9638	0.88453
981	0.69771	0.89259	0.94544	0.82678	981	0.76861	0.93699	0.95721	0.85697	981	0.81818	0.94983	0.96464	0.88373
982.5	0.69761	0.89211	0.94444	0.82798	982.5	0.76816	0.93675	0.95664	0.8572	982.5	0.81736	0.94926	0.9636	0.88432
984	0.69681	0.89188	0.9452	0.82658	984	0.76715	0.93569	0.95634	0.8573	984	0.81763	0.94957	0.96395	0.88399
985.5	0.69622	0.89106	0.94482	0.82697	985.5	0.7665	0.93493	0.95621	0.85739	985.5	0.81678	0.94865	0.96374	0.88409
987	0.69597	0.89054	0.94433	0.82759	987	0.76605	0.93457	0.95592	0.85748	987	0.81593	0.94782	0.96333	0.88431
988.5	0.69607	0.8909	0.94449	0.82724	988.5	0.76681	0.93566	0.9562	0.85708	988.5	0.81587	0.94782	0.96333	0.88423
990	0.6971	0.89222	0.94421	0.82747	990	0.75886	0.92787	0.95634	0.85689	990	0.81729	0.9534	0.96439	0.88327
991.5	0.69709	0.89147	0.94283	0.82936	991.5	0.76662	0.93587	0.95546	0.85734	991.5	0.81625	0.94867	0.96259	0.88451
993	0.69673	0.89213	0.94384	0.82745	993	0.7659	0.93579	0.95496	0.85706	993	0.81653	0.94952	0.96314	0.8835
994.5	0.6967	0.89179	0.9429	0.82854	994.5	0.76578	0.93571	0.95481	0.85713	994.5	0.81616	0.94917	0.96252	0.88399
996	0.69686	0.89279	0.94397	0.82687	996	0.7671	0.93724	0.95615	0.85601	996	0.81728	0.95029	0.96403	0.88275
997.5	0.69672	0.89251	0.94377	0.82713	997.5	0.76668	0.93677	0.95608	0.85603	997.5	0.81659	0.94952	0.96374	0.88298
999	0.69698	0.89258	0.94314	0.82794	999	0.76638	0.93683	0.95544	0.85621	999	0.81648	0.94971	0.96344	0.88295
1000.5	0.69649	0.89207	0.94279	0.82814	1000.5	0.76592	0.93637	0.95519	0.85634	1000.5	0.81605	0.9495	0.96249	0.88353
1002	0.69525	0.8913	0.94397	0.82634	1002	0.76504	0.93532	0.95537	0.85617	1002	0.81573	0.94909	0.96284	0.88323
1003.5	0.69427	0.89184	0.94359	0.82501	1003.5	0.764	0.93629	0.95548	0.85401	1003.5	0.81626	0.94963	0.9636	0.88259
1005	0.69467	0.89213	0.94324	0.82552	1005	0.76399	0.9364	0.95535	0.85402	1005	0.81445	0.94945	0.96333	0.88103
1006.5	0.6967	0.89204	0.94366	0.82764	1006.5	0.76691	0.9361	0.95536	0.85753	1006.5	0.81752	0.95008	0.96261	0.88441
1008	0.69616	0.89166	0.94391	0.82713	1008	0.76618	0.93553	0.95532	0.85728	1008	0.81683	0.94915	0.96322	0.88396
1009.5	0.69642	0.89169	0.9432	0.82804	1009.5	0.7663	0.93567	0.95523	0.85737	1009.5	0.81662	0.94899	0.96305	0.88402
1011	0.6958	0.89102	0.94328	0.82786	1011	0.76564	0.93506	0.95535	0.85709	1011	0.81607	0.94847	0.9629	0.88404
1012.5	0.69525	0.89019	0.94261	0.82856	1012.5	0.1304	0.08402	0.95402	1.62678	1012.5	0.81512	0.94765	0.9619	0.88468
1014	0.69508	0.89005	0.9428	0.82832	1014	0.76461	0.93397	0.95428	0.85789	1014	0.81498	0.94743	0.96184	0.88478
1015.5	0.695	0.89004	0.94278	0.82827	1015.5	0.76436	0.93395	0.95431	0.8576	1015.5	0.81478	0.94734	0.96166	0.88479
1017	0.69473	0.89019	0.9431	0.82753	1017	0.76457	0.9341	0.95474	0.85736	1017	0.81478	0.94718	0.96231	0.88433
1018.5	0.69426	0.88981	0.9432	0.82723	1018.5	0.76423	0.9341	0.95436	0.85735	1018.5	0.815	0.94737	0.96273	0.88399
1020	0.69424	0.88996	0.94323	0.82703	1020	0.75668	0.92663	0.95494	0.85703	1020	0.81479	0.95153	0.96222	0.88416
1021.5	0.69409	0.89011	0.94356	0.82643	1021.5	0.76483	0.93466	0.95527	0.85661	1021.5	0.81546	0.94808	0.96298	0.88358
1023	0.69417	0.89132	0.94428	0.82477	1023	0.76622	0.93657	0.95594	0.85582	1023	0.81626	0.94897	0.96378	0.88286
1024.5	0.6949	0.89277	0.94481	0.82382	1024.5	0.76725	0.9377	0.95688	0.8551	1024.5	0.81781	0.95092	0.9646	0.88196
1026	0.69555	0.8922	0.94273	0.82694	1026	0.76557	0.9362	0.95453	0.85669	1026	0.81612	0.94935	0.96272	0.88331
1027.5	0.6957	0.89233	0.94237	0.82732	1027.5	0.7661	0.93703	0.9547	0.85638	1027.5	0.81616	0.94961	0.96197	0.88378
1029	0.69544	0.89315	0.94401	0.82482	1029	0.76704	0.93801	0.95575	0.8556	1029	0.81736	0.95094	0.96308	0.88282
1030.5	0.69589	0.89355	0.94342	0.8255	1030.5	0.76604	0.93735	0.9545	0.85619	1030.5	0.81759	0.95108	0.96396	0.88211
1032	0.69628	0.89336	0.94204	0.82735	1032	0.76638	0.93785	0.95457	0.85605	1032	0.81713	0.95102	0.96255	0.88295
1033.5	0.69642	0.89417	0.94302	0.82591	1033.5	0.76679	0.93851	0.95491	0.85561	1033.5	0.81805	0.95194	0.9638	0.88193
1035	0.69628	0.89376	0.94235	0.82671	1035	0.76704	0.93879	0.95494	0.8556	1035	0.81706	0.95133	0.96175	0.88328
1036.5	0.69645	0.89416	0.94241	0.82649	1036.5	0.76719	0.93906	0.95493	0.85554	1036.5	0.81744	0.95164	0.96254	0.88268
1038	0.69643	0.89449	0.94259	0.826	1038	0.76711	0.93915	0.95494	0.85535	1038	0.81771	0.9519	0.96333	0.88198
1039.5	0.69648	0.89438	0.94221	0.82648	1039.5	0.76687	0.93898	0.95484	0.85533	1039.5	0.81759	0.95186	0.9629	0.88227
1041	0.69572	0.8941	0.94284	0.8253	1041	0.76653	0.93871	0.95532	0.85477	1041	0.81752	0.95202	0.9628	0.88213
1042.5	0.69501	0.8931	0.94246	0.82571	1042.5	0.76558	0.93765	0.95504	0.85492	1042.5	0.81649	0.9508	0.96309	0.88187
1044	0.69407	0.89248	0.94321	0.82451	1044	0.7652	0.93704	0.95592	0.85427	1044	0.81613	0.95028	0.96387	0.88124
1045.5	0.6931	0.89151	0.94321	0.82425	1045.5	0.76416	0.93605	0.95523	0.85462	1045.5	0.81544	0.94968	0.9637	0.88118
1047	0.69281	0.89195	0.94389	0.82291	1047	0.76456	0.93658	0.95637	0.85358	1047	0.81544	0.9497	0.96462	0.88032
1048.5	0.69262	0.89138	0.94322	0.8238	1048.5	0.76389	0.93599	0.95562	0.85403	1048.5	0.81502	0.94933	0.96405	0.88071
1050	0.69225	0.88793	0.94252	0.82487	1050	0.7545	0.92538	0.95445	0.85474	1050	0.81369	0.94804	0.96265	0.88174
1051.5	0.69207	0.89024	0.94256	0.82477	1051.5	0.76269	0.93476	0.9553	0.85411	1051.5	0.81348	0.94782	0.96313	0.88126
1053	0.69156	0.89004	0.94302	0.82394	1053	0.76259	0.93466	0.95558	0.85382	1053	0.81357	0.94782	0.96386	0.88068
1054.5	0.69114	0.88963	0.94303	0.82382	1054.5	0.76103	0.93305	0.95418	0.8548	1054.5	0.81313	0.94741	0.96343	0.88096
1056	0.68925	0.88456	0.93853	0.83024	1056	0.75563	0.92813	0.94898	0.85791	1056	0.80666	0.9413	0.95731	0.88524
1057.5	0.68946	0.88428	0.9376	0.83158	1057.5	0.75545	0.92774	0.94874	0.8583	1057.5	0.80529	0.94004	0.95571	0.88639
1059	0.49092	0.84978	0.91624	0.63051	1059	0.75612	0.92782	0.95016	0.85769	1059	0.80656	0.94061	0.95772	0.88537
1060.5	0.51981	0.8835	0.51158	1.15007	1060.5	0.75589	0.92721	0.95141	0.85687	1060.5	0.80633	0.94001	0.95892	0.88456
1062	0.00642	0.56408	0.02932	0.38804	1062	0.75288	0.92507	0.94791	0.85859	1062	0.80383	0.938	0.95636	0.88606
1063.5	0.67606	0.88254	0.93165	0.82224	1063.5	0.7528	0.92497	0.94746	0.85899	1063.5	0.80324	0.93738	0.95554	0.88674
1065	0.68562	0.88192	0.93408	0.83228	1065	0.75217	0.92419	0.94675	0.85965	1065	0.80276	0.93691	0.95507	0.88707
1066.5	0.68604	0.88155	0.93448	0.83278	1066.5	0.75206	0.924	0.94651	0.85991	1066.5	0.80268	0.93665	0.95501	0.88729
1068	0.68631	0.88123	0.93461	0.83329	1068	0.75194	0.92383	0.94625	0.86018	1068	0.8024	0.93625	0.95484	0.8875
1069.5	0.68666	0.88114	0.93468	0.83375	1069.5	0.75179	0.92367	0.94598	0.86039	1069.5	0.80228	0.93617	0.95462	0.88763
1071	0.68686	0.88102	0.93464	0.83414	1071	0.75187	0.92359	0.94591	0.86063	1071	0.80225	0.93596	0.95443	0.88795
1072.5	0.68716	0.88105	0.9349	0.83424	1072.5	0.75192	0.92358	0.9459	0.8607	1072.5	0.80225	0.93612	0.95418	0.88802
1074	0.68735	0.88101	0.93462	0.83477	1074	0.75226	0.92388	0.94595	0.86077	1074	0.80225	0.93585	0.9544	0.88806
1075.5	0.68525	0.88067	0.93359	0.83346	1075.5	0.75147	0.92282	0.94584	0.86095	1075.5	0.80181	0.93543	0.95392	0.88841
1077	0.68699	0.87989	0.93377	0.83615	1077	0.75201	0.923	0.94686	0.86061	1077	0.80075	0.93444	0.95303	0.88898
1078.5	0.68669	0.88061	0.93763	0.83166	1078.5	0.75357	0.92383	0.9495	0.8535	1078.5	0.803	0.9357	0.95676	0.8868
1080	0.68687	0.88623	0.94011	0.82788	1080	0.75232	0.926	0.95281	0.85671	1080	0.80614	0.94873	0.96042	0.8842
1081.5	0.68717	0.88419	0.94143	0.82552	1081.5	0.75794	0.92846	0.95481	0.85499	1081.5	0.80812	0.94067	0.96232	0.88257
1083	0.68568	0.88122	0.93936	0.82834	1083	0.75366	0.92445	0.95076	0.85747	1083	0.80449	0.93739	0.95894	0.88478
1084.5	0.68518	0.88045	0.93886	0.82889	1084.5	0.7532	0.92391	0.95081	0.8574	1084.5	0.80368	0.93644	0.95891	0.88482
1086	0.68428	0.87958	0.93881	0.82866	1086	0.7519	0.92271	0.95031	0.85749	1086	0.80246	0.93534	0.95853	0.88485
1087.5	0.68385	0.87902	0.93909	0.82843	1087.5	0.75161	0.92224	0.95047	0.85746	1087.5	0.80218	0.93486	0.95856	0.88495
1089	0.68334	0.87861	0.93933	0.82799	1089	0.75142	0.9221	0.95064	0.85722	1089	0.8019	0.93464	0.95913	0.8843
1090.5	0.68365	0.87925	0.93941	0.8277	1090.5	0.75182	0.92275	0.95086	0.85686	1090.5	0.8024	0.93526	0.9593	0.8841
1092	0.68378	0.87998	0.94007	0.82657	1092	0.75284	0.92396	0.9517	0.85616	1092	0.80332	0.93626	0.96005	0.88347
1093.5	0.68398	0.88008	0.93888	0.82778	1093.5	0.75218	0.92364	0.95037	0.85689	1093.5	0.80284	0.93614	0.95885	0.88414
1095	0.68422	0.88051	0.93933	0.82726	1095	0.75259	0.9243	0.95083	0.85634	1095	0.80332	0.93676	0.95913	0.88381
1096.5	0.68502	0.88106	0.9376	0.82924	1096.5	0.75165	0.92411	0.94843	0.8576	1096.5	0.80289	0.93685	0.95766	0.88459
1098	0.68489	0.88043	0.93668	0.83049	1098	0.75106	0.92355	0.94778	0.85803	1098	0.80187	0.93609	0.95643	0.88532
1099.5	0.68496	0.88041	0.93621	0.83101	1099.5	0.75091	0.92358	0.94733	0.85825	1099.5	0.8017	0.93594	0.95611	0.88555
1101	0.6848	0.8799	0.93529	0.83211	1101	0.74944	0.92225	0.94582	0.85917	1101	0.80059	0.93515	0.95484	0.88623
1102.5	0.68418	0.87844	0.93411	0.8338	1102.5	0.74738	0.92026	0.94461	0.85976	1102.5	0.79881	0.9334	0.95349	0.88716
1104	0.68505	0.87961	0.93448	0.83341	1104	0.74881	0.92158	0.94515	0.85968	1104	0.79995	0.93445	0.95395	0.887
1105.5	0.68538	0.87998	0.93479	0.83319	1105.5	0.74936	0.92197	0.95238	0.85943	1105.5	0.80065	0.93514	0.95432	0.88675
1107	0.6856	0.88032	0.9348	0.83314	1107	0.74958	0.92231	0.9457	0.85938	1107	0.80111	0.93553	0.95444	0.88678
1108.5	0.68568	0.88045	0.93508	0.83292	1108.5	0.74962	0.92238	0.94551	0.85942	1108.5	0.80104	0.93547	0.95446	0.88661
1110	0.68577	0.88547	0.93833	0.82723	1110	0.7498	0.92476	0.95274	0.85394	1110	0.80474	0.94717	0.95994	0.88374
1111.5	0.68593	0.88078	0.93487	0.83303	1111.5	0.74997	0.92281	0.94544	0.8596	1111.5	0.80138	0.93581	0.95465	0.88656
1113	0.68588	0.88063	0.93494	0.83305	1113	0.74972	0.9225	0.94543	0.85962	1113	0.80118	0.93555	0.95456	0.88666
1114.5	0.68603	0.88084	0.93484	0.83312	1114.5	0.74992	0.92283	0.94543	0.85954	1114.5	0.80121	0.93575	0.95446	0.88659
1116	0.68633	0.88124	0.93462	0.83331	1116	0.75003	0.92306	0.94515	0.85971	1116	0.80142	0.93604	0.95417	0.8868
1117.5	0.68551	0.8815	0.93817	0.82892	1117.5	0.75169	0.9238	0.94893	0.85748	1117.5	0.80355	0.93714	0.95825	0.88431
1119	0.68488	0.88116	0.93852	0.82816	1119	0.75209	0.92417	0.94993	0.8567	1119	0.80337	0.93702	0.95872	0.88379
1120.5	0.68392	0.88031	0.93862	0.82771	1120.5	0.75121	0.92332	0.94981	0.85659	1120.5	0.80255	0.9363	0.95843	0.88381
1122	0.68421	0.88127	0.93899	0.82683	1122	0.75191	0.92425	0.95026	0.85612	1122	0.80321	0.93696	0.95897	0.88341
1123.5	0.68461	0.88217	0.93933	0.82617	1123.5	0.75284	0.92562	0.95065	0.85556	1123.5	0.80434	0.93829	0.95968	0.88273
1125	0.6849	0.88296	0.93949	0.82564	1125	0.75318	0.92625	0.9508	0.85523	1125	0.80475	0.93916	0.95927	0.88273
1126.5	0.68474	0.88319	0.93989	0.82489	1126.5	0.75337	0.92649	0.95154	0.85455	1126.5	0.8053	0.9398	0.95993	0.88212
1128	0.68469	0.88391	0.94032	0.82378	1128	0.75417	0.92782	0.95121	0.85454	1128	0.80571	0.94042	0.96004	0.88186
1129.5	0.68187	0.884	0.93871	0.82171	1129.5	0.75404	0.92773	0.9516	0.85411	1129.5	0.80584	0.94071	0.95997	0.88179
1131	0.68476	0.88535	0.94067	0.82222	1131	0.75543	0.92949	0.95269	0.85311	1131	0.80701	0.94233	0.96074	0.88082
1132.5	0.68497	0.88635	0.94142	0.82088	1132.5	0.75632	0.93075	0.95333	0.85237	1132.5	0.80814	0.94365	0.96166	0.87997
1134	0.68568	0.88747	0.9416	0.82054	1134	0.757	0.93187	0.95345	0.85201	1134	0.80918	0.94505	0.96244	0.87907
1135.5	0.68571	0.88779	0.94132	0.82052	1135.5	0.75671	0.9318	0.95346	0.85174	1135.5	0.80942	0.94556	0.96225	0.87902
1137	0.68553	0.88783	0.94133	0.82027	1137	0.75681	0.93225	0.95339	0.8515	1137	0.80898	0.94536	0.96167	0.87924
1138.5	0.68612	0.88796	0.93992	0.82208	1138.5	0.75509	0.93137	0.95315	0.85295	1138.5	0.80907	0.94583	0.96095	0.87954
1140	0.68569	0.88518	0.93828	0.82445	1140	0.75362	0.92165	0.95264	0.85109	1140	0.80665	0.94748	0.95978	0.88358
1141.5	0.68513	0.88526	0.93728	0.82572	1141.5	0.75228	0.92853	0.94804	0.85459	1141.5	0.8049	0.94185	0.95803	0.88138
1143	0.68478	0.88477	0.93704	0.82597	1143	0.75185	0.92812	0.94804	0.85448	1143	0.80422	0.94118	0.95752	0.8817
1144.5	0.68467	0.88461	0.93694	0.82607	1144.5	0.75174	0.92796	0.9484	0.85418	1144.5	0.80395	0.94092	0.95773	0.88144
1146	0.68431	0.8843	0.93719	0.82571	1146	0.75134	0.92747	0.94812	0.85443	1146	0.80379	0.94071	0.95771	0.88147
1147.5	0.68419	0.88418	0.93695	0.82589	1147.5	0.7512	0.92743	0.94793	0.85447	1147.5	0.80341	0.94059	0.95748	0.88136
1149	0.68398	0.88379	0.93626	0.8266	1149	0.75054	0.9268	0.94753	0.85466	1149	0.80275	0.93995	0.95705	0.88162
1150.5	0.68363	0.88317	0.93557	0.82738	1150.5	0.74951	0.9259	0.94681	0.85497	1150.5	0.8017	0.93913	0.95612	0.88208
1152	0.68329	0.88242	0.93491	0.82825	1152	0.749	0.92543	0.9466	0.85502	1152	0.80072	0.93831	0.95535	0.88247
1153.5	0.68243	0.88211	0.93661	0.826	1153.5	0.74923	0.92524	0.9478	0.85436	1153.5	0.80101	0.93807	0.95685	0.88161
1155	0.67653	0.88136	0.9358	0.82025	1155	0.74891	0.92476	0.94835	0.85395	1155	0.80087	0.93774	0.95767	0.881
1156.5	0.6757	0.87939	0.93404	0.82263	1156.5	0.74598	0.92204	0.94621	0.85505	1156.5	0.7985	0.93558	0.95579	0.88214
1158	0.67564	0.87789	0.93266	0.8252	1158	0.74435	0.92028	0.94517	0.85574	1158	0.79625	0.93339	0.95444	0.88296
1159.5	0.67233	0.87725	0.93481	0.81985	1159.5	0.74456	0.92016	0.94682	0.85461	1159.5	0.79726	0.93359	0.95716	0.88136
1161	0.66927	0.87694	0.93624	0.81516	1161	0.7457	0.92073	0.94926	0.8532	1161	0.79758	0.93362	0.95853	0.88042
1162.5	0.66767	0.87662	0.93694	0.81291	1162.5	0.74639	0.92145	0.95049	0.85221	1162.5	0.79762	0.93375	0.95869	0.88017
1164	0.67189	0.88048	0.93887	0.81277	1164	0.74884	0.92449	0.95222	0.85065	1164	0.80147	0.93797	0.96157	0.8779
1165.5	0.65672	0.87881	0.93999	0.79504	1165.5	0.75016	0.92644	0.95259	0.85003	1165.5	0.80314	0.93989	0.96278	0.87672
1167	0.67542	0.88142	0.93725	0.81759	1167	0.74977	0.92618	0.95175	0.85057	1167	0.80072	0.93806	0.95911	0.87896
1168.5	0.67524	0.8839	0.93999	0.81277	1168.5	0.75183	0.92865	0.95396	0.84867	1168.5	0.80404	0.94134	0.96271	0.88208
1170	0.67482	0.884	0.93782	0.82088	1170	0.75104	0.9281	0.95351	0.84867	1170	0.80789	0.94219	0.96236	0.88187
1171.5	0.67506	0.88365	0.93968	0.81297	1171.5	0.75219	0.92975	0.95392	0.84811	1171.5	0.80303	0.94106	0.96145	0.87666
1173	0.67568	0.88348	0.93759	0.8157	1173	0.74967	0.92763	0.95072	0.85006	1173	0.80239	0.94092	0.9601	0.87731
1174.5	0.67589	0.88328	0.93688	0.81677	1174.5	0.74911	0.92729	0.95009	0.85028	1174.5	0.80183	0.94035	0.95958	0.87769
1176	0.67603	0.88316	0.93685	0.81706	1176	0.74891	0.92709	0.95007	0.85026	1176	0.80149	0.94023	0.95935	0.87763
1177.5	0.66909	0.88329	0.84279	0.8988	1177.5	0.74903	0.92737	0.94988	0.8503	1177.5	0.80144	0.94029	0.95922	0.87761
1179	0.00477	0.50507	0.02272	0.41541	1179	0.74899	0.92756	0.94971	0.85024	1179	0.80145	0.94036	0.95912	0.87764
1180.5	0.00612	0.55215	0.02808	0.39474	1180.5	0.74893	0.9275	0.94993	0.85003	1180.5	0.80142	0.94057	0.95916	0.87736
1182	0.00615	0.55245	0.02831	0.39352	1182	0.74873	0.92756	0.9499	0.84978	1182	0.8013	0.94052	0.95927	0.87717
1183.5	0.6778	0.88395	0.93616	0.81907	1183.5	0.74878	0.92773	0.94991	0.84967	1183.5	0.80132	0.94072	0.95944	0.87683
1185	0.67786	0.88377	0.93614	0.81933	1185	0.74846	0.9275	0.94929	0.85007	1185	0.80109	0.94067	0.95895	0.87706
1186.5	0.67811	0.88338	0.93516	0.82085	1186.5	0.74912	0.92838	0.94966	0.84968	1186.5	0.80032	0.9402	0.95779	0.87771
1188	0.67831	0.88541	0.93777	0.81694	1188	0.75185	0.93164	0.95221	0.84752	1188	0.80205	0.94215	0.95884	0.87681
1189.5	0.67887	0.88683	0.93813	0.81598	1189.5	0.75106	0.93098	0.95136	0.84799	1189.5	0.80438	0.9447	0.96056	0.8754
1191	0.67789	0.88381	0.93557	0.81983	1191	0.74786	0.92745	0.94919	0.84953	1191	0.80068	0.94093	0.958	0.87719
1192.5	0.67544	0.88179	0.93721	0.8173	1192.5	0.74624	0.92541	0.94936	0.84941	1192.5	0.7994	0.93908	0.95953	0.87609
1194	0.67523	0.8794	0.93431	0.82182	1194	0.74396	0.92308	0.9473	0.85078	1194	0.79582	0.93586	0.95603	0.87837
										1195.5	0.79545	0.9349	0.95767	0.87735

## Sheet: 12
	DIB	DINTASVA	DIBSVATA
300	-0.46342	1.32437	-7.7889
305	-0.14347	1.19407	-7.12023
310	0.46916	1.53801	-6.92848
315	1.26401	2.17727	-7.42138
320	1.66088	2.418	-9.00385
325	1.93928	2.49361	-10.9538
330	2.43605	3.00317	-13.2778
335	1.98329	2.79657	-15.367
340	2.15508	3.585	-15.883
345	3.24672	4.88467	-15.8277
350	3.44645	5.32121	-15.6291
355	2.89153	4.91893	-15.704
360	2.37373	4.57416	-15.7184
365	2.28086	4.25227	-15.7433
370	1.95566	3.92923	-16.1453
375	1.70264	3.74299	-16.234
380	1.58094	3.5938	-16.1212
385	1.72526	3.48528	-15.927
390	1.73289	3.45886	-16.2749
395	1.59645	3.6441	-17.2682
400	1.81223	3.82015	-18.1344
405	1.85469	3.9576	-18.9624
410	1.83204	4.05252	-19.774
415	2.05881	4.34038	-20.1784
420	2.0515	4.61695	-20.6124
425	2.31268	4.75233	-20.1699
430	2.57495	5.00324	-19.9365
435	2.57334	4.9079	-19.7471
440	2.41793	4.69675	-19.5259
445	2.80018	4.82132	-19.0986
450	2.97392	4.86382	-18.8794
455	3.01732	4.70076	-18.6276
460	2.98463	4.6025	-18.4088
465	2.94131	4.65971	-18.0699
470	2.98496	4.65213	-17.6981
475	2.95233	4.57091	-17.4575
480	2.94166	4.6056	-17.0967
485	2.89826	4.61098	-17.0203
490	2.78944	4.57007	-16.8999
495	2.77864	4.58844	-16.8453
500	2.68051	4.50464	-16.8669
505	2.60431	4.49716	-16.8559
510	2.54993	4.5298	-16.8887
515	2.48453	4.58425	-16.8666
520	2.34302	4.52574	-17.0525
525	2.35387	4.57445	-17.0087
530	2.31049	4.43308	-16.8666
535	2.46288	4.45282	-16.7793
540	2.34323	4.40026	-16.823
545	2.33217	4.23793	-17.0197
550	2.36448	4.15008	-17.3912
555	2.34229	4.1285	-17.8829
560	2.23317	4.19697	-18.2325
565	2.15624	4.14353	-18.2534
570	2.20985	4.16653	-18.3727
575	2.25268	4.16149	-18.4155
580	2.41533	4.19025	-18.2511
585	2.37144	4.13609	-18.4472
590	2.40396	4.12114	-18.4689
595	2.29508	3.97719	-18.5016
600	2.09951	3.975	-18.5129
605	2.19875	4.1263	-18.4477
610	2.31708	4.04666	-18.7316
615	2.20867	4.24177	-18.3661
620	2.5129	4.73341	-18.0381
625	2.89461	5.30466	-17.3099
630	3.26784	5.75979	-16.745
635	3.5393	5.85317	-16.5179
640	3.42067	5.89821	-16.312
645	3.07304	5.61172	-16.4737
650	3.15793	5.33726	-16.5435
655	2.70851	4.94422	-16.6393
660	2.63221	4.76521	-16.7306
665	2.81029	4.79699	-16.6248
670	2.80178	4.63193	-16.9272
675	2.91796	4.52434	-16.9917
680	2.71391	4.46574	-16.9804
685	2.70957	4.4563	-16.9743
690	2.72226	4.6412	-16.6843
695	2.82448	4.69287	-16.4369
700	2.96495	4.75714	-16.1529
705	2.91404	4.80808	-15.8472
710	2.8372	4.52888	-15.927
715	2.92506	4.6097	-15.8033
720	2.9218	4.49969	-15.6454
725	2.82527	4.43191	-15.5848
730	2.78913	4.32643	-15.5485
735	2.83744	4.08894	-15.6335
740	2.66791	3.95566	-15.6696
745	2.76349	4.15636	-15.6578
750	2.69469	4.11361	-15.6696
755	2.85653	4.37807	-15.5112
760	2.86217	4.36683	-15.34
765	3.11906	4.76423	-14.9193
770	3.2204	4.97909	-14.427
775	3.31257	5.14155	-14.2511
780	3.16258	4.91556	-14.5035
785	2.9182	4.42156	-15.12
790	2.795	4.15558	-15.3653
795	2.60484	3.75762	-15.8621
800	2.33428	3.45303	-16.3147
805	2.40032	3.28805	-16.61
810	2.18939	3.05389	-16.7216
815	1.98512	2.99223	-16.5657
820	2.03034	2.93052	-16.2631
825	1.65217	2.78878	-16.373
830	1.50249	2.45818	-16.1992
835	2.01916	2.74693	-14.6532
840	2.14963	2.72444	-12.9119
845	3.26337	2.49297	-10.9648
850	3.15405	2.20752	-8.66224
855	2.98028	1.90357	-6.508
860	2.67055	1.62848	-4.8041
865	2.25139	1.34708	-3.41915
870	1.77032	1.07511	-2.45135
875	1.36781	0.84845	-1.66781
880	1.01176	0.65381	-1.1755
885	0.7657	0.5	-0.81263
890	0.53973	0.37119	-0.58445
895	0.40327	0.28147	-0.41821
900	0.28092	0.20594	-0.28639
905	0.21061	0.16106	-0.19367
910	0.15366	0.11845	-0.1309
915	0.10447	0.07832	-0.09083
920	0.0786	0.06659	-0.07281
925	0.06144	0.04913	-0.05452
930	0.05087	0.0351	-0.03421
935	0.04018	0.034	-0.01768
940	0.02266	0.02376	-0.01565
945	0.00516	0.00882	-0.01859
950	0.00575	0.00213	-0.01527
	--		--
	--		--
	--		--
	--		--
	--		--
	--		--
	--		--
	--		--
	--		--
	--		--

## Sheet: 16
		ternary
JSC	VOC	JSC	VOC
15.9	0.74	21.9	0.81
17.07	0.74	17.53	0.91
11.55	1.04	25.2	0.9
14.88	1.03	22.65	0.95
13.91	1	24.36	0.88
13.82	1.04	23.79	0.94
13.6	1.05	24.64	0.92
9.68	1.13	--	--
13.19	1.06	22.6	0.947
15.66	1.01	25.88	0.91
12.72	1.04	24.31	0.947
13.56	1.05
12.23	1.07
8.87	1.15
15.16	1.02
13.96	1.01
11.37	0.92
12.69	1.07
21.9	0.81
18.27	0.92
13.37	0.93
14.2	0.9
15.35	0.91
10.57	1.02
21.33	0.9
16.05	0.83
22.3	0.9
21.33	0.87
22.28	0.86
23.2	0.91
24.7	0.9
17.53	0.91
15.39	0.97
15.67	0.97
13.47	0.99
18.81	0.96
12.66	0.9
15.04	0.98
14.11	0.97
16.48	0.99
14.48	0.97
13.77	0.97
15.75	0.94
15.2	1
17.1	0.96
21.78	0.93
21.5	0.94
20.6	0.96
22.21	0.95
22.3	0.93
16.82	0.95
19.71	0.94
24.2	0.87
25.2	0.9
22.65	0.95
22.52	0.7
19.44	0.73
17.62	0.88
11.29	0.93
17.04	0.91
14.12	0.96
22.3	0.941
23.9	0.908
24.1	0.926
18.58	0.92
23.75	0.89
24.36	0.88
13.5	0.9
20.97	0.905
23.27	0.874
24.82	0.907
22.91	0.92
23.82	0.95
23.79	0.94
24.5	0.884
24.8	0.912
23.73	0.949
24.05	0.87
26.37	0.945
24.64	0.92
24.2	0.925
23.15	0.938
23.07	0.91
21.67	0.88
25.12	0.886
24.3	0.92
25.67	0.87
26.6	0.87
26.2	0.87
26.27	0.871
24.9	0.913
23.6	0.942
23.15	0.957

## Sheet: 20
	PM6	PYIT
399.193	0	-25
401.121	0	-25
403.05	0	-25
404.978	0	-25
406.906	0	-25
408.835	0	-25
410.763	0	-25
412.692	0	-25
414.62	0	-25
416.549	0	-25
418.477	0	-25
420.406	0	-25
422.334	0	-25
424.263	0	-25
426.191	0	-25
428.12	0	-25
430.048	0	-25
431.977	0	-25
433.905	0	-25
435.834	0	-25
437.762	0	-25
439.69	0	-25
441.619	0	-25
443.547	0	-25
445.476	0	-25
447.404	0	-25
449.333	0	-25
451.261	0	-25
453.19	0	-25
455.118	0	-25
457.047	0	-25
458.975	0	-25
460.904	0	-25
462.832	0	-25
464.76	0	-25
466.689	0	-25
468.617	0	-25
470.546	0	-25
472.474	0	-25
474.403	0	-25
476.331	0	-25
478.26	0	-25
480.188	0	-25
482.117	0	-25
484.045	0	-25
485.974	0	-25
487.902	0	-25
489.831	0	-25
491.759	0	-25
493.688	0	-25
495.616	0	-25
497.544	0	-25
499.473	0	-25
501.401	0	-25
503.33	0	-25
505.258	0	-25
507.187	0	-25
509.115	0	-25
511.044	0	-25
512.972	0	-25
514.901	0	-25
516.829	0	-25
518.758	0	-25
520.686	0	-25
522.615	0	-25
524.543	99.559	69.4261
526.471	99.5199	69.4066
528.4	99.5015	69.3834
530.328	99.4621	69.3483
532.257	99.4272	69.2986
534.185	99.4052	69.2532
536.114	99.4324	69.2555
538.042	99.5392	69.2757
539.971	99.7146	69.3188
541.899	99.8547	69.3509
543.828	99.8788	69.3334
545.756	99.8404	69.3224
547.685	99.7615	69.3215
549.613	99.7202	69.2982
551.542	99.78	69.2846
553.47	99.7843	69.2248
555.398	99.7219	69.1466
557.327	99.641	69.0701
559.255	99.5218	69.003
561.184	99.4855	68.9508
563.112	99.5467	68.872
565.041	99.5973	68.7504
566.969	99.5934	68.607
568.898	99.5266	68.4274
570.826	99.4309	68.2819
572.755	99.3661	68.2092
574.683	99.395	68.1718
576.612	99.4481	68.1314
578.54	99.4362	68.0584
580.468	99.3229	67.9143
582.397	99.1778	67.7501
584.325	99.0678	67.646
586.254	99.0868	67.6395
588.182	99.158	67.7116
590.111	99.2018	67.8403
592.039	99.1409	67.9583
593.968	99.0138	68.0457
595.896	98.8744	68.0967
597.825	98.8272	68.1491
599.753	98.8585	68.2169
601.682	98.9455	68.311
603.61	98.9934	68.3923
605.539	98.9717	68.4597
607.467	98.9073	68.5103
609.395	98.925	68.5524
611.324	99.0097	68.559
613.252	99.122	68.5819
615.181	99.1395	68.5896
617.109	99.0376	68.5855
619.038	98.8944	68.5739
620.966	98.8356	68.5675
622.895	98.8751	68.5533
624.823	98.9799	68.578
626.752	99.0169	68.6254
628.68	98.9295	68.6608
630.609	98.7674	68.6543
632.537	98.6845	68.6483
634.466	98.7637	68.6349
636.394	98.9608	68.6094
638.322	99.1066	68.5598
640.251	99.1159	68.5406
642.179	98.9871	68.5622
644.108	98.8661	68.6222
646.036	98.8291	68.6878
647.965	98.8161	68.7457
649.893	98.6984	68.7495
651.822	98.4494	68.7144
653.75	98.1323	68.6524
655.679	97.9662	68.596
657.607	98.0505	68.5486
659.536	98.2955	68.542
661.464	98.5186	68.577
663.393	98.5345	68.6219
665.321	98.3256	68.6753
667.25	98.1541	68.7451
669.178	98.1594	68.8045
671.106	98.343	68.8518
673.035	98.5685	68.8667
674.963	98.6433	68.8608
676.892	98.5212	68.8584
678.82	98.3607	68.8519
680.749	98.2631	68.8409
682.677	98.2668	68.8532
684.606	98.2599	68.863
686.534	98.2005	68.87
688.463	98.1033	68.8682
690.391	98.0634	68.8727
692.32	98.1484	68.8792
694.248	98.3199	68.8898
696.177	98.4099	68.8839
698.105	98.3709	68.8863
700.033	98.2055	68.8826
701.962	97.9992	68.8669
703.89	97.8581	68.8549
705.819	97.8275	68.8364
707.747	97.8591	68.7831
709.676	97.9285	68.7357
711.604	97.9956	68.69
713.533	98.0638	68.6322
715.461	98.1456	68.5712
717.39	98.2425	68.5339
719.318	98.3054	68.5368
721.247	98.2788	68.5875
723.175	98.1672	68.6661
725.104	98.0658	68.7663
727.032	98.0271	68.8486
728.96	98.0632	68.9143
730.889	98.0733	68.9729
732.817	97.9338	69.0206
734.746	97.6322	69.0506
736.674	97.3078	69.0783
738.603	97.1374	69.0908
740.531	97.2112	69.0469
742.46	97.421	68.9117
744.388	97.5471	68.7901
746.317	97.396	68.7859
748.245	97.0588	68.9249
750.174	96.7757	69.1498
752.102	96.5777	69.3521
754.03	96.3107	69.4541
755.959	95.9777	69.5144
757.888	95.7443	69.5771
759.816	95.858	69.6423
761.744	96.3933	69.69
763.673	97.1181	69.7295
765.601	97.6813	69.7713
767.53	97.9996	69.8207
769.458	98.1632	69.87
771.387	98.2242	69.9089
773.315	98.1089	69.917
775.244	97.6725	69.8994
777.172	96.787	69.8629
779.101	95.5576	69.835
781.029	94.3212	69.8156
782.957	93.5189	69.745
784.886	93.4396	69.6008
786.814	94.0815	69.5014
788.743	95.1619	69.5239
790.671	96.3216	69.6446
792.6	97.2715	69.739
794.528	97.8984	69.6934
796.457	98.2319	69.54
798.385	98.4029	69.4454
800.314	98.5273	69.4828
802.242	98.6512	69.5948
804.171	98.7429	69.6926
806.099	98.782	69.7474
808.028	98.7538	69.7653
809.956	98.6538	69.779
811.885	98.4292	69.7842
813.813	97.9951	69.7631
815.741	97.3034	69.7452
817.67	96.4672	69.7876
819.598	95.7231	69.9005
821.527	95.3191	70.0612
823.455	95.3431	70.1844
825.384	95.7149	70.2078
827.312	96.2459	70.0845
829.241	96.7868	69.8276
831.169	97.27	69.5345
833.098	97.6959	69.3343
835.026	98.0472	69.3125
836.955	98.3074	69.5126
838.883	98.4703	69.8819
840.812	98.5678	70.3089
842.74	98.6375	70.6867
844.668	98.7226	70.9583
846.597	98.8213	71.1185
848.525	98.9324	71.2008
850.454	99.0404	71.2263
852.382	99.1423	71.2189
854.311	99.2331	71.1832
856.239	99.318	71.1183
858.168	99.3866	71.0285
860.096	99.442	70.9462
862.025	99.4683	70.8781
863.953	99.4789	70.8426
865.882	99.486	70.8609
867.81	99.4963	70.9528
869.739	99.4926	71.0881
871.667	99.4613	71.2243
873.596	99.3968	71.3268
875.524	99.335	71.4017
877.452	99.3	71.4377
879.381	99.3087	71.4406
881.309	99.3301	71.4368
883.238	99.3373	71.4361
885.166	99.3191	71.4185
887.095	99.2896	71.3931
889.023	99.2477	71.3435
890.952	99.2145	71.2458
892.88	99.1704	71.0757
894.808	99.1141	70.8436
896.737	99.0523	70.5745
898.665	99.0098	70.315
900.594	98.999	70.1111
902.522	99.0299	70.0315
904.451	99.0818	70.1
906.379	99.1632	70.3097
908.308	99.276	70.5948
910.236	99.4223	70.8885
912.165	99.5851	71.1109
914.093	99.7378	71.1949
916.022	99.8299	71.1413
917.95	99.8509	71.0511
919.879	99.8103	70.9904
921.807	99.752	71.0224
923.736	99.7096	71.17
925.664	99.7031	71.3804
927.592	99.6978	71.5654
929.521	99.6628	71.6947
931.449	99.5909	71.7569
933.378	99.5221	71.7721
935.306	99.4834	71.7514
937.235	99.4848	71.715
939.163	99.4898	71.6863
941.092	99.4805	71.6732
943.02	99.45	71.6592
944.949	99.4161	71.6455
946.877	99.3972	71.6286
948.806	99.3966	71.5881
950.734	99.3812	71.5132
952.663	99.3444	71.4339
954.591	99.2874	71.3632
956.519	99.2361	71.2936
958.448	99.2138	71.2283
960.376	99.2215	71.1697
962.305	99.227	71.083
964.233	99.2102	70.9466
966.162	99.1535	70.7677
968.09	99.0813	70.5779
970.019	99.0154	70.4056
971.947	98.9661	70.2881
973.876	98.9262	70.2622
975.804	98.8725	70.3379
977.733	98.7894	70.4704
979.661	98.6973	70.6069
981.59	98.604	70.7185
983.518	98.5181	70.7899
985.447	98.43	70.8158
987.375	98.3129	70.8248
989.303	98.1359	70.8376
991.232	97.9085	70.856
993.16	97.6637	70.8712
995.089	97.446	70.8775
997.017	97.2861	70.8633
998.946	97.2066	70.8222
1000.87	97.2006	70.7532
1002.8	97.2702	70.677
1004.73	97.4087	70.5986
1006.66	97.6006	70.5018
1008.59	97.8225	70.366
1010.52	98.0564	70.1954
1012.45	98.2729	69.976
1014.37	98.4463	69.6689
1016.3	98.5584	69.2551
1018.23	98.6186	68.7827
1020.16	98.6483	68.3606
1022.09	98.6526	68.1239
1024.02	98.6121	68.1552
1025.94	98.5259	68.4377
1027.87	98.4087	68.8486
1029.8	98.2937	69.2637
1031.73	98.1994	69.6176
1033.66	98.1169	69.8735
1035.59	98.028	70.0106
1037.52	97.9339	70.0642
1039.44	97.8424	70.0822
1041.37	97.7844	70.0911
1043.3	97.7647	70.092
1045.23	97.7672	70.092
1047.16	97.7702	70.0971
1049.09	97.7657	70.102
1051.01	97.7518	70.0953
1052.94	97.7437	70.0814
1054.87	97.7417	70.0504
1056.8	97.7341	69.9868
1058.73	97.7029	69.9054
1060.66	97.641	69.8264
1062.59	97.5439	69.7476
1064.51	97.427	69.6655
1066.44	97.3138	69.5863
1068.37	97.224	69.5104
1070.3	97.1516	69.4267
1072.23	97.0747	69.3317
1074.16	96.9934	69.2471
1076.08	96.9372	69.1819
1078.01	96.9479	69.1338
1079.94	97.0642	69.1165
1081.87	97.2741	69.1228
1083.8	97.5247	69.1328
1085.73	97.7573	69.1364
1087.65	97.9325	69.108
1089.58	98.0489	69.0348
1091.51	98.1309	68.9257
1093.44	98.1934	68.7779
1095.37	98.2323	68.5919
1097.3	98.2293	68.3612
1099.23	98.1891	68.0573
1101.15	98.1298	67.6535
1103.08	98.0658	67.1305
1105.01	98.0013	66.5164
1106.94	97.9102	65.93
1108.87	97.7617	65.5369
1110.8	97.5608	65.4619
1112.72	97.3378	65.7102
1114.65	97.1385	66.1567
1116.58	96.9796	66.6341
1118.51	96.8383	67.0401
1120.44	96.6744	67.3562
1122.37	96.4691	67.5924
1124.3	96.2275	67.7478
1126.22	95.9779	67.7979
1128.15	95.7326	67.707
1130.08	95.4867	67.4451
1132.01	95.2239	67.005
1133.94	94.9346	66.3678
1135.87	94.6068	65.4875
1137.8	94.2368	64.358
1139.72	93.8111	63.0869
1141.65	93.3238	61.8991
1143.58	92.8163	61.0934
1145.51	92.4074	60.8934
1147.44	92.2541	61.3312
1149.37	92.4904	62.2473
1151.3	93.1387	63.4043
1153.22	94.0773	64.574
1155.15	95.0895	65.6102
1157.08	95.9721	66.4542
1159.01	96.5902	67.1144
1160.94	96.9053	67.6301
1162.87	96.9479	68.0517
1164.79	96.7711	68.3918
1166.72	96.4314	68.633
1168.65	96.0079	68.7635
1170.58	95.5818	68.7819
1172.51	95.2193	68.6853
1174.44	94.9566	68.4797
1176.37	94.8003	68.1771
1178.29	94.744	67.7878
1180.22	94.8112	67.3329
1182.15	95.0408	66.8688
1184.08	95.4509	66.432
1186.01	95.9974	66.0037
1187.94	96.579	65.5244
1189.86	97.0801	64.9565
1191.79	97.4326	64.3574
1193.72	97.6349	63.9125
1195.65	97.7446	63.8083
1197.58	97.8179	64.0952
1199.51	97.877	64.6302
1201.43	97.9115	65.1558
1203.36	97.8968	65.4491
1205.29	97.8317	65.4537
1207.22	97.7375	65.2335
1209.15	97.6378	64.8474
1211.08	97.5474	64.2926
1213.01	97.4621	63.5698
1214.93	97.3436	62.7002
1216.86	97.126	61.7705
1218.79	96.7492	60.9688
1220.72	96.2237	60.5453
1222.65	95.6646	60.6795
1224.58	95.204	61.3418
1226.51	94.8635	62.2045
1228.43	94.5614	62.7814
1230.36	94.1866	62.7392
1232.29	93.7097	62.1577
1234.22	93.2528	61.446
1236.15	93.0089	61.0118
1238.08	93.1013	61.0049
1240	93.5299	61.2995
1241.93	94.1884	61.6139
1243.86	94.9342	61.7181
1245.79	95.6544	61.5534
1247.72	96.2934	61.2074
1249.65	96.8298	60.7843
1251.58	97.2301	60.3295
1253.5	97.4776	59.8149
1255.43	97.5888	59.1779
1257.36	97.6093	58.3694
1259.29	97.5992	57.4507
1261.22	97.5934	56.6083
1263.15	97.5969	56.0662
1265.07	97.6043	55.8908
1267	97.6047	55.9461
1268.93	97.605	56.0654
1270.86	97.627	56.2917
1272.79	97.6615	56.8047
1274.72	97.6917	57.6032
1276.64	97.706	58.3594
1278.57	97.6997	58.6889
1280.5	97.6782	58.4748
1282.43	97.652	57.9894
1284.36	97.6081	57.6346
1286.29	97.5354	57.6016
1288.22	97.4306	57.847
1290.14	97.2937	58.302
1292.07	97.1185	58.9322
1294	96.914	59.7157
1295.93	96.6851	60.5894
1297.86	96.4293	61.4829
1299.79	96.1277	62.3244
1301.71	95.7437	63.0707
1303.64	95.226	63.738
1305.57	94.568	64.4066
1307.5	93.7998	65.11
1309.43	93.0185	65.8662
1311.36	92.4073	66.6491
1313.29	92.1318	67.3684
1315.21	92.2689	67.9481
1317.14	92.803	68.3556
1319.07	93.5639	68.5537
1321	94.351	68.5512
1322.93	95.031	68.3853
1324.86	95.5355	68.0991
1326.79	95.8706	67.7844
1328.71	96.0941	67.5411
1330.64	96.2155	67.4152
1332.57	96.2421	67.3786
1334.5	96.1459	67.3444
1336.43	95.9679	67.2583
1338.36	95.8034	67.1239
1340.28	95.6837	66.9214
1342.21	95.5842	66.6293
1344.14	95.4536	66.2165
1346.07	95.2037	65.6419
1348	94.8385	64.9395
1349.93	94.3871	64.2347
1351.86	93.8149	63.6626
1353.78	93.1126	63.3203
1355.71	92.3133	63.1733
1357.64	91.4739	63.0704
1359.57	90.742	62.954
1361.5	90.2987	62.8914
1363.43	90.2371	62.9801
1365.35	90.6416	63.3979
1367.28	91.4592	64.1668
1369.21	92.4386	65.1093
1371.14	93.2463	66.2127
1373.07	93.6369	67.3686
1375	93.509	68.3907
1376.92	93.063	69.206
1378.85	92.586	69.6557
1380.78	92.2564	69.6321
1382.71	92.1057	69.4135
1384.64	92.0724	69.2194
1386.57	92.0826	69.1244
1388.5	92.1465	69.1125
1390.42	92.2933	68.9876
1392.35	92.4759	68.6117
1394.28	92.6356	68.0946
1396.21	92.733	67.5403
1398.14	92.7615	66.9931
1400.07	92.8025	66.462
1401.99	92.9904	65.8934
1403.92	93.3315	65.2814
1405.85	93.7506	64.6205
1407.78	94.1272	63.8476
1409.71	94.3002	62.9317
1411.64	94.1372	61.7886
1413.57	93.6813	60.4157
1415.49	92.9286	58.8207
1417.42	91.9961	57.1535
1419.35	91.1029	55.6716
1421.28	90.4025	54.7714
1423.21	89.963	54.6052
1425.14	89.7773	55.1794
1427.07	89.6541	56.3646
1428.99	89.4565	57.8602
1430.92	89.2257	59.3006
1432.85	88.9793	60.6531
1434.78	88.73	61.7717
1436.71	88.5203	62.5714
1438.64	88.3546	63.2101
1440.57	88.2311	63.6658
1442.49	88.2138	63.8392
1444.42	88.2143	63.8404
1446.35	88.096	63.7571
1448.28	87.7946	63.6774
1450.21	87.35	63.7611
1452.13	86.9339	64.0282
1454.06	86.7348	64.6189
1455.99	86.847	65.4122
1457.92	87.1936	66.2367
1459.85	87.6175	66.9193
1461.78	87.9306	67.3889
1463.71	88.0882	67.637
1465.63	88.1872	67.9492
1467.56	88.3651	68.3238
1469.49	88.4847	68.8122
1471.42	88.5726	69.2862
1473.35	88.7256	69.7226
1475.28	89.0019	70.1108
1477.2	89.4972	70.4359
1479.13	90.095	70.6533
1481.06	90.4438	70.782
1482.99	90.3738	70.6921
1484.92	89.9168	70.36
1486.85	89.3877	69.8333
1488.78	89.144	69.2087
1490.7	89.3016	68.6328
1492.63	89.9395	68.0637
1494.56	90.9154	67.4021
1496.49	91.9555	66.6114
1498.42	92.9355	65.7343
1500.35	93.8462	64.9783
1502.28	94.593	64.3923
1504.2	94.9597	63.8617
1506.13	94.9478	63.4202
1508.06	94.6222	63.1713
1509.99	93.9864	63.1672
1511.92	93.2996	63.3837
1513.85	92.7319	63.6885
1515.78	92.2794	63.9607
1517.7	92.2476	64.0501
1519.63	92.7924	63.8417
1521.56	93.7088	63.3241
1523.49	94.8299	62.4406
1525.42	95.8997	61.4082
1527.35	96.6965	60.4871
1529.27	97.2713	59.6229
1531.2	97.6234	58.8788
1533.13	97.7446	58.3268
1535.06	97.8962	57.9706
1536.99	97.9485	57.964
1538.92	97.8685	58.2721
1540.85	97.7745	58.6916
1542.77	97.6982	59.2566
1544.7	97.6707	59.7667
1546.63	97.7849	60.4963
1548.56	97.8584	61.6031
1550.49	97.8577	63.1141
1552.42	97.8473	64.9099
1554.34	97.9655	66.5709
1556.27	98.246	68.2553
1558.2	98.3946	69.7878
1560.13	98.3892	70.8808
1562.06	98.1676	71.6047
1563.99	97.8544	71.9812
1565.91	97.4988	71.7178
1567.84	97.0653	71.325
1569.77	96.3599	70.5182
1571.7	95.5213	69.3443
1573.63	94.5052	68.191
1575.56	93.666	67.5533
1577.49	93.1842	67.6782
1579.41	93.1952	68.4983
1581.34	93.7891	69.6919
1583.27	94.8432	70.764
1585.2	95.9179	71.4411
1587.13	96.8412	71.7006
1589.06	97.4895	71.7121
1590.98	97.8471	71.6006
1592.91	97.9992	71.4317
1594.84	98.0264	71.2201
1596.77	97.9856	70.9642
1598.7	97.8957	70.6414
1600.63	97.7904	70.2588
1602.56	97.6642	69.8301
1604.48	97.5283	69.3819
1606.41	97.411	68.9679
1608.34	97.2991	68.6064
1610.27	97.1648	68.329
1612.2	97.0792	68.1777
1614.13	96.9785	68.0882
1616.06	96.7804	67.9487
1617.98	96.5491	67.7582
1619.91	96.2685	67.4962
1621.84	95.9606	67.2294
1623.77	95.6952	67.0052
1625.7	95.392	66.8274
1627.63	94.955	66.651
1629.55	94.5429	66.5461
1631.48	94.1545	66.4396
1633.41	93.4975	66.3648
1635.34	92.5643	66.3006
1637.27	91.203	66.2899
1639.2	89.1649	66.328
1641.12	86.9016	66.4686
1643.05	84.0193	66.5636
1644.98	80.8521	66.6486
1646.91	78.2631	66.8245
1648.84	77.0403	67.1395
1650.77	78.28	67.5431
1652.7	81.4653	67.8961
1654.62	85.2349	68.0945
1656.55	88.6913	68.1701
1658.48	91.1716	68.2627
1660.41	92.8008	68.4828
1662.34	94.4945	68.7763
1664.27	95.6397	69.0209
1666.19	96.4151	69.2407
1668.12	96.8757	69.4467
1670.05	97.1996	69.6551
1671.98	97.6098	69.9569
1673.91	97.918	70.225
1675.84	98.0661	70.3715
1677.77	98.0946	70.4089
1679.69	98.1402	70.4132
1681.62	98.2988	70.3305
1683.55	98.4907	70.1483
1685.48	98.6197	69.7675
1687.41	98.6501	69.1939
1689.34	98.5847	68.5467
1691.27	98.6589	68.0149
1693.19	98.7636	67.5815
1695.12	98.8225	67.2848
1697.05	99.0346	67.6173
1698.98	99.1612	68.4092
1700.91	99.1612	69.4738
1702.84	99.1476	70.6942
1704.77	99.0342	71.7331
1706.69	98.9625	72.3818
1708.62	99.0832	73.0061
1710.55	99.1082	73.325
1712.48	99.0396	73.4467
1714.41	99.07	73.5864
1716.34	99.1804	73.7554
1718.26	99.2816	73.8871
1720.19	99.3801	73.9995
1722.12	99.4212	74.0379
1724.05	99.3853	74.068
1725.98	99.3694	74.0542
1727.91	99.3243	74.0498
1729.84	99.3153	74.1051
1731.76	99.4027	74.2361
1733.69	99.4679	74.3443
1735.62	99.5323	74.4225
1737.55	99.5213	74.3802
1739.48	99.4142	74.2903
1741.4	99.3285	74.2472
1743.33	99.2729	74.2172
1745.26	99.166	74.1502
1747.19	99.1828	74.1902
1749.12	99.2858	74.3018
1751.05	99.3953	74.4287
1752.98	99.4958	74.5332
1754.9	99.5374	74.5649
1756.83	99.522	74.5305
1758.76	99.5595	74.541
1760.69	99.5935	74.577
1762.62	99.6043	74.6208
1764.55	99.6127	74.6466
1766.47	99.5957	74.6345
1768.4	99.5984	74.6207
1770.33	99.6393	74.6439
1772.26	99.6578	74.6707
1774.19	99.6525	74.7013
1776.12	99.6285	74.6979
1778.05	99.6049	74.6696
1779.97	99.6192	74.6692
1781.9	99.6743	74.7101
1783.83	99.7149	74.7567
1785.76	99.7049	74.7771
1787.69	99.672	74.7462
1789.62	99.6814	74.7356
1791.55	99.6739	74.7284
1793.47	99.6785	74.75
1795.4	99.6742	74.7656
1797.33	99.6434	74.7578
1799.26	99.637	74.7546
1801.19	99.6896	74.7971
1803.12	99.7152	74.8345
1805.05	99.7302	74.868
1806.97	99.7159	74.854
1808.9	99.6872	74.8365
1810.83	99.6723	74.8465
1812.76	99.6856	74.8823
1814.69	99.7157	74.9276
1816.62	99.7558	74.9688
1818.54	99.7579	74.9729
1820.47	99.7476	74.9602
1822.4	99.7317	74.9424
1824.33	99.6997	74.8963
1826.26	99.6887	74.8501
1828.19	99.7101	74.8546
1830.12	99.7196	74.8874
1832.04	99.7256	74.9236
1833.97	99.729	74.9644
1835.9	99.715	74.9769
1837.83	99.6956	74.96
1839.76	99.7087	74.9625
1841.69	99.7203	74.9627
1843.61	99.7029	74.9424
1845.54	99.6905	74.9318
1847.47	99.6943	74.9419
1849.4	99.6974	74.9532
1851.33	99.7262	74.9755
1853.26	99.7467	74.9828
1855.18	99.728	74.9649
1857.11	99.7027	74.9471
1859.04	99.6903	74.945
1860.97	99.685	74.942
1862.9	99.6586	74.9026
1864.83	99.6157	74.8351
1866.76	99.5941	74.799
1868.68	99.5973	74.8094
1870.61	99.6305	74.8669
1872.54	99.6692	74.9309
1874.47	99.6775	74.9499
1876.4	99.6701	74.9331
1878.33	99.6769	74.9232
1880.26	99.6741	74.9166
1882.18	99.6606	74.9181
1884.11	99.6312	74.9018
1886.04	99.6104	74.8749
1887.97	99.611	74.8582
1889.9	99.6156	74.8439
1891.83	99.6084	74.836
1893.75	99.5985	74.8506
1895.68	99.5831	74.8634
1897.61	99.5806	74.875
1899.54	99.5888	74.887
1901.47	99.5928	74.8813
1903.4	99.5761	74.8514
1905.33	99.5431	74.811
1907.25	99.5159	74.7823
1909.18	99.5098	74.775
1911.11	99.5166	74.7826
1913.04	99.5406	74.7945
1914.97	99.5652	74.8044
1916.9	99.5478	74.7876
1918.82	99.499	74.7537
1920.75	99.4634	74.7411
1922.68	99.4465	74.7479
1924.61	99.46	74.7651
1926.54	99.4954	74.7941
1928.47	99.5037	74.8016
1930.39	99.481	74.7854
1932.32	99.4654	74.7788
1934.25	99.461	74.7787
1936.18	99.4553	74.7702
1938.11	99.4326	74.7323
1940.04	99.3945	74.6897
1941.97	99.3574	74.6633
1943.89	99.3449	74.6638
1945.82	99.3576	74.6855
1947.75	99.3767	74.7092
1949.68	99.3779	74.7075
1951.61	99.3617	74.6975
1953.54	99.3374	74.6819
1955.46	99.3208	74.6651
1957.39	99.3158	74.6502
1959.32	99.3254	74.6441
1961.25	99.3259	74.631
1963.18	99.3069	74.6064
1965.11	99.2909	74.5851
1967.04	99.2883	74.5753
1968.96	99.2979	74.5812
1970.89	99.3168	74.5976
1972.82	99.3233	74.6022
1974.75	99.3127	74.5876
1976.68	99.3078	74.5729
1978.61	99.3129	74.5624
1980.54	99.3195	74.5568
1982.46	99.3157	74.55
1984.39	99.2968	74.541
1986.32	99.2692	74.5183
1988.25	99.2369	74.4854
1990.18	99.221	74.4659
1992.11	99.2229	74.4633
1994.04	99.2291	74.4699
1995.96	99.2354	74.4843
1997.89	99.2393	74.4912
1999.82	99.2357	74.4819
2001.75	99.2385	74.4718
2003.68	99.237	74.4602
2005.61	99.2241	74.4472
2007.53	99.2071	74.4374
2009.46	99.1939	74.4337
2011.39	99.1829	74.4221
2013.32	99.1665	74.3984
2015.25	99.1413	74.3767
2017.18	99.1165	74.3633
2019.11	99.1023	74.3587
2021.03	99.104	74.3602
2022.96	99.1141	74.3592
2024.89	99.1182	74.3514
2026.82	99.1134	74.3437
2028.75	99.0988	74.3382
2030.67	99.0813	74.3353
2032.6	99.0703	74.332
2034.53	99.068	74.3273
2036.46	99.064	74.3167
2038.39	99.0522	74.3021
2040.32	99.034	74.2889
2042.25	99.0143	74.2791
2044.17	99.0066	74.2729
2046.1	99.0179	74.2713
2048.03	99.0337	74.2683
2049.96	99.0394	74.2682
2051.89	99.0282	74.2713
2053.82	99.0041	74.2737
2055.75	98.9822	74.2708
2057.67	98.979	74.267
2059.6	98.9876	74.2563
2061.53	98.9858	74.2412
2063.46	98.9696	74.2299
2065.39	98.9499	74.2296
2067.32	98.9367	74.2342
2069.24	98.9419	74.2415
2071.17	98.9593	74.2463
2073.1	98.9687	74.2461
2075.03	98.9621	74.2448
2076.96	98.9415	74.2475
2078.89	98.9197	74.2494
2080.82	98.9125	74.2486
2082.74	98.9213	74.248
2084.67	98.9295	74.2466
2086.6	98.9222	74.2437
2088.53	98.9016	74.245
2090.46	98.8851	74.2472
2092.39	98.8875	74.2518
2094.32	98.9065	74.2579
2096.24	98.921	74.2643
2098.17	98.9159	74.2678
2100.1	98.8966	74.2683
2102.03	98.8778	74.2648
2103.96	98.8735	74.2643
2105.89	98.8852	74.2637
2107.81	98.8993	74.2662
2109.74	98.8945	74.269
2111.67	98.8747	74.2735
2113.6	98.8555	74.276
2115.53	98.85	74.2785
2117.46	98.86	74.2768
2119.39	98.8757	74.2745
2121.31	98.8738	74.2705
2123.24	98.8559	74.2743
2125.17	98.8364	74.2809
2127.1	98.8318	74.2922
2129.03	98.8468	74.305
2130.96	98.8679	74.3159
2132.88	98.8726	74.3189
2134.81	98.8569	74.319
2136.74	98.8331	74.3163
2138.67	98.8242	74.3225
2140.6	98.8345	74.3335
2142.53	98.8529	74.3441
2144.45	98.8599	74.3515
2146.38	98.8508	74.3571
2148.31	98.8338	74.3541
2150.24	98.8273	74.3481
2152.17	98.8346	74.337
2154.1	98.8488	74.3263
2156.03	98.853	74.3219
2157.95	98.8451	74.3324
2159.88	98.8301	74.345
2161.81	98.8261	74.3576
2163.74	98.839	74.3674
2165.67	98.8576	74.375
2167.6	98.8638	74.3778
2169.53	98.8552	74.3843
2171.45	98.8366	74.3882
2173.38	98.829	74.3909
2175.31	98.8404	74.3898
2177.24	98.8621	74.3857
2179.17	98.8724	74.3739
2181.1	98.8631	74.3652
2183.02	98.839	74.3575
2184.95	98.8216	74.3526
2186.88	98.8218	74.3454
2188.81	98.8394	74.3362
2190.74	98.855	74.3133
2192.67	98.8546	74.2665
2194.59	98.8386	74.1683
2196.52	98.8266	74.008
2198.45	98.8257	73.7834
2200.38	98.838	73.5352
2202.31	98.8531	73.3133
2204.24	98.8543	73.1184
2206.17	98.8368	72.8209
2208.09	98.8202	72.2271
2210.02	98.8127	71.2793
2211.95	98.8193	70.2895
2213.88	98.8334	69.7767
2215.81	98.8372	70.0876
2217.74	98.8222	71.1308
2219.66	98.8063	72.4526
2221.59	98.7995	73.5407
2223.52	98.8089	74.1904
2225.45	98.8261	74.4892
2227.38	98.833	74.6124
2229.31	98.8229	74.6625
2231.24	98.8127	74.6922
2233.16	98.8076	74.71
2235.09	98.8142	74.7259
2237.02	98.8256	74.7358
2238.95	98.827	74.7444
2240.88	98.8142	74.7486
2242.81	98.8034	74.757
2244.74	98.8008	74.7646
2246.66	98.8103	74.7731
2248.59	98.8214	74.7753
2250.52	98.8235	74.7739
2252.45	98.8109	74.7673
2254.38	98.7971	74.7623
2256.31	98.7928	74.7564
2258.24	98.8037	74.7585
2260.16	98.8198	74.7639
2262.09	98.8326	74.772
2264.02	98.8307	74.7753
2265.95	98.8243	74.7771
2267.88	98.8214	74.7742
2269.8	98.8277	74.7787
2271.73	98.8318	74.7817
2273.66	98.827	74.782
2275.59	98.8113	74.7783
2277.52	98.7977	74.777
2279.45	98.7918	74.7752
2281.38	98.7956	74.7807
2283.3	98.7949	74.7755
2285.23	98.7846	74.7583
2287.16	98.7708	74.7397
2289.09	98.7637	74.7321
2291.02	98.7629	74.7273
2292.95	98.7708	74.7348
2294.88	98.7736	74.7403
2296.8	98.7658	74.7444
2298.73	98.7499	74.7509
2300.66	98.7351	74.7664
2302.59	98.7215	74.7756
2304.52	98.7194	74.7857
2306.45	98.718	74.7865
2308.38	98.7177	74.7885
2310.3	98.7101	74.7853
2312.23	98.698	74.7868
2314.16	98.6851	74.7859
2316.09	98.6822	74.7944
2318.02	98.6815	74.7972
2319.95	98.6835	74.8049
2321.87	98.6795	74.8029
2323.8	98.6798	74.803
2325.73	98.6784	74.8
2327.66	98.6895	74.815
2329.59	98.696	74.8237
2331.52	98.7047	74.8367
2333.45	98.7168	74.8341
2335.37	98.7281	74.8267
2337.3	98.7287	74.8222
2339.23	98.7346	74.8413
2341.16	98.7262	74.8523
2343.09	98.7273	74.8722
2345.02	98.7295	74.8771
2346.94	98.7284	74.8762
2348.87	98.7241	74.8732
2350.8	98.7263	74.8803
2352.73	98.7155	74.8711
2354.66	98.7085	74.8705
2356.59	98.6992	74.8728
2358.51	98.6923	74.888
2360.44	98.6812	74.8913
2362.37	98.6753	74.8966
2364.3	98.6625	74.8967
2366.23	98.6557	74.9075
2368.16	98.651	74.9109
2370.09	98.6479	74.9155
2372.01	98.6394	74.9015
2373.94	98.6323	74.8928
2375.87	98.6259	74.8904
2377.8	98.6274	74.9014
2379.73	98.6247	74.9015
2381.66	98.6252	74.9088
2383.59	98.6256	74.9177
2385.51	98.628	74.9332
2387.44	98.6299	74.9422
2389.37	98.6341	74.9508
2391.3	98.6337	74.9458
2393.23	98.6359	74.9395
2395.16	98.6361	74.9337
2397.08	98.6357	74.9344
2399.01	98.6314	74.9361
2400.94	98.6313	74.9441
2402.87	98.6355	74.9494
2404.8	98.642	74.9522
2406.73	98.6386	74.9472
2408.66	98.6302	74.9466
2410.58	98.6149	74.9406
2412.51	98.6068	74.9381
2414.44	98.6095	74.9376
2416.37	98.618	74.9381
2418.3	98.6171	74.934
2420.23	98.6091	74.9353
2422.15	98.5961	74.9265
2424.08	98.5898	74.9213
2426.01	98.5905	74.9224
2427.94	98.6015	74.9307
2429.87	98.6079	74.9378
2431.8	98.6111	74.9513
2433.72	98.6095	74.9557
2435.65	98.6053	74.9552
2437.58	98.5993	74.9522
2439.51	98.5997	74.9522
2441.44	98.5972	74.9467
2443.37	98.5996	74.9506
2445.3	98.5997	74.9572
2447.22	98.597	74.9653
2449.15	98.5949	74.9687
2451.08	98.5982	74.9756
2453.01	98.5977	74.974
2454.94	98.5975	74.9708
2456.87	98.5913	74.9625
2458.8	98.5861	74.9589
2460.72	98.5837	74.957
2462.65	98.5863	74.9626
2464.58	98.5854	74.9634
2466.51	98.5834	74.9678
2468.44	98.5764	74.9692
2470.37	98.5723	74.9735
2472.29	98.5661	74.975
2474.22	98.5587	74.9758
2476.15	98.55	74.968
2478.08	98.5433	74.9641
2480.01	98.5336	74.9578
2481.94	98.5246	74.954
2483.86	98.5111	74.947
2485.79	98.5032	74.9433
2487.72	98.4993	74.937
2489.65	98.4981	74.9383
2491.58	98.4919	74.9403
2493.51	98.4846	74.9497
2495.44	98.4748	74.9543
2497.36	98.4706	74.9528
2499.29	98.4651	74.939
2501.22	98.4626	74.9275
2503.15	98.457	74.9147
2505.08	98.4514	74.9129
2507.01	98.4462	74.9169
2508.93	98.4452	74.9246
2510.86	98.4464	74.9264
2512.79	98.4517	74.9291
2514.72	98.4462	74.919
2516.65	98.4363	74.9073
2518.58	98.4297	74.8991
2520.51	98.4315	74.9034
2522.43	98.4363	74.9083
2524.36	98.44	74.9167
2526.29	98.4321	74.9136
2528.22	98.4223	74.9066
2530.15	98.4153	74.8966
2532.08	98.4201	74.8963
2534.01	98.4242	74.8951
2535.93	98.4206	74.8953
2537.86	98.4059	74.8885
2539.79	98.3888	74.8795
2541.72	98.3741	74.8636
2543.65	98.3717	74.8555
2545.58	98.3703	74.845
2547.5	98.3648	74.836
2549.43	98.3483	74.8228
2551.36	98.3317	74.8141
2553.29	98.3216	74.8039
2555.22	98.3202	74.7985
2557.15	98.3194	74.787
2559.07	98.319	74.7838
2561	98.3088	74.7823
2562.93	98.2935	74.7848
2564.86	98.2737	74.7828
2566.79	98.2602	74.781
2568.72	98.2534	74.7753
2570.65	98.2524	74.7783
2572.57	98.2529	74.7799
2574.5	98.2541	74.7845
2576.43	98.2465	74.7848
2578.36	98.2456	74.7873
2580.29	98.2476	74.7866
2582.22	98.2484	74.7893
2584.14	98.2502	74.7856
2586.07	98.2528	74.7876
2588	98.2537	74.7894
2589.93	98.2627	74.7933
2591.86	98.2716	74.7959
2593.79	98.2794	74.8049
2595.72	98.2837	74.8077
2597.64	98.2822	74.8128
2599.57	98.2756	74.8122
2601.5	98.2759	74.8154
2603.43	98.2782	74.8192
2605.36	98.2821	74.8273
2607.29	98.2795	74.8297
2609.22	98.2717	74.8338
2611.14	98.2643	74.8272
2613.07	98.2677	74.8235
2615	98.2712	74.82
2616.93	98.2686	74.8213
2618.86	98.2483	74.8187
2620.79	98.2231	74.8196
2622.72	98.2052	74.8144
2624.64	98.202	74.811
2626.57	98.2052	74.8018
2628.5	98.2082	74.7951
2630.43	98.199	74.7849
2632.36	98.1862	74.7794
2634.28	98.1704	74.7678
2636.21	98.1606	74.7574
2638.14	98.1521	74.7402
2640.07	98.1472	74.7321
2642	98.1422	74.7261
2643.93	98.138	74.7262
2645.86	98.1311	74.7199
2647.78	98.129	74.7149
2649.71	98.1219	74.702
2651.64	98.1136	74.6981
2653.57	98.1039	74.6934
2655.5	98.0967	74.6897
2657.43	98.091	74.6811
2659.36	98.0936	74.6748
2661.28	98.0936	74.6606
2663.21	98.088	74.6514
2665.14	98.0739	74.6407
2667.07	98.062	74.6355
2669	98.0539	74.6293
2670.93	98.0597	74.6279
2672.86	98.0727	74.6233
2674.78	98.0852	74.6232
2676.71	98.0912	74.6187
2678.64	98.0984	74.6221
2680.57	98.1042	74.6252
2682.5	98.1137	74.6333
2684.43	98.1249	74.6373
2686.35	98.1358	74.6463
2688.28	98.1392	74.6493
2690.21	98.142	74.6576
2692.14	98.1435	74.6621
2694.07	98.1485	74.6668
2696	98.1501	74.6612
2697.93	98.152	74.6563
2699.85	98.1449	74.6469
2701.78	98.1367	74.647
2703.71	98.1333	74.6436
2705.64	98.1366	74.6403
2707.57	98.1321	74.631
2709.5	98.126	74.6295
2711.42	98.1129	74.6286
2713.35	98.1012	74.63
2715.28	98.0933	74.6209
2717.21	98.0898	74.6153
2719.14	98.0822	74.6075
2721.07	98.071	74.6053
2722.99	98.0548	74.6013
2724.92	98.0446	74.6001
2726.85	98.0369	74.5945
2728.78	98.035	74.5967
2730.71	98.0343	74.5967
2732.64	98.0321	74.5972
2734.57	98.0279	74.5912
2736.49	98.0367	74.5906
2738.42	98.0492	74.5886
2740.35	98.0664	74.5931
2742.28	98.0842	74.5941
2744.21	98.0988	74.596
2746.14	98.1019	74.587
2748.07	98.1061	74.5833
2749.99	98.1096	74.5801
2751.92	98.1138	74.5837
2753.85	98.1128	74.5844
2755.78	98.1115	74.5895
2757.71	98.108	74.5866
2759.64	98.1075	74.5912
2761.56	98.1091	74.5968
2763.49	98.1085	74.6017
2765.42	98.0945	74.5965
2767.35	98.0801	74.5956
2769.28	98.0643	74.5849
2771.21	98.0549	74.5763
2773.14	98.05	74.5641
2775.06	98.0421	74.5538
2776.99	98.0216	74.5384
2778.92	97.9997	74.5297
2780.85	97.9695	74.5112
2782.78	97.9432	74.4958
2784.71	97.9229	74.475
2786.63	97.9008	74.4562
2788.56	97.8712	74.4341
2790.49	97.8426	74.4154
2792.42	97.8111	74.3917
2794.35	97.7849	74.3782
2796.28	97.7617	74.3636
2798.2	97.7409	74.3555
2800.13	97.7128	74.3419
2802.06	97.68	74.3308
2803.99	97.6429	74.3171
2805.92	97.6082	74.3069
2807.85	97.5681	74.2861
2809.78	97.5273	74.2679
2811.7	97.4775	74.2459
2813.63	97.4249	74.2253
2815.56	97.3675	74.1934
2817.49	97.3122	74.1607
2819.42	97.2491	74.1148
2821.35	97.1766	74.0628
2823.28	97.0888	74.0075
2825.2	96.9874	73.9504
2827.13	96.8629	73.8748
2829.06	96.728	73.7905
2830.99	96.5722	73.6739
2832.92	96.3833	73.5185
2834.85	96.1434	73.3099
2836.77	95.8441	73.0367
2838.7	95.4689	72.663
2840.63	95.0194	72.1786
2842.56	94.4713	71.5717
2844.49	93.8167	70.8786
2846.42	93.0594	70.1493
2848.34	92.2399	69.4916
2850.27	91.4047	69.0057
2852.2	90.6316	68.7898
2854.13	89.9963	68.8755
2856.06	89.6034	69.2409
2857.99	89.5223	69.7816
2859.92	89.7438	70.3896
2861.84	90.1299	70.9367
2863.77	90.4733	71.3486
2865.7	90.587	71.5886
2867.63	90.4592	71.7095
2869.56	90.2479	71.7923
2871.49	90.1937	71.917
2873.41	90.4449	72.0791
2875.34	90.9863	72.2515
2877.27	91.6572	72.3749
2879.2	92.2771	72.4236
2881.13	92.7155	72.3961
2883.06	92.9504	72.3237
2884.99	92.9998	72.2018
2886.91	92.9108	72.0528
2888.84	92.7218	71.8795
2890.77	92.4702	71.6874
2892.7	92.1723	71.4792
2894.63	91.8516	71.2819
2896.56	91.5008	71.0847
2898.49	91.1159	70.8905
2900.41	90.6889	70.6779
2902.34	90.2218	70.4394
2904.27	89.7062	70.1556
2906.2	89.155	69.8307
2908.13	88.5675	69.4326
2910.06	87.9494	68.9464
2911.99	87.3014	68.3472
2913.91	86.6393	67.6607
2915.84	85.9747	66.9277
2917.77	85.3435	66.2355
2919.7	84.7737	65.6584
2921.63	84.3068	65.2793
2923.55	83.9677	65.1321
2925.48	83.8022	65.2408
2927.41	83.8437	65.5684
2929.34	84.1203	66.0716
2931.27	84.6276	66.6895
2933.2	85.3521	67.3838
2935.13	86.2364	68.1012
2937.05	87.2142	68.809
2938.98	88.181	69.4536
2940.91	89.0137	70.01
2942.84	89.5646	70.4436
2944.77	89.7056	70.7396
2946.7	89.3432	70.8701
2948.62	88.53	70.8682
2950.55	87.4407	70.7923
2952.48	86.3356	70.7314
2954.41	85.4554	70.7368
2956.34	84.9607	70.8462
2958.27	84.8958	71.038
2960.2	85.2637	71.3077
2962.12	86.0033	71.6284
2964.05	87.0387	71.9821
2965.98	88.2699	72.3291
2967.91	89.5824	72.6524
2969.84	90.872	72.9286
2971.77	92.0769	73.165
2973.7	93.137	73.3534
2975.62	94.0425	73.5125
2977.55	94.8052	73.6375
2979.48	95.4416	73.7383
2981.41	95.9644	73.8066
2983.34	96.3954	73.8578
2985.27	96.7327	73.887
2987.2	96.9917	73.908
2989.12	97.1986	73.9241
2991.05	97.3664	73.9478
2992.98	97.4919	73.9591
2994.91	97.6003	73.9713
2996.84	97.6901	73.9752
2998.77	97.7683	73.9743
3000.69	97.8427	73.97
3002.62	97.901	73.9665
3004.55	97.9279	73.9434
3006.48	97.9427	73.9192
3008.41	97.9448	73.8882
3010.34	97.951	73.8691
3012.26	97.9678	73.8631
3014.19	97.9939	73.8725
3016.12	98.0201	73.8757
3018.05	98.0365	73.8725
3019.98	98.0334	73.8401
3021.91	98.0339	73.7999
3023.84	98.032	73.7505
3025.76	98.0363	73.7097
3027.69	98.041	73.6755
3029.62	98.0372	73.646
3031.55	98.0284	73.6131
3033.48	98.0285	73.5914
3035.41	98.0161	73.5544
3037.34	97.9958	73.5148
3039.26	97.9643	73.4731
3041.19	97.9342	73.4357
3043.12	97.9132	73.3951
3045.05	97.8873	73.3579
3046.98	97.8324	73.3074
3048.91	97.7359	73.2583
3050.83	97.5896	73.2104
3052.76	97.3873	73.1744
3054.69	97.1162	73.1418
3056.62	96.793	73.1162
3058.55	96.4667	73.0824
3060.48	96.2052	73.0454
3062.41	96.0684	72.9958
3064.33	96.0845	72.9563
3066.26	96.219	72.9249
3068.19	96.4273	72.9047
3070.12	96.641	72.8692
3072.05	96.8099	72.816
3073.98	96.9178	72.7472
3075.9	96.9937	72.6949
3077.83	97.0436	72.6475
3079.76	97.082	72.6158
3081.69	97.112	72.5851
3083.62	97.1309	72.5491
3085.55	97.1352	72.504
3087.47	97.1487	72.4663
3089.4	97.1683	72.4133
3091.33	97.2016	72.3615
3093.26	97.2347	72.3063
3095.19	97.264	72.2487
3097.12	97.2877	72.1887
3099.05	97.3148	72.1428
3100.97	97.3388	72.0863
3102.9	97.3664	72.0251
3104.83	97.384	71.9533
3106.76	97.3988	71.8785
3108.69	97.4055	71.7957
3110.62	97.4113	71.7228
3112.55	97.4153	71.6493
3114.47	97.4163	71.5791
3116.4	97.4171	71.5164
3118.33	97.426	71.4741
3120.26	97.4184	71.4204
3122.19	97.4039	71.3584
3124.12	97.3842	71.2813
3126.04	97.3628	71.2014
3127.97	97.3414	71.1202
3129.9	97.3303	71.0524
3131.83	97.3087	70.9715
3133.76	97.2857	70.8889
3135.69	97.267	70.8058
3137.61	97.2674	70.7332
3139.54	97.2707	70.6569
3141.47	97.2692	70.5831
3143.4	97.251	70.4955
3145.33	97.2233	70.407
3147.26	97.1896	70.314
3149.19	97.1728	70.233
3151.11	97.157	70.1478
3153.04	97.1382	70.0654
3154.97	97.1107	69.9762
3156.9	97.082	69.8895
3158.83	97.0459	69.7908
3160.76	97.0226	69.6971
3162.68	97.0038	69.5914
3164.61	96.9799	69.4807
3166.54	96.941	69.3615
3168.47	96.9052	69.2518
3170.4	96.8662	69.135
3172.33	96.8381	69.0204
3174.26	96.813	68.9011
3176.18	96.7839	68.7907
3178.11	96.7474	68.6764
3180.04	96.7173	68.5746
3181.97	96.6805	68.4629
3183.9	96.6502	68.3497
3185.83	96.6193	68.2303
3187.76	96.5837	68.1083
3189.68	96.5494	67.9725
3191.61	96.5272	67.8456
3193.54	96.5007	67.7137
3195.47	96.4685	67.5848
3197.4	96.4231	67.4499
3199.33	96.3681	67.3183
3201.26	96.3085	67.1741
3203.18	96.263	67.0299
3205.11	96.2276	66.8795
3207.04	96.1954	66.7274
3208.97	96.164	66.5715
3210.9	96.1357	66.4396
3212.82	96.0942	66.3008
3214.75	96.0567	66.1705
3216.68	96.0176	66.0412
3218.61	95.9783	65.9059
3220.54	95.938	65.758
3222.47	95.8993	65.6171
3224.4	95.8526	65.4644
3226.32	95.8035	65.3231
3228.25	95.7459	65.1878
3230.18	95.7064	65.0683
3232.11	95.678	64.9533
3234.04	95.6535	64.8413
3235.97	95.6247	64.7198
3237.9	95.5813	64.591
3239.82	95.528	64.4455
3241.75	95.4877	64.319
3243.68	95.4509	64.2055
3245.61	95.4167	64.1044
3247.54	95.378	63.9964
3249.47	95.3361	63.887
3251.39	95.2914	63.7679
3253.32	95.2496	63.6638
3255.25	95.2005	63.5558
3257.18	95.1557	63.4485
3259.11	95.1054	63.3233
3261.04	95.0604	63.2
3262.97	95.0123	63.0726
3264.89	94.9669	62.9559
3266.82	94.9195	62.8411
3268.75	94.8926	62.7378
3270.68	94.8779	62.6315
3272.61	94.8795	62.5387
3274.54	94.8748	62.4304
3276.47	94.8632	62.3134
3278.39	94.8358	62.1868
3280.32	94.8102	62.062
3282.25	94.7825	61.9351
3284.18	94.7585	61.8233
3286.11	94.7214	61.6927
3288.04	94.6835	61.5636
3289.96	94.6339	61.4277
3291.89	94.5937	61.2953
3293.82	94.5642	61.1645
3295.75	94.5425	61.0377
3297.68	94.4978	60.8744
3299.61	94.4312	60.7031
3301.53	94.3516	60.5252
3303.46	94.2997	60.358
3305.39	94.2695	60.1983
3307.32	94.2499	60.0491
3309.25	94.2112	59.8813
3311.18	94.1549	59.7121
3313.11	94.0868	59.5305
3315.03	94.0244	59.3464
3316.96	93.9516	59.1453
3318.89	93.8787	58.9376
3320.82	93.8106	58.7193
3322.75	93.7594	58.5196
3324.68	93.7095	58.3142
3326.61	93.6545	58.1074
3328.53	93.5779	57.8815
3330.46	93.4945	57.6431
3332.39	93.4054	57.3868
3334.32	93.3286	57.1513
3336.25	93.2581	56.9186
3338.18	93.1872	56.6896
3340.1	93.1089	56.4478
3342.03	93.0331	56.1999
3343.96	92.939	55.9349
3345.89	92.8449	55.6806
3347.82	92.7603	55.4313
3349.75	92.6869	55.1937
3351.68	92.6228	54.9475
3353.6	92.5614	54.6923
3355.53	92.4805	54.4264
3357.46	92.3902	54.1708
3359.39	92.2918	53.9077
3361.32	92.1973	53.6584
3363.25	92.1013	53.4065
3365.17	92.0073	53.153
3367.1	91.9258	52.9005
3369.03	91.8627	52.6617
3370.96	91.7947	52.4117
3372.89	91.7237	52.1682
3374.82	91.6372	51.9215
3376.74	91.5529	51.6793
3378.67	91.4805	51.4308
3380.6	91.4199	51.199
3382.53	91.353	50.974
3384.46	91.2775	50.7548
3386.39	91.1873	50.529
3388.32	91.114	50.3299
3390.24	91.0517	50.1404
3392.17	91.0066	49.9618
3394.1	90.9441	49.7776
3396.03	90.8663	49.5881
3397.96	90.787	49.3867
3399.89	90.7319	49.2074
3401.82	90.6795	49.0334
3403.74	90.6321	48.8635
3405.67	90.566	48.6992
3407.6	90.5	48.5457
3409.53	90.4446	48.388
3411.46	90.4054	48.2412
3413.39	90.3578	48.0905
3415.31	90.2942	47.9339
3417.24	90.2176	47.7846
3419.17	90.1539	47.6565
3421.1	90.1167	47.5369
3423.03	90.1068	47.4409
3424.96	90.1001	47.3576
3426.89	90.0875	47.2832
3428.81	90.055	47.219
3430.74	90.0195	47.1733
3432.67	89.9994	47.1221
3434.6	89.9932	47.0601
3436.53	89.9799	46.9833
3438.46	89.9609	46.9143
3440.39	89.9237	46.8435
3442.31	89.8765	46.7828
3444.24	89.8434	46.7432
3446.17	89.8431	46.7292
3448.1	89.8567	46.7247
3450.03	89.883	46.7405
3451.95	89.9073	46.7555
3453.88	89.9233	46.7675
3455.81	89.9334	46.7846
3457.74	89.9478	46.814
3459.67	89.96	46.8471
3461.6	89.9765	46.8971
3463.53	89.9906	46.9515
3465.45	90.016	47.0084
3467.38	90.0477	47.0639
3469.31	90.086	47.1247
3471.24	90.1215	47.1891
3473.17	90.1516	47.2661
3475.1	90.1682	47.3478
3477.03	90.1831	47.4386
3478.95	90.1985	47.5353
3480.88	90.2285	47.6346
3482.81	90.2639	47.736
3484.74	90.3181	47.8535
3486.67	90.3834	47.986
3488.6	90.4457	48.1218
3490.53	90.4971	48.2468
3492.45	90.538	48.3778
3494.38	90.5733	48.5247
3496.31	90.6125	48.6728
3498.24	90.6422	48.8129
3500.17	90.6774	48.9659
3502.09	90.7275	49.1198
3504.02	90.7872	49.2785
3505.95	90.8509	49.4434
3507.88	90.9174	49.6073
3509.81	90.9834	49.782
3511.74	91.0654	49.9852
3513.67	91.1531	50.1934
3515.59	91.2309	50.383
3517.52	91.2777	50.547
3519.45	91.3016	50.7222
3521.38	91.3237	50.9024
3523.31	91.3585	51.0828
3525.24	91.4069	51.2872
3527.17	91.4888	51.5194
3529.09	91.5965	51.7559
3531.02	91.7077	51.9905
3532.95	91.8097	52.2153
3534.88	91.9065	52.4397
3536.81	91.9855	52.6698
3538.74	92.047	52.8853
3540.66	92.0662	53.0766
3542.59	92.0757	53.2776
3544.52	92.1071	53.5144
3546.45	92.1853	53.7696
3548.38	92.2933	54.0349
3550.31	92.4152	54.2984
3552.24	92.5213	54.5509
3554.16	92.6254	54.8154
3556.09	92.7176	55.0752
3558.02	92.7911	55.3201
3559.95	92.827	55.5548
3561.88	92.8108	55.7511
3563.81	92.8065	55.9963
3565.74	92.883	56.3008
3567.66	93.0283	56.6347
3569.59	93.2118	56.9719
3571.52	93.3807	57.2811
3573.45	93.4802	57.5146
3575.38	93.5419	57.7765
3577.31	93.6303	58.0735
3579.23	93.7242	58.3878
3581.16	93.8045	58.6679
3583.09	93.8518	58.9219
3585.02	93.9071	59.2158
3586.95	93.9883	59.5367
3588.88	94.0995	59.8622
3590.8	94.211	60.1975
3592.73	94.3038	60.5025
3594.66	94.3513	60.7807
3596.59	94.4083	61.1134
3598.52	94.5064	61.4678
3600.45	94.6383	61.797
3602.38	94.7725	62.0881
3604.3	94.8842	62.3685
3606.23	94.9627	62.6346
3608.16	95.0262	62.8565
3610.09	95.0654	63.0844
3612.02	95.102	63.3488
3613.95	95.1432	63.6165
3615.88	95.2135	63.9626
3617.8	95.3403	64.389
3619.73	95.5128	64.7937
3621.66	95.6415	65.1808
3623.59	95.7387	65.4988
3625.52	95.8171	65.7882
3627.45	95.8961	66.0741
3629.37	96.0059	66.3902
3631.3	96.1444	66.7051
3633.23	96.265	66.999
3635.16	96.382	67.2284
3637.09	96.4932	67.4782
3639.02	96.5692	67.7285
3640.95	96.6289	67.988
3642.87	96.6751	68.1771
3644.8	96.625	68.3368
3646.73	96.6421	68.6138
3648.66	96.7278	68.9312
3650.59	96.8653	69.2779
3652.52	97.0624	69.6351
3654.44	97.2432	69.8956
3656.37	97.3119	70.1021
3658.3	97.401	70.3644
3660.23	97.4713	70.5927
3662.16	97.512	70.786
3664.09	97.5384	70.936
3666.01	97.5306	71.0753
3667.94	97.4996	71.2287
3669.87	97.5173	71.3726
3671.8	97.586	71.544
3673.73	97.6509	71.718
3675.66	97.7303	71.8915
3677.59	97.8107	72.08
3679.51	97.8648	72.2577
3681.44	97.9064	72.4111
3683.37	97.9564	72.5421
3685.3	97.934	72.6024
3687.23	97.9252	72.7236
3689.16	97.9551	72.86
3691.09	98.0171	73.0012
3693.01	98.0791	73.1603
3694.94	98.1535	73.2926
3696.87	98.1911	73.3445
3698.8	98.227	73.4178
3700.73	98.2554	73.4753
3702.66	98.2738	73.5326
3704.58	98.2885	73.559
3706.51	98.2546	73.5509
3708.44	98.2382	73.5364
3710.37	98.2496	73.5316
3712.3	98.2865	73.5612
3714.23	98.3408	73.6182
3716.16	98.3852	73.668
3718.08	98.368	73.7091
3720.01	98.315	73.7913
3721.94	98.2723	73.8971
3723.87	98.2598	73.9999
3725.8	98.2795	74.0868
3727.73	98.3285	74.1237
3729.66	98.3423	74.0643
3731.58	98.2755	74.005
3733.51	98.2324	73.9654
3735.44	98.2291	73.9116
3737.37	98.2237	73.9207
3739.3	98.3597	74.0316
3741.22	98.5171	74.0002
3743.15	98.529	73.9487
3745.08	98.509	73.8863
3747.01	98.4137	73.8102
3748.94	98.3297	73.8155
3750.87	98.3886	73.9313
3752.8	98.5023	73.952
3754.72	98.5617	73.9719
3756.65	98.6464	74.0173
3758.58	98.664	74.065
3760.51	98.725	74.1151
3762.44	98.7363	74.1304
3764.37	98.7087	74.1094
3766.3	98.7117	74.106
3768.22	98.7695	74.1623
3770.15	98.8299	74.2398
3772.08	98.8938	74.3
3774.01	98.9192	74.3007
3775.94	98.9182	74.2643
3777.87	98.9109	74.2199
3779.8	98.9072	74.1936
3781.72	98.8872	74.2192
3783.65	98.8672	74.2729
3785.58	98.8772	74.3178
3787.51	98.9124	74.362
3789.44	98.9344	74.3767
3791.36	98.9772	74.3437
3793.29	98.9476	74.2959
3795.22	98.8692	74.2793
3797.15	98.8381	74.2591
3799.08	98.8158	74.2598
3801.01	98.8002	74.3042
3802.94	98.8753	74.3724
3804.86	98.925	74.4291
3806.79	98.9595	74.4906
3808.72	99.0033	74.5027
3810.65	99.0307	74.4886
3812.58	99.0131	74.433
3814.51	98.9652	74.3856
3816.44	98.9051	74.3469
3818.36	98.8608	74.3331
3820.29	98.8229	74.3446
3822.22	98.8795	74.3945
3824.15	98.9382	74.4284
3826.08	98.975	74.4507
3828.01	99.0136	74.4468
3829.93	99.0245	74.4212
3831.86	98.9901	74.4077
3833.79	98.9681	74.3838
3835.72	98.8818	74.3717
3837.65	98.8337	74.3708
3839.58	98.8775	74.3823
3841.51	98.9743	74.4303
3843.43	99.0759	74.4916
3845.36	99.1261	74.5016
3847.29	99.045	74.5186
3849.22	98.9741	74.6387
3851.15	99.0044	74.7033
3853.08	99.0672	74.73
3855.01	99.1381	74.6964
3856.93	99.161	74.5868
3858.86	99.0979	74.4791
3860.79	99.0518	74.512
3862.72	99.024	74.5199
3864.65	99.0554	74.5349
3866.58	99.0991	74.5503
3868.5	99.1364	74.5324
3870.43	99.1701	74.5204
3872.36	99.1939	74.5526
3874.29	99.199	74.5911
3876.22	99.2657	74.599
3878.15	99.2492	74.569
3880.07	99.1897	74.544
3882	99.1912	74.5595
3883.93	99.1964	74.5985
3885.86	99.2478	74.6269
3887.79	99.3212	74.6088
3889.72	99.3221	74.5865
3891.65	99.3004	74.5926
3893.57	99.2953	74.6159
3895.5	99.2557	74.6455
3897.43	99.2168	74.6431
3899.36	99.1852	74.6122
3901.29	99.1838	74.6229
3903.22	99.241	74.6716
3905.14	99.335	74.7189
3907.07	99.4314	74.7585
3909	99.4866	74.7519
3910.93	99.4895	74.7073
3912.86	99.4569	74.679
3914.79	99.4291	74.6877
3916.72	99.4241	74.6979
3918.64	99.4322	74.7046
3920.57	99.4259	74.7162
3922.5	99.4206	74.7215
3924.43	99.4056	74.7162
3926.36	99.3735	74.7325
3928.29	99.3695	74.7378
3930.22	99.389	74.7371
3932.14	99.4286	74.7561
3934.07	99.4868	74.7842
3936	99.5276	74.7814
3937.93	99.5316	74.7621
3939.86	99.5208	74.7416
3941.79	99.517	74.7375
3943.71	99.5185	74.7429
3945.64	99.5159	74.7764
3947.57	99.5277	74.8021
3949.5	99.5628	74.8243
3951.43	99.5973	74.8511
3953.36	99.6234	74.8814
3955.28	99.6243	74.8796
3957.21	99.6036	74.8732
3959.14	99.5897	74.8764
3961.07	99.5977	74.8946
3963	99.6185	74.8972
3964.93	99.6346	74.9012
3966.86	99.6424	74.8931
3968.78	99.6466	74.8845
3970.71	99.6483	74.8805
3972.64	99.6644	74.8939
3974.57	99.6897	74.9067
3976.5	99.7205	74.9345
3978.43	99.745	74.9549
3980.36	99.7598	74.9596
3982.28	99.7627	74.9366
3984.21	99.7655	74.9222
3986.14	99.7638	74.9329
3988.07	99.7583	74.9634
3990	99.7499	74.9733
3991.93	99.7453	74.9745
3993.85	99.7579	74.9647
3995.78	99.7856	74.9595
3997.71	99.8067	74.983
3999.64	99.823	74.9988
4001.57	0	-25

[truncated: 11 more sheets: 24ab, 24cd, 24ef, 24gh, 27, 28, 33, 34, 35, 36, 37]
