# Supplementary material for: All-polymer organic solar cells with nano-to-micron hierarchical morphology and large light receiving angle
Source: Nat Commun. 2023 Jul 12;14:4148. doi: 10.1038/s41467-023-39832-4 (PMC10338490; doi:10.1038/s41467-023-39832-4)
Supplement: Supplementary file 4 — Source Data [file 41467_2023_39832_MOESM4_ESM.zip › Sourse_Data/Table1.xlsx]

## Sheet: Sheet1
ASCAST						DIB						DIB/TA/SVA						DIB/SVA/TA						DIB/TA/SVAb
JSC	JCAL	VOC	FF	PCE		JSC	JCAL	VOC	FF	PCE		JSC	JCAL	VOC	FF	PCE		JSC	JCAL	VOC	FF	PCE		JSC	VOC	FF	PCE
23.58	23.64	0.932	64.8	14.24		24.43	24.57	0.94	70.68	16.23		25.07	25.04	0.94	74	17.44		17.27	18.43	0.909	51.09	8.02		26.18	0.939	75.33	18.53
23.76	23.75	0.929	66.69	14.72		24.3	24.37	0.936	70.96	16.14		25.25	25.16	0.938	73.86	17.49		18.48	18.64	0.898	52.73	8.75		26.13	0.939	75.56	18.55
23.69	23.74	0.924	66.56	14.57		24.47	24.66	0.939	71.24	16.37		25.5	25.32	0.94	74.67	17.9		19.78	18.9	0.912	54.99	9.92		26.03	0.937	76.03	18.55
24.12	24.03	0.933	67.42	15.17		24.55	24.74	0.936	72.94	16.76		24.92	25.03	0.941	73.78	17.3		17.97	18.62	0.895	57.45	9.24		25.95	0.938	75.9	18.48
23.69	23.73	0.929	65.66	14.45		24.49	24.65	0.936	71.54	16.4		25.44	25.22	0.943	74.42	17.85		17.87	18.54	0.912	52.52	8.56		25.94	0.937	76.69	18.64
23.65	23.72	0.928	66.3	14.55		24.38	24.5	0.935	71.07	16.2		25.67	25.37	0.939	74.97	18.07		17.88	18.48	0.895	56.8	9.09		25.64	0.943	75.6	18.27
23.63	23.79	0.93	64.57	14.19		24.5	24.67	0.94	71.39	16.44		25.55	25.26	0.942	74.4	17.91		16.65	18.41	0.91	58.34	8.84		25.81	0.938	76.27	18.46
24.14	24.09	0.927	67.21	15.04		24.05	24.44	0.939	70.85	16		25.36	25.14	0.939	74.4	17.72		17.89	18.52	0.915	55.96	9.16		25.92	0.936	75.94	18.43
23.84	23.94	0.929	66.78	14.79		24.31	24.39	0.937	70.94	16.16		25.49	25.26	0.94	74.4	17.83		19.16	18.7	0.889	55.66	9.48		25.97	0.943	75.79	18.56
23.89	23.94	0.931	66.77	14.85		24.7	24.77	0.938	72.68	16.84		25.68	25.4	0.941	75.03	18.13		18.08	18.66	0.891	57.42	9.25		26.37	0.943	75.95	18.89
23.98	23.96	0.929	67.74	15.09		24.43	24.65	0.935	71.62	16.36		25.57	25.32	0.941	74.77	17.99		18.08	18.66	0.904	48.4	7.91		25.98	0.94	75.3	18.38
23.77	23.79	0.93	66.41	14.68		24.43	24.61	0.937	71.29	16.32		25.14	25.06	0.941	74.4	17.6		19.36	18.81	0.896	56.78	9.85		25.57	0.94	76.28	18.34
23.97	23.94	0.931	67.04	14.96		24.53	24.71	0.936	72.95	16.75		25.62	25.47	0.939	74.96	18.03		17.62	18.59	0.897	59.41	9.39		25.87	0.94	76.56	18.62
23.66	23.72	0.924	65.91	14.41		24.98	24.87	0.938	72.39	16.97		25.26	25.17	0.942	74.14	17.64		19.15	18.72	0.91	56.06	9.77		26.04	0.939	75.92	18.56
23.9	23.97	0.93	66.86	14.86		24.32	24.49	0.937	70.65	16.1		25.35	25.12	0.942	74.51	17.79		16.93	18.43	0.899	53.94	8.21		26.05	0.934	76.77	18.69
23.34	23.51	0.928	65.33	14.15		24.59	24.7	0.937	73.3	16.89		25.51	25.33	0.943	74.94	18.03		19.04	18.73	0.912	49.93	8.67		25.85	0.934	77.03	18.6
23.86	23.86	0.934	66.91	14.91		24.72	24.88	0.936	72.65	16.81		24.96	25.04	0.943	73.93	17.4		17.53	18.58	0.903	58.88	9.32		26.04	0.942	75.97	18.63
23.74	23.74	0.932	66.44	14.7		24.46	24.63	0.934	72.36	16.53		25.92	25.48	0.944	74.88	18.32		18.79	18.82	0.91	59.64	10.2		25.96	0.942	75.57	18.48
23.73	23.78	0.933	65.99	14.61		24.56	24.68	0.939	72.07	16.62		25.4	25.25	0.941	74.57	17.82		17.18	18.41	0.89	51.21	7.83		26.09	0.943	75.42	18.55
23.87	23.85	0.931	67.09	14.91		24.44	24.66	0.936	71.17	16.28		25.65	25.35	0.941	75.31	18.18		17.83	18.62	0.915	53.14	8.67		25.98	0.939	76.24	18.59
23.8	23.93	0.927	66.9	14.76		24.45	24.67	0.936	71.79	16.43		25.75	25.39	0.941	75.12	18.2		16.5	18.12	0.918	53.54	8.11		26.05	0.938	76.38	18.66
23.56	23.75	0.93	65.63	14.38		24.36	24.52	0.934	70.54	16.05		25.48	25.2	0.943	74.75	17.96		19.18	18.73	0.912	57.23	10.01		25.61	0.943	76.22	18.42
23.63	23.68	0.932	65.89	14.51		24.2	24.41	0.94	70.51	16.04		25.37	25.17	0.944	74	17.72		19.19	18.77	0.909	57.96	10.11		25.95	0.937	75.44	18.35
23.79	23.84	0.924	66.65	14.65		24.13	24.48	0.935	70.74	15.96		25.32	25.16	0.939	73.87	17.56		18.34	18.64	0.909	53.45	8.91		26.17	0.943	76	18.76
23.69	23.72	0.929	65.57	14.43		24.57	24.69	0.937	72.45	16.68		25.38	25.23	0.939	74.4	17.73		17.43	18.54	0.922	52.77	8.48		26.07	0.946	76.29	18.81
23.34	23.54	0.93	64.96	14.1		24.41	24.51	0.938	71.32	16.33		25.45	25.18	0.941	74.66	17.88		18.64	18.7	0.895	58.08	9.69		26.37	0.945	76.48	19.06
23.78	23.8	0.928	66.25	14.62		24.37	24.55	0.936	70.54	16.09		24.99	25.02	0.942	73.37	17.27		17.96	18.54	0.916	54.83	9.02		25.6	0.94	76.65	18.44
23.6	23.66	0.927	65.36	14.3		24.45	24.65	0.938	71.33	16.36		25.3	25.14	0.94	74.34	17.68		17.06	18.27	0.9	53.99	8.29		25.6	0.935	76.71	18.37
23.63	23.68	0.931	65.82	14.48		24.47	24.65	0.938	72.1	16.55		24.96	25	0.941	73.52	17.27		17.1	18.4	0.907	54.16	8.4		26.05	0.93	75.71	18.34
23.7	23.75	0.931	66.17	14.6		24.6	24.75	0.937	72.93	16.81		25	25.03	0.941	73.79	17.36		18.62	18.67	0.913	56.53	9.61		25.83	0.94	76.86	18.67
