# Supplementary material for: All-polymer organic solar cells with nano-to-micron hierarchical morphology and large light receiving angle
Source: Nat Commun. 2023 Jul 12;14:4148. doi: 10.1038/s41467-023-39832-4 (PMC10338490; doi:10.1038/s41467-023-39832-4)
Supplement: Supplementary file 4 — Source Data [file 41467_2023_39832_MOESM4_ESM.zip › Sourse_Data/Figure5.xlsx]

## Sheet: a
	850 NM			595 NM
	ASCAST	DIB	DIBTASVA	ASCAST	DIB	DIBTASVA
0.04581	0.02366	0.00921	0.01308	0.00386	0.00373	0.00358
0.09581	0.1153	0.10895	0.1437	0.04038	0.03258	0.02366
0.14581	0.59123	0.59274	0.65944	0.06249	0.08544	0.079
0.19581	0.97936	0.97203	1	0.06591	0.09181	0.11583
0.24581	1	1	0.98703	0.1194	0.15883	0.1814
0.29581	0.94265	0.95057	0.92696	0.1624	0.19423	0.21559
0.34581	0.91837	0.89549	0.87088	0.17294	0.21967	0.2371
0.39581	0.91157	0.8628	0.84484	0.16688	0.23022	0.26099
0.44581	0.87775	0.83503	0.82951	0.17908	0.2325	0.27635
0.49581	0.85602	0.81883	0.80241	0.21708	0.25701	0.28385
0.54581	0.83642	0.8177	0.78284	0.21979	0.27667	0.30763
0.59581	0.81088	0.80314	0.76254	0.20832	0.28531	0.33565
0.64581	0.80403	0.77534	0.75907	0.21302	0.28294	0.31755
0.69581	0.81198	0.76416	0.75597	0.24262	0.29401	0.33393
0.74581	0.79087	0.75829	0.74112	0.23845	0.30988	0.34674
0.79581	0.76895	0.75379	0.7322	0.26008	0.32271	0.35495
0.84581	0.77911	0.75533	0.71452	0.25897	0.31857	0.3515
0.89581	0.78618	0.74324	0.7013	0.26427	0.33448	0.36865
0.94581	0.78528	0.73364	0.694	0.26133	0.33345	0.36803
0.99581	0.77418	0.71806	0.69185	0.26876	0.34098	0.38804
1.04581	0.79393	0.72374	0.67939	0.27979	0.35614	0.40382
1.09581	0.78325	0.72726	0.6694	0.27494	0.35699	0.39827
1.14581	0.77558	0.71517	0.66469	0.28452	0.35368	0.39186
1.19581	0.75117	0.71457	0.65366	0.29369	0.35557	0.39367
1.24581	0.75046	0.71459	0.63867	0.29311	0.37168	0.42031
1.29581	0.76175	0.70618	0.63694	0.29218	0.37849	0.43675
1.34581	0.76509	0.69216	0.63666	0.28879	0.37818	0.43026
1.39581	0.74755	0.68472	0.62633	0.30388	0.38364	0.43467
1.44581	0.74218	0.68084	0.62398	0.30033	0.38399	0.44383
1.49581	0.73984	0.68376	0.61759	0.3112	0.38241	0.44606
1.54581	0.72355	0.68595	0.60884	0.31104	0.39145	0.44985
1.59581	0.72594	0.67556	0.60049	0.32218	0.40694	0.45768
1.64581	0.72668	0.67092	0.59789	0.32155	0.41809	0.4677
1.69581	0.72595	0.67513	0.59832	0.3225	0.41287	0.46941
1.74581	0.73289	0.66764	0.59453	0.34314	0.43237	0.48126
1.79581	0.72397	0.65429	0.58092	0.34166	0.42445	0.47124
1.84581	0.70992	0.65195	0.57312	0.33099	0.40905	0.45871
1.89581	0.72539	0.64879	0.57021	0.33707	0.41679	0.48511
1.94581	0.71559	0.64586	0.57318	0.33979	0.43488	0.49917
1.99581	0.7003	0.63475	0.57286	0.33429	0.44126	0.49578
2.04581	0.72233	0.62144	0.56411	0.33663	0.42842	0.48932
2.09581	0.71556	0.62963	0.56405	0.34068	0.44246	0.48665
2.14581	0.71946	0.63787	0.56605	0.34444	0.44659	0.49454
2.19581	0.71318	0.62998	0.55344	0.34553	0.4551	0.52305
2.24581	0.70138	0.6298	0.54585	0.34789	0.4513	0.51685
2.29581	0.69567	0.6332	0.54189	0.35824	0.45639	0.51853
2.34581	0.69297	0.62495	0.54297	0.35758	0.46501	0.53097
2.39581	0.70445	0.62281	0.54374	0.36777	0.4662	0.528
2.44581	0.70732	0.62096	0.54336	0.37324	0.46751	0.53922
2.49581	0.70565	0.62016	0.54267	0.37537	0.46732	0.5267
2.54581	0.69984	0.61303	0.5402	0.36388	0.45957	0.52171
2.59581	0.69657	0.60581	0.53568	0.36223	0.45619	0.51735
2.64581	0.68862	0.58957	0.5348	0.36204	0.4658	0.53707
2.69581	0.69247	0.58771	0.53232	0.36752	0.46551	0.5354
2.74581	0.68227	0.58838	0.52855	0.38557	0.47574	0.53274
2.79581	0.68865	0.5921	0.52763	0.36963	0.47134	0.52786
2.84581	0.69917	0.59022	0.52595	0.38175	0.47414	0.52617
2.89581	0.68666	0.58669	0.52047	0.39921	0.4877	0.53954
2.94581	0.68676	0.58549	0.52062	0.38994	0.48683	0.53804
2.99581	0.66495	0.57416	0.51783	0.37495	0.48798	0.54176
3.04581	0.67461	0.57307	0.51141	0.38693	0.48175	0.53872
3.09581	0.66765	0.57961	0.50953	0.38113	0.47443	0.54381
3.14581	0.67074	0.57339	0.50429	0.39276	0.48878	0.55368
3.19581	0.67897	0.57575	0.50052	0.40587	0.50325	0.5561
3.24581	0.67015	0.5748	0.49984	0.40104	0.48673	0.5514
3.29581	0.66275	0.55889	0.499	0.38521	0.49409	0.55273
3.34581	0.67617	0.55969	0.49496	0.38308	0.49094	0.54942
3.39581	0.67515	0.55469	0.48913	0.37389	0.4842	0.53226
3.44581	0.64774	0.55351	0.48199	0.37706	0.48557	0.54921
3.49581	0.66057	0.55541	0.48174	0.39353	0.4952	0.55854
3.54581	0.66694	0.56123	0.49021	0.38592	0.48825	0.55666
3.59581	0.64936	0.56207	0.49393	0.38878	0.49265	0.55413
3.64581	0.64654	0.5494	0.49766	0.40144	0.49535	0.56358
3.69581	0.64588	0.54096	0.49035	0.39816	0.51236	0.57839
3.74581	0.63983	0.53862	0.48293	0.40347	0.49559	0.54399
3.79581	0.62928	0.54245	0.48472	0.40824	0.50704	0.56534
3.84581	0.63385	0.52488	0.48262	0.39868	0.49715	0.55895
3.89581	0.64627	0.52045	0.47585	0.41066	0.50536	0.56898
3.94581	0.65457	0.52504	0.4763	0.42047	0.52164	0.56297
3.99581	0.654	0.52912	0.47189	0.41385	0.50783	0.56664
4.04581	0.65539	0.53126	0.46621	0.40337	0.5015	0.56957
4.09581	0.63892	0.53277	0.46499	0.39944	0.49971	0.55815
4.14581	0.64383	0.53589	0.4612	0.42323	0.51387	0.56524
4.19581	0.64609	0.53211	0.46163	0.41617	0.51219	0.58088
4.24581	0.64016	0.53201	0.46261	0.43178	0.53048	0.58483
4.29581	0.64683	0.53196	0.46229	0.42032	0.52642	0.58455
4.34581	0.62896	0.53011	0.46532	0.41387	0.51562	0.5782
4.39581	0.61074	0.52705	0.465	0.4062	0.51229	0.56845
4.44581	0.6122	0.52541	0.46284	0.39225	0.51169	0.56604
4.49581	0.61367	0.52377	0.46068	0.40399	0.51132	0.57617
4.54581	0.61513	0.52214	0.45851	0.41956	0.52164	0.57868
4.59581	0.6166	0.5205	0.45635	0.41322	0.50907	0.55777
4.64581	0.61806	0.51886	0.45418	0.41539	0.51816	0.56969
4.69581	0.61953	0.51722	0.45202	0.41807	0.52659	0.58251
4.74581	0.62099	0.51558	0.44986	0.41944	0.52734	0.57423
4.79581	0.62246	0.51395	0.44769	0.4123	0.50658	0.56327
4.84581	0.62392	0.51231	0.44553	0.39882	0.52194	0.58057
4.89581	0.62477	0.51018	0.44376	0.41329	0.5139	0.58476
4.94581	0.62465	0.50779	0.44236	0.43496	0.53105	0.58734
4.99581	0.62452	0.50539	0.44096	0.42898	0.52689	0.59111
5.04581	0.6244	0.503	0.43957	0.41767	0.52809	0.58596
5.09581	0.62428	0.50061	0.43817	0.41284	0.52689	0.59165
5.14581	0.62416	0.49822	0.43677	0.41459	0.52842	0.59039
5.19581	0.62403	0.49582	0.43537	0.41634	0.53106	0.59187
5.24581	0.62391	0.49343	0.43397	0.41809	0.5337	0.59335
5.29581	0.62379	0.49104	0.43257	0.41984	0.53635	0.59484
5.34581	0.62366	0.48865	0.43118	0.42159	0.53899	0.59632
5.39581	0.622	0.48745	0.42994	0.42335	0.54163	0.5978
5.89581	0.59566	0.4836	0.41882	0.4393	0.55629	0.61591
6.39581	0.58352	0.47647	0.40509	0.44323	0.55989	0.61284
6.89581	0.57678	0.46377	0.38032	0.45821	0.56863	0.6247
7.39581	0.56667	0.45755	0.38515	0.47754	0.58357	0.64419
7.89581	0.585	0.4484	0.37128	0.50087	0.60503	0.66122
8.39581	0.54845	0.4346	0.3631	0.50832	0.61416	0.66742
8.89581	0.5617	0.43188	0.36167	0.51635	0.62189	0.68471
9.39581	0.56923	0.41417	0.35447	0.52476	0.62834	0.68122
9.89581	0.56581	0.4109	0.35129	0.52815	0.63786	0.68029
10.3958	0.56239	0.40762	0.34812	0.53527	0.64853	0.68911
30.3958	0.42945	0.28019	0.22528	0.81005	0.86965	0.89498
50.3958	0.36814	0.22248	0.17993	0.88588	0.939	0.95395
70.3958	0.30058	0.19631	0.1544	0.92964	0.97261	1
90.3958	0.29503	0.17331	0.14253	0.98137	0.97476	0.97443
110.396	0.27321	0.1622	0.13576	0.97026	0.98343	0.97239
130.396	0.25429	0.13861	0.12939	0.98298	0.9743	0.94859
150.396	0.21606	0.14768	0.12141	0.97486	0.95932	0.94112
170.396	0.22659	0.14418	0.11513	0.99437	0.96529	0.94185
190.396	0.20151	0.1356	0.11233	0.96519	0.94743	0.91243
210.396	0.21143	0.12586	0.11021	0.96276	0.91906	0.8822
230.396	0.20905	0.13039	0.10632	0.95203	0.90919	0.87818
250.396	0.18963	0.11485	0.10641	0.94414	0.90087	0.85335
270.396	0.17736	0.11143	0.10488	0.94373	0.88763	0.83813
290.396	0.20278	0.1134	0.10121	0.91851	0.86912	0.83226
310.396	0.1871	0.11469	0.10221	0.91973	0.86747	0.80739
330.396	0.17818	0.10759	0.0978	0.89261	0.83323	0.78925
350.396	0.18195	0.10826	0.09729	0.87004	0.8255	0.78933
370.396	0.17408	0.10611	0.09662	0.86993	0.8226	0.79805
390.396	0.1609	0.11349	0.09295	0.84376	0.82009	0.77235
410.396	0.17286	0.10927	0.0908	0.85054	0.79935	0.74614
430.396	0.1729	0.1088	0.08963	0.85203	0.78666	0.74965
450.396	0.14164	0.10739	0.09019	0.84568	0.79095	0.74121
470.396	0.15209	0.10131	0.08795	0.80792	0.77785	0.74503
490.396	0.16304	0.09655	0.0875	0.81531	0.76782	0.73004
510.396	0.15578	0.10024	0.08481	0.82142	0.74997	0.71817
530.396	0.1503	0.09859	0.08595	0.78919	0.74716	0.71328
550.396	0.12952	0.09464	0.08486	0.77454	0.74089	0.71222
570.396	0.13482	0.0929	0.0829	0.75414	0.74311	0.71192
590.396	0.14542	0.09545	0.07884	0.77176	0.7199	0.67824
610.396	0.15636	0.09364	0.07848	0.76124	0.71294	0.69472
630.396	0.13347	0.09561	0.07896	0.75837	0.70966	0.66773
650.396	0.12313	0.08533	0.08059	0.74786	0.70975	0.66705
670.396	0.15091	0.09294	0.07594	0.75512	0.69685	0.65081
690.396	0.12884	0.08418	0.07733	0.74663	0.67617	0.65749
710.396	0.12533	0.0815	0.07481	0.70027	0.67613	0.63861
730.396	0.12507	0.08346	0.07618	0.68604	0.65887	0.64538
750.396	0.11905	0.08212	0.0764	0.69904	0.66904	0.64945
770.396	0.11938	0.07672	0.07203	0.70117	0.66344	0.62811
790.396	0.10462	0.08564	0.07116	0.69552	0.66768	0.61582
810.396	0.11434	0.07985	0.07077	0.67366	0.65029	0.61863
830.396	0.12728	0.08396	0.06827	0.69434	0.64429	0.5973
850.396	0.12349	0.07777	0.06574	0.65168	0.63949	0.60954
870.396	0.10534	0.077	0.06991	0.65558	0.62977	0.61868
890.396	0.12482	0.07816	0.06849	0.66646	0.63053	0.58421
910.396	0.11837	0.08032	0.06827	0.66922	0.62408	0.58505
930.396	0.09528	0.07831	0.06491	0.64379	0.624	0.60203
950.396	0.10769	0.07891	0.06496	0.65195	0.60558	0.57224
970.396	0.09846	0.06688	0.06552	0.6217	0.59606	0.57757
990.396	0.11957	0.07255	0.06132	0.65777	0.60752	0.56628

## Sheet: b
	t1	t2	tp	ld
1	0.531	13.706	1.5	35.46
2	0.446	12.071	1.9	37.72
3	0.416	11.365	2.2	39.87

## Sheet: c
ASCAST		DIB		DIBTASVA		DIBSVATA
3.19256e+19	2.29998e-06	4.97518e+19	2.29834e-06	6.4075e+19	2.06373e-06	8.18961e+18	1.9356e-06
3.1926e+19	2.36088e-06	4.69041e+19	2.34245e-06	5.96703e+19	2.12602e-06	7.48054e+18	1.99308e-06
2.91108e+19	2.66976e-06	4.6948e+19	2.52105e-06	5.94271e+19	2.23165e-06	7.33431e+18	2.18174e-06
2.40191e+19	3.13596e-06	4.7241e+19	2.83443e-06	5.13324e+19	2.49061e-06	7.26593e+18	2.44891e-06
1.78435e+19	5.12456e-06	4.08379e+19	3.26002e-06	4.3386e+19	2.72612e-06	6.70833e+18	2.66831e-06
1.41401e+19	7.02946e-06	3.47265e+19	4.11352e-06	4.88338e+19	3.28017e-06	5.25435e+18	3.35304e-06
1.11641e+19	1.03988e-05	2.40362e+19	5.41989e-06	3.2261e+19	4.0793e-06	4.74013e+18	4.52478e-06
8.84196e+18	1.49824e-05	1.64411e+19	1.09547e-05	3.15417e+19	6.02596e-06	3.36914e+18	6.01585e-06
5.22602e+18	2.39456e-05	1.33274e+19	1.16702e-05	2.29769e+19	7.44683e-06	2.76425e+18	7.68072e-06
4.47338e+18	3.21866e-05	1.29359e+19	1.60971e-05	1.72161e+19	1.06457e-05	2.7895e+18	9.7736e-06
		9.50505e+18	1.94789e-05	1.58474e+19	1.40804e-05	1.91051e+18	1.37728e-05
		8.70711e+18	2.97717e-05	1.13933e+19	2.07654e-05	1.47078e+18	2.4985e-05
				8.70973e+18	2.90511e-05

## Sheet: d
ASCAST		DIB		DIBTASVA		DIBSVATA
3.19256e+19	5.40425e-17	4.97518e+19	4.29666e-17	6.4075e+19	3.26802e-17	8.18961e+18	1.32133e-16
3.1926e+19	5.26478e-17	4.69041e+19	4.4717e-17	5.96703e+19	3.40644e-17	7.48054e+18	1.40486e-16
2.91108e+19	5.10592e-17	4.6948e+19	4.15102e-17	5.94271e+19	3.25849e-17	7.33431e+18	1.30896e-16
2.40191e+19	5.26832e-17	4.7241e+19	3.66918e-17	5.13324e+19	3.38011e-17	7.26593e+18	1.17714e-16
1.78435e+19	4.33974e-17	4.08379e+19	3.69036e-17	4.3386e+19	3.6537e-17	6.70833e+18	1.17014e-16
1.41401e+19	3.99231e-17	3.47265e+19	3.43937e-17	4.88338e+19	2.6978e-17	5.25435e+18	1.18886e-16
1.11641e+19	3.41815e-17	2.40362e+19	3.77134e-17	3.2261e+19	3.2837e-17	4.74013e+18	9.76566e-17
8.84196e+18	2.9955e-17	1.64411e+19	2.72787e-17	3.15417e+19	2.27361e-17	3.36914e+18	1.03341e-16
5.22602e+18	3.17105e-17	1.33274e+19	3.15885e-17	2.29769e+19	2.5256e-17	2.76425e+18	9.86531e-17
4.47338e+18	2.75606e-17	1.29359e+19	2.35945e-17	1.72161e+19	2.35787e-17	2.7895e+18	7.68261e-17
		9.50505e+18	2.6536e-17	1.58474e+19	1.93667e-17	1.91051e+18	7.96008e-17
		8.70711e+18	1.89529e-17	1.13933e+19	1.49283e-17	1.47078e+18	5.69984e-17
				8.70973e+18	1.20644e-17

## Sheet: e
	ASCAST	DIB	DIBTASVA	DIBSVATA
-1.5	0.0313	0.00195	0.000311497	0.07148
-1.48	0.03089	0.00191	0.000300736	0.07032
-1.46	0.03067	0.00187	0.000288837	0.06857
-1.44	0.03	0.00182	0.000275826	0.06594
-1.42	0.02944	0.0018	0.000270015	0.06465
-1.4	0.02873	0.00173	0.000268923	0.06343
-1.38	0.02801	0.0017	0.000266564	0.06246
-1.36	0.02735	0.00168	0.000261378	0.06154
-1.34	0.02662	0.00164	0.000252066	0.06539
-1.32	0.02586	0.00159	0.00024373	0.06719
-1.3	0.02521	0.00154	0.000239559	0.06523
-1.28	0.02442	0.00148	0.000234104	0.06187
-1.26	0.02377	0.00144	0.000227003	0.05913
-1.24	0.02303	0.00142	0.000221763	0.05815
-1.22	0.02232	0.00137	0.00021463	0.05616
-1.2	0.02163	0.00133	0.000211478	0.05544
-1.18	0.0209	0.00126	0.000200363	0.054
-1.16	0.02025	0.00124	0.00020066	0.05231
-1.14	0.01956	0.0012	0.000191872	0.05086
-1.12	0.01889	0.00116	0.000182476	0.04966
-1.1	0.01822	0.00111	0.000175988	0.0485
-1.08	0.01755	0.00106	0.000167417	0.04756
-1.06	0.01686	0.00103	0.000162283	0.04634
-1.04	0.01625	0.000988022	0.000157715	0.04502
-1.02	0.01564	0.000948141	0.000146017	0.0438
-1	0.01503	0.000914261	0.000143402	0.04447
-0.98	0.01447	0.000883203	0.000136712	0.04343
-0.96	0.01389	0.000842474	0.000135566	0.04139
-0.94	0.01334	0.000799219	0.000128261	0.04033
-0.92	0.01284	0.0007628	0.00012486	0.03857
-0.9	0.0123	0.00074038	0.000118182	0.03755
-0.88	0.01178	0.000706077	0.000118995	0.03681
-0.86	0.01126	0.000679094	0.000115591	0.03484
-0.84	0.0108	0.000653635	0.000106936	0.03339
-0.82	0.01031	0.00062446	0.000102633	0.03205
-0.8	0.00987	0.000606876	9.43136e-05	0.03156
-0.78	0.00943	0.000582354	9.20459e-05	0.03067
-0.76	0.00897	0.000557919	8.63824e-05	0.0297
-0.74	0.00853	0.000534074	8.12602e-05	0.02858
-0.72	0.00815	0.00050791	7.59665e-05	0.02759
-0.7	0.00774	0.000482101	7.30535e-05	0.02666
-0.68	0.00732	0.000449109	7.01968e-05	0.02569
-0.66	0.00694	0.000433789	6.77992e-05	0.02483
-0.64	0.00657	0.000410896	6.37683e-05	0.02399
-0.62	0.00621	0.000393161	5.99774e-05	0.02286
-0.6	0.00588	0.000378612	5.74754e-05	0.02203
-0.58	0.00555	0.000350664	5.35119e-05	0.02121
-0.56	0.00521	0.000330632	5.13883e-05	0.02064
-0.54	0.00491	0.000321041	4.71775e-05	0.01971
-0.52	0.00461	0.00030175	4.60607e-05	0.01836
-0.5	0.00431	0.000283094	4.34023e-05	0.01746
-0.48	0.00402	0.000263673	4.11218e-05	0.01651
-0.46	0.00375	0.000247703	3.64603e-05	0.01612
-0.44	0.0035	0.000236018	3.32469e-05	0.01511
-0.42	0.00325	0.000218912	3.17616e-05	0.01429
-0.4	0.00301	0.000202917	2.8609e-05	0.01358
-0.38	0.00278	0.000186331	2.67e-05	0.01288
-0.36	0.00256	0.000170587	2.55415e-05	0.01211
-0.34	0.00236	0.000156895	2.40883e-05	0.00993
-0.32	0.00216	0.0001408	2.2118e-05	0.00924
-0.3	0.00198	0.000130226	2.0057e-05	0.00861
-0.28	0.00179	0.000116937	1.82436e-05	0.00805
-0.26	0.00161	0.000105058	1.6249e-05	0.00737
-0.24	0.00144	9.62245e-05	1.52604e-05	0.00677
-0.22	0.00128	8.53246e-05	1.35483e-05	0.00608
-0.2	0.00113	7.45922e-05	1.19323e-05	0.0055
-0.18	0.000982233	6.5674e-05	1.09733e-05	0.00492
-0.16	0.000848731	5.76196e-05	9.66304e-06	0.00436
-0.14	0.000730499	4.80192e-05	8.20455e-06	0.0038
-0.12	0.000606146	4.01327e-05	6.76107e-06	0.00324
-0.1	0.000496994	3.24119e-05	5.8036e-06	0.00269
-0.08	0.000389474	2.54194e-05	3.83318e-06	0.00216
-0.06	0.000286507	1.82697e-05	2.86605e-06	0.00164
-0.04	0.000188051	1.1372e-05	1.97281e-06	0.00112
-0.02	9.27082e-05	5.08112e-06	7.08155e-07	0.000598603
0	7.06336e-07	9.56788e-07	4.55543e-07	9.45882e-05
0.02	9.2971e-05	7.3295e-06	1.59741e-06	0.000411868
0.04	0.000186615	1.38774e-05	2.49065e-06	0.000923532
0.06	0.000280258	2.02009e-05	2.98996e-06	0.00144
0.08	0.000376392	2.62374e-05	4.247e-06	0.00196
0.1	0.000476929	3.28006e-05	5.13933e-06	0.0025
0.12	0.000581394	3.94026e-05	6.28779e-06	0.00305
0.14	0.00069266	4.70583e-05	7.29642e-06	0.00359
0.16	0.000816933	5.63662e-05	8.83233e-06	0.00418
0.18	0.000930431	6.16895e-05	9.93168e-06	0.00476
0.2	0.00103	7.07319e-05	1.16715e-05	0.00536
0.22	0.00118	8.07585e-05	1.36134e-05	0.00598
0.24	0.00132	9.17894e-05	1.43096e-05	0.00653
0.26	0.00146	0.000102622	1.67324e-05	0.00716
0.28	0.00162	0.000107724	1.76552e-05	0.00785
0.3	0.00178	0.000119031	1.98801e-05	0.00857
0.32	0.00194	0.000130496	2.069e-05	0.00933
0.34	0.00212	0.000142127	2.41246e-05	0.01017
0.36	0.00229	0.000156775	2.70718e-05	0.01101
0.38	0.0025	0.000167867	2.97706e-05	0.01188
0.4	0.00269	0.000180563	3.26429e-05	0.01281
0.42	0.0029	0.000194584	3.61383e-05	0.01384
0.44	0.00311	0.000210563	4.09527e-05	0.01495
0.46	0.00331	0.00022854	4.71416e-05	0.01615
0.48	0.00353	0.000247492	5.54139e-05	0.01756
0.5	0.00378	0.000270062	6.64435e-05	0.01911
0.52	0.00402	0.000301587	8.40032e-05	0.02103
0.54	0.00429	0.000330965	0.000106538	0.0233
0.56	0.00457	0.00037211	0.000140636	0.02614
0.58	0.00488	0.000428052	0.000191104	0.0297
0.6	0.00522	0.000500253	0.00026375	0.03425
0.62	0.00557	0.000609445	0.000368302	0.03986
0.64	0.00599	0.00075395	0.000522633	0.0472
0.66	0.00645	0.000963743	0.000746053	0.05656
0.68	0.00699	0.00129	0.00108	0.06823
0.7	0.00769	0.00179	0.00158	0.08292
0.72	0.00861	0.00258	0.00236	0.10029
0.74	0.00982	0.00387	0.00363	0.12142
0.76	0.01157	0.00607	0.00577	0.14657
0.78	0.01434	0.0099	0.00947	0.1762
0.8	0.0188	0.01671	0.01608	0.21045
0.82	0.02646	0.02909	0.02813	0.24982
0.84	0.03975	0.05159	0.05031	0.29453
0.86	0.06342	0.09195	0.09107	0.34522
0.88	0.10509	0.16127	0.16389	0.4019
0.9	0.17683	0.27305	0.28793	0.46528
0.92	0.29365	0.43847	0.48369	0.53567
0.94	0.47047	0.66271	0.76648	0.61376
0.96	0.71631	0.9436	1.14077	0.70003
0.98	1.03076	1.27413	1.5985	0.79444
1	1.40581	1.64464	2.12758	0.89771
1.02	1.83047	2.04843	2.71544	1.00749
1.04	2.29315	2.47823	3.34933	1.12484
1.06	2.78501	2.92985	4.02104	1.24918
1.08	3.29771	3.39877	4.72237	1.37966
1.1	3.82486	3.88163	5.44721	1.51603
1.12	4.3624	4.37632	6.19181	1.65808
1.14	4.90787	4.88154	6.95383	1.80571
1.16	5.45759	5.39449	7.72893	1.95863
1.18	6.01048	5.91419	8.51571	2.1169
1.2	6.56518	6.43935	9.31225	2.27975
1.22	7.12146	6.96972	10.1183	2.44759
1.24	7.67896	7.50455	10.9551	2.62058
1.26	8.23659	8.04277	11.7767	2.79795
1.28	8.79347	8.58339	12.6043	2.97977
1.3	9.34987	9.12629	13.4374	3.16554
1.32	9.90783	9.67332	14.2787	3.35625
1.34	10.4659	10.223	15.1259	3.55131
1.36	11.0474	10.7952	15.9792	3.75086
1.38	11.6067	11.3506	16.8383	3.95502
1.4	12.1681	11.9093	17.7037	4.16353
1.42	12.7318	12.4717	18.5763	4.37637
1.44	13.2967	13.0362	19.4537	4.59337
1.46	13.8634	13.6029	20.336	4.81447
1.48	14.4317	14.1714	21.2225	5.03927
1.5	15.0024	14.742	22.1138	5.26795

## Sheet: f
ASCAST		DIB		DIBTASVA		DIBSVATA			ASCAST		DIB		DIBTASVA		DIBSVATA
0.801	3.36418e+17	0.802	3.39042e+17	0.8	3.55032e+17	0.802	3.41064e+17		0.674	1.31332e+17	0.676	1.09197e+17	0.658	7.01192e+16	0.679	1.55867e+17
0.812	3.57692e+17	0.811	3.60475e+17	0.81	3.75784e+17	0.811	3.51221e+17		0.67438	1.31692e+17	0.67638	1.09548e+17	0.65843	7.04229e+16	0.67937	1.56224e+17
0.821	3.87139e+17	0.821	3.8701e+17	0.822	4.0334e+17	0.821	3.67143e+17		0.67476	1.32054e+17	0.67676	1.09901e+17	0.65885	7.07279e+16	0.67974	1.56581e+17
0.831	4.19591e+17	0.83	4.15587e+17	0.831	4.33277e+17	0.828	3.86126e+17		0.67514	1.32416e+17	0.67714	1.10254e+17	0.65928	7.10343e+16	0.68011	1.56939e+17
0.841	4.41466e+17	0.841	4.41442e+17	0.841	4.58112e+17	0.838	4.11845e+17		0.67553	1.32779e+17	0.67751	1.10609e+17	0.65971	7.1342e+16	0.68048	1.57298e+17
0.85	4.77284e+17	0.848	4.79885e+17	0.85	4.97575e+17	0.85	4.53485e+17		0.67591	1.33143e+17	0.67789	1.10965e+17	0.66013	7.16511e+16	0.68085	1.57658e+17
0.862	5.01803e+17	0.86	5.12544e+17	0.86	5.35677e+17	0.86	4.86875e+17		0.67629	1.33509e+17	0.67827	1.11322e+17	0.66056	7.19614e+16	0.68122	1.58018e+17
0.871	5.41707e+17	0.87	5.51667e+17	0.87	5.72419e+17	0.869	5.0676e+17		0.67667	1.33875e+17	0.67865	1.1168e+17	0.66098	7.22731e+16	0.68159	1.5838e+17
0.881	5.5601e+17	0.88	5.9113e+17	0.88	6.22428e+17	0.88	5.37991e+17		0.67705	1.34242e+17	0.67903	1.12039e+17	0.66141	7.25862e+16	0.68195	1.58742e+17
0.892	5.95859e+17	0.888	6.29912e+17	0.891	6.9489e+17	0.891	5.77794e+17		0.67743	1.3461e+17	0.67941	1.12399e+17	0.66184	7.29006e+16	0.68232	1.59105e+17
0.901	6.57212e+17	0.902	7.24828e+17	0.901	7.76538e+17	0.902	6.19434e+17		0.67781	1.3498e+17	0.67978	1.12761e+17	0.66226	7.32164e+16	0.68269	1.59469e+17
0.912	6.86181e+17	0.908	7.68714e+17	0.911	8.70093e+17	0.911	6.56482e+17		0.6782	1.3535e+17	0.68016	1.13124e+17	0.66269	7.35336e+16	0.68306	1.59834e+17
0.922	8.06816e+17	0.922	8.9935e+17	0.921	9.98688e+17	0.918	6.8067e+17		0.67858	1.35721e+17	0.68054	1.13488e+17	0.66312	7.38521e+16	0.68343	1.60199e+17
0.928	8.53846e+17	0.928	9.60926e+17	0.932	1.13171e+18	0.925	7.13125e+17		0.67896	1.36094e+17	0.68092	1.13853e+17	0.66354	7.4172e+16	0.6838	1.60565e+17
				0.942	1.32936e+18				0.67934	1.36467e+17	0.6813	1.14219e+17	0.66397	7.44933e+16	0.68417	1.60933e+17
									0.67972	1.36841e+17	0.68168	1.14586e+17	0.6644	7.4816e+16	0.68454	1.61301e+17
									0.6801	1.37217e+17	0.68205	1.14955e+17	0.66482	7.51401e+16	0.68491	1.6167e+17
									0.68048	1.37593e+17	0.68243	1.15325e+17	0.66525	7.54656e+16	0.68528	1.62039e+17
									0.68086	1.37971e+17	0.68281	1.15696e+17	0.66568	7.57925e+16	0.68565	1.6241e+17
									0.68125	1.38349e+17	0.68319	1.16068e+17	0.6661	7.61208e+16	0.68602	1.62782e+17
									0.68163	1.38729e+17	0.68357	1.16441e+17	0.66653	7.64505e+16	0.68639	1.63154e+17
									0.68201	1.39109e+17	0.68395	1.16816e+17	0.66695	7.67817e+16	0.68676	1.63527e+17
									0.68239	1.39491e+17	0.68432	1.17192e+17	0.66738	7.71143e+16	0.68713	1.63901e+17
									0.68277	1.39874e+17	0.6847	1.17569e+17	0.66781	7.74483e+16	0.6875	1.64276e+17
									0.68315	1.40257e+17	0.68508	1.17947e+17	0.66823	7.77838e+16	0.68786	1.64652e+17
									0.68353	1.40642e+17	0.68546	1.18326e+17	0.66866	7.81207e+16	0.68823	1.65028e+17
									0.68392	1.41028e+17	0.68584	1.18707e+17	0.66909	7.84591e+16	0.6886	1.65406e+17
									0.6843	1.41415e+17	0.68622	1.19089e+17	0.66951	7.8799e+16	0.68897	1.65784e+17
									0.68468	1.41803e+17	0.68659	1.19472e+17	0.66994	7.91403e+16	0.68934	1.66163e+17
									0.68506	1.42192e+17	0.68697	1.19856e+17	0.67037	7.94831e+16	0.68971	1.66543e+17
									0.68544	1.42582e+17	0.68735	1.20242e+17	0.67079	7.98274e+16	0.69008	1.66924e+17
									0.68582	1.42973e+17	0.68773	1.20629e+17	0.67122	8.01732e+16	0.69045	1.67306e+17
									0.6862	1.43365e+17	0.68811	1.21017e+17	0.67165	8.05205e+16	0.69082	1.67688e+17
									0.68659	1.43759e+17	0.68849	1.21406e+17	0.67207	8.08693e+16	0.69119	1.68072e+17
									0.68697	1.44153e+17	0.68886	1.21797e+17	0.6725	8.12196e+16	0.69156	1.68456e+17
									0.68735	1.44548e+17	0.68924	1.22188e+17	0.67292	8.15714e+16	0.69193	1.68842e+17
									0.68773	1.44945e+17	0.68962	1.22581e+17	0.67335	8.19248e+16	0.6923	1.69228e+17
									0.68811	1.45343e+17	0.69	1.22976e+17	0.67378	8.22796e+16	0.69267	1.69615e+17
									0.68849	1.45741e+17	0.69038	1.23371e+17	0.6742	8.26361e+16	0.69304	1.70003e+17
									0.68887	1.46141e+17	0.69076	1.23768e+17	0.67463	8.2994e+16	0.69341	1.70391e+17
									0.68926	1.46542e+17	0.69114	1.24166e+17	0.67506	8.33535e+16	0.69377	1.70781e+17
									0.68964	1.46944e+17	0.69151	1.24566e+17	0.67548	8.37146e+16	0.69414	1.71172e+17
									0.69002	1.47347e+17	0.69189	1.24966e+17	0.67591	8.40772e+16	0.69451	1.71563e+17
									0.6904	1.47751e+17	0.69227	1.25368e+17	0.67634	8.44414e+16	0.69488	1.71956e+17
									0.69078	1.48157e+17	0.69265	1.25772e+17	0.67676	8.48072e+16	0.69525	1.72349e+17
									0.69116	1.48563e+17	0.69303	1.26176e+17	0.67719	8.51745e+16	0.69562	1.72743e+17
									0.69154	1.48971e+17	0.69341	1.26582e+17	0.67762	8.55435e+16	0.69599	1.73138e+17
									0.69192	1.49379e+17	0.69378	1.26989e+17	0.67804	8.59141e+16	0.69636	1.73534e+17
									0.69231	1.49789e+17	0.69416	1.27398e+17	0.67847	8.62862e+16	0.69673	1.73931e+17
									0.69269	1.502e+17	0.69454	1.27808e+17	0.67889	8.666e+16	0.6971	1.74329e+17
									0.69307	1.50612e+17	0.69492	1.28219e+17	0.67932	8.70354e+16	0.69747	1.74728e+17
									0.69345	1.51025e+17	0.6953	1.28631e+17	0.67975	8.74124e+16	0.69784	1.75127e+17
									0.69383	1.5144e+17	0.69568	1.29045e+17	0.68017	8.7791e+16	0.69821	1.75528e+17
									0.69421	1.51855e+17	0.69605	1.2946e+17	0.6806	8.81713e+16	0.69858	1.75929e+17
									0.69459	1.52272e+17	0.69643	1.29877e+17	0.68103	8.85532e+16	0.69895	1.76332e+17
									0.69498	1.5269e+17	0.69681	1.30295e+17	0.68145	8.89368e+16	0.69932	1.76735e+17
									0.69536	1.53108e+17	0.69719	1.30714e+17	0.68188	8.93221e+16	0.69968	1.77139e+17
									0.69574	1.53528e+17	0.69757	1.31134e+17	0.68231	8.9709e+16	0.70005	1.77544e+17
									0.69612	1.5395e+17	0.69795	1.31556e+17	0.68273	9.00976e+16	0.70042	1.7795e+17
									0.6965	1.54372e+17	0.69832	1.31979e+17	0.68316	9.04879e+16	0.70079	1.78357e+17
									0.69688	1.54795e+17	0.6987	1.32404e+17	0.68359	9.08798e+16	0.70116	1.78765e+17
									0.69726	1.5522e+17	0.69908	1.3283e+17	0.68401	9.12735e+16	0.70153	1.79174e+17
									0.69765	1.55646e+17	0.69946	1.33257e+17	0.68444	9.16689e+16	0.7019	1.79584e+17
									0.69803	1.56073e+17	0.69984	1.33686e+17	0.68486	9.2066e+16	0.70227	1.79995e+17
									0.69841	1.56501e+17	0.70022	1.34116e+17	0.68529	9.24648e+16	0.70264	1.80406e+17
									0.69879	1.5693e+17	0.70059	1.34547e+17	0.68572	9.28653e+16	0.70301	1.80819e+17
									0.69917	1.57361e+17	0.70097	1.3498e+17	0.68614	9.32676e+16	0.70338	1.81232e+17
									0.69955	1.57793e+17	0.70135	1.35414e+17	0.68657	9.36716e+16	0.70375	1.81647e+17
									0.69993	1.58226e+17	0.70173	1.3585e+17	0.687	9.40773e+16	0.70412	1.82062e+17
									0.70032	1.5866e+17	0.70211	1.36287e+17	0.68742	9.44849e+16	0.70449	1.82479e+17
									0.7007	1.59095e+17	0.70249	1.36725e+17	0.68785	9.48941e+16	0.70486	1.82896e+17
									0.70108	1.59531e+17	0.70286	1.37165e+17	0.68828	9.53052e+16	0.70523	1.83314e+17
									0.70146	1.59969e+17	0.70324	1.37607e+17	0.6887	9.5718e+16	0.70559	1.83734e+17
									0.70184	1.60408e+17	0.70362	1.38049e+17	0.68913	9.61326e+16	0.70596	1.84154e+17
									0.70222	1.60848e+17	0.704	1.38493e+17	0.68956	9.65491e+16	0.70633	1.84575e+17
									0.7026	1.61289e+17	0.70438	1.38939e+17	0.68998	9.69673e+16	0.7067	1.84997e+17
									0.70298	1.61732e+17	0.70476	1.39386e+17	0.69041	9.73873e+16	0.70707	1.8542e+17
									0.70337	1.62175e+17	0.70514	1.39834e+17	0.69083	9.78092e+16	0.70744	1.85844e+17
									0.70375	1.6262e+17	0.70551	1.40284e+17	0.69126	9.82329e+16	0.70781	1.86269e+17
									0.70413	1.63066e+17	0.70589	1.40735e+17	0.69169	9.86584e+16	0.70818	1.86695e+17
									0.70451	1.63514e+17	0.70627	1.41188e+17	0.69211	9.90857e+16	0.70855	1.87122e+17
									0.70489	1.63962e+17	0.70665	1.41642e+17	0.69254	9.9515e+16	0.70892	1.8755e+17
									0.70527	1.64412e+17	0.70703	1.42098e+17	0.69297	9.9946e+16	0.70929	1.87979e+17
									0.70565	1.64863e+17	0.70741	1.42555e+17	0.69339	1.00379e+17	0.70966	1.88409e+17
									0.70604	1.65315e+17	0.70778	1.43014e+17	0.69382	1.00814e+17	0.71003	1.8884e+17
									0.70642	1.65769e+17	0.70816	1.43474e+17	0.69425	1.0125e+17	0.7104	1.89272e+17
									0.7068	1.66224e+17	0.70854	1.43935e+17	0.69467	1.01689e+17	0.71077	1.89705e+17
									0.70718	1.6668e+17	0.70892	1.44398e+17	0.6951	1.0213e+17	0.71114	1.90139e+17
									0.70756	1.67137e+17	0.7093	1.44863e+17	0.69553	1.02572e+17	0.7115	1.90574e+17
									0.70794	1.67595e+17	0.70968	1.45329e+17	0.69595	1.03016e+17	0.71187	1.9101e+17
									0.70832	1.68055e+17	0.71005	1.45796e+17	0.69638	1.03463e+17	0.71224	1.91446e+17
									0.70871	1.68516e+17	0.71043	1.46265e+17	0.6968	1.03911e+17	0.71261	1.91884e+17
									0.70909	1.68979e+17	0.71081	1.46736e+17	0.69723	1.04361e+17	0.71298	1.92323e+17
									0.70947	1.69442e+17	0.71119	1.47208e+17	0.69766	1.04813e+17	0.71335	1.92763e+17
									0.70985	1.69907e+17	0.71157	1.47681e+17	0.69808	1.05267e+17	0.71372	1.93204e+17
									0.71023	1.70373e+17	0.71195	1.48156e+17	0.69851	1.05723e+17	0.71409	1.93646e+17
									0.71061	1.7084e+17	0.71232	1.48633e+17	0.69894	1.06181e+17	0.71446	1.94089e+17
									0.71099	1.71309e+17	0.7127	1.49111e+17	0.69936	1.06641e+17	0.71483	1.94533e+17
									0.71138	1.71779e+17	0.71308	1.49591e+17	0.69979	1.07103e+17	0.7152	1.94977e+17
									0.71176	1.7225e+17	0.71346	1.50072e+17	0.70022	1.07567e+17	0.71557	1.95423e+17
									0.71214	1.72723e+17	0.71384	1.50555e+17	0.70064	1.08033e+17	0.71594	1.9587e+17
									0.71252	1.73197e+17	0.71422	1.51039e+17	0.70107	1.08501e+17	0.71631	1.96318e+17
									0.7129	1.73672e+17	0.71459	1.51525e+17	0.7015	1.08971e+17	0.71668	1.96767e+17
									0.71328	1.74148e+17	0.71497	1.52012e+17	0.70192	1.09443e+17	0.71705	1.97217e+17
									0.71366	1.74626e+17	0.71535	1.52501e+17	0.70235	1.09917e+17	0.71741	1.97668e+17
									0.71405	1.75105e+17	0.71573	1.52992e+17	0.70277	1.10393e+17	0.71778	1.9812e+17
									0.71443	1.75586e+17	0.71611	1.53484e+17	0.7032	1.10871e+17	0.71815	1.98574e+17
									0.71481	1.76067e+17	0.71649	1.53978e+17	0.70363	1.11351e+17	0.71852	1.99028e+17
									0.71519	1.7655e+17	0.71686	1.54473e+17	0.70405	1.11834e+17	0.71889	1.99483e+17
									0.71557	1.77035e+17	0.71724	1.5497e+17	0.70448	1.12318e+17	0.71926	1.99939e+17
									0.71595	1.7752e+17	0.71762	1.55469e+17	0.70491	1.12805e+17	0.71963	2.00396e+17
									0.71633	1.78007e+17	0.718	1.55969e+17	0.70533	1.13293e+17	0.72	2.00855e+17
									0.71671	1.78496e+17	0.71838	1.56471e+17	0.70576	1.13784e+17	0.72037	2.01314e+17
									0.7171	1.78985e+17	0.71876	1.56974e+17	0.70619	1.14277e+17	0.72074	2.01775e+17
									0.71748	1.79476e+17	0.71914	1.57479e+17	0.70661	1.14772e+17	0.72111	2.02236e+17
									0.71786	1.79969e+17	0.71951	1.57986e+17	0.70704	1.15269e+17	0.72148	2.02699e+17
									0.71824	1.80462e+17	0.71989	1.58494e+17	0.70747	1.15768e+17	0.72185	2.03162e+17
									0.71862	1.80957e+17	0.72027	1.59004e+17	0.70789	1.1627e+17	0.72222	2.03627e+17
									0.719	1.81454e+17	0.72065	1.59515e+17	0.70832	1.16773e+17	0.72259	2.04093e+17
									0.71938	1.81952e+17	0.72103	1.60028e+17	0.70874	1.17279e+17	0.72295	2.04559e+17
									0.71977	1.82451e+17	0.72141	1.60543e+17	0.70917	1.17787e+17	0.72332	2.05027e+17
									0.72015	1.82951e+17	0.72178	1.6106e+17	0.7096	1.18298e+17	0.72369	2.05496e+17
									0.72053	1.83453e+17	0.72216	1.61578e+17	0.71002	1.1881e+17	0.72406	2.05966e+17
									0.72091	1.83957e+17	0.72254	1.62097e+17	0.71045	1.19325e+17	0.72443	2.06437e+17
									0.72129	1.84461e+17	0.72292	1.62619e+17	0.71088	1.19841e+17	0.7248	2.06909e+17
									0.72167	1.84967e+17	0.7233	1.63142e+17	0.7113	1.20361e+17	0.72517	2.07383e+17
									0.72205	1.85475e+17	0.72368	1.63667e+17	0.71173	1.20882e+17	0.72554	2.07857e+17
									0.72244	1.85983e+17	0.72405	1.64193e+17	0.71216	1.21406e+17	0.72591	2.08332e+17
									0.72282	1.86494e+17	0.72443	1.64722e+17	0.71258	1.21931e+17	0.72628	2.08809e+17
									0.7232	1.87005e+17	0.72481	1.65251e+17	0.71301	1.2246e+17	0.72665	2.09286e+17
									0.72358	1.87518e+17	0.72519	1.65783e+17	0.71344	1.2299e+17	0.72702	2.09765e+17
									0.72396	1.88033e+17	0.72557	1.66316e+17	0.71386	1.23523e+17	0.72739	2.10245e+17
									0.72434	1.88549e+17	0.72595	1.66851e+17	0.71429	1.24058e+17	0.72776	2.10726e+17
									0.72472	1.89066e+17	0.72632	1.67388e+17	0.71471	1.24595e+17	0.72813	2.11207e+17
									0.72511	1.89585e+17	0.7267	1.67927e+17	0.71514	1.25135e+17	0.7285	2.11691e+17
									0.72549	1.90105e+17	0.72708	1.68467e+17	0.71557	1.25677e+17	0.72886	2.12175e+17
									0.72587	1.90626e+17	0.72746	1.69009e+17	0.71599	1.26221e+17	0.72923	2.1266e+17
									0.72625	1.91149e+17	0.72784	1.69552e+17	0.71642	1.26768e+17	0.7296	2.13146e+17
									0.72663	1.91674e+17	0.72822	1.70098e+17	0.71685	1.27317e+17	0.72997	2.13634e+17
									0.72701	1.92199e+17	0.72859	1.70645e+17	0.71727	1.27869e+17	0.73034	2.14122e+17
									0.72739	1.92727e+17	0.72897	1.71194e+17	0.7177	1.28423e+17	0.73071	2.14612e+17
									0.72777	1.93255e+17	0.72935	1.71745e+17	0.71813	1.28979e+17	0.73108	2.15103e+17
									0.72816	1.93785e+17	0.72973	1.72297e+17	0.71855	1.29538e+17	0.73145	2.15595e+17
									0.72854	1.94317e+17	0.73011	1.72851e+17	0.71898	1.30099e+17	0.73182	2.16088e+17
									0.72892	1.9485e+17	0.73049	1.73407e+17	0.71941	1.30662e+17	0.73219	2.16582e+17
									0.7293	1.95385e+17	0.73086	1.73965e+17	0.71983	1.31228e+17	0.73256	2.17078e+17
									0.72968	1.95921e+17	0.73124	1.74525e+17	0.72026	1.31797e+17	0.73293	2.17574e+17
									0.73006	1.96458e+17	0.73162	1.75086e+17	0.72068	1.32368e+17	0.7333	2.18072e+17
									0.73044	1.96997e+17	0.732	1.7565e+17	0.72111	1.32941e+17	0.73367	2.1857e+17
									0.73083	1.97538e+17	0.73238	1.76215e+17	0.72154	1.33517e+17	0.73404	2.1907e+17
									0.73121	1.9808e+17	0.73276	1.76782e+17	0.72196	1.34095e+17	0.73441	2.19571e+17
									0.73159	1.98623e+17	0.73314	1.7735e+17	0.72239	1.34676e+17	0.73477	2.20074e+17
									0.73197	1.99168e+17	0.73351	1.77921e+17	0.72282	1.3526e+17	0.73514	2.20577e+17
									0.73235	1.99714e+17	0.73389	1.78493e+17	0.72324	1.35846e+17	0.73551	2.21081e+17
									0.73273	2.00262e+17	0.73427	1.79067e+17	0.72367	1.36434e+17	0.73588	2.21587e+17
									0.73311	2.00812e+17	0.73465	1.79643e+17	0.7241	1.37025e+17	0.73625	2.22094e+17
									0.7335	2.01362e+17	0.73503	1.80221e+17	0.72452	1.37619e+17	0.73662	2.22602e+17
									0.73388	2.01915e+17	0.73541	1.80801e+17	0.72495	1.38215e+17	0.73699	2.23111e+17
									0.73426	2.02469e+17	0.73578	1.81383e+17	0.72538	1.38813e+17	0.73736	2.23621e+17
									0.73464	2.03024e+17	0.73616	1.81966e+17	0.7258	1.39415e+17	0.73773	2.24133e+17
									0.73502	2.03581e+17	0.73654	1.82551e+17	0.72623	1.40019e+17	0.7381	2.24645e+17
									0.7354	2.0414e+17	0.73692	1.83139e+17	0.72665	1.40625e+17	0.73847	2.25159e+17
									0.73578	2.047e+17	0.7373	1.83728e+17	0.72708	1.41234e+17	0.73884	2.25674e+17
									0.73617	2.05261e+17	0.73768	1.84319e+17	0.72751	1.41846e+17	0.73921	2.2619e+17
									0.73655	2.05824e+17	0.73805	1.84912e+17	0.72793	1.4246e+17	0.73958	2.26707e+17
									0.73693	2.06389e+17	0.73843	1.85507e+17	0.72836	1.43078e+17	0.73995	2.27226e+17
									0.73731	2.06955e+17	0.73881	1.86103e+17	0.72879	1.43697e+17	0.74032	2.27746e+17
									0.73769	2.07523e+17	0.73919	1.86702e+17	0.72921	1.4432e+17	0.74068	2.28266e+17
									0.73807	2.08092e+17	0.73957	1.87303e+17	0.72964	1.44945e+17	0.74105	2.28789e+17
									0.73845	2.08663e+17	0.73995	1.87905e+17	0.73007	1.45573e+17	0.74142	2.29312e+17
									0.73883	2.09236e+17	0.74032	1.8851e+17	0.73049	1.46203e+17	0.74179	2.29836e+17
									0.73922	2.0981e+17	0.7407	1.89116e+17	0.73092	1.46837e+17	0.74216	2.30362e+17
									0.7396	2.10385e+17	0.74108	1.89725e+17	0.73135	1.47473e+17	0.74253	2.30889e+17
									0.73998	2.10962e+17	0.74146	1.90335e+17	0.73177	1.48112e+17	0.7429	2.31417e+17
									0.74036	2.11541e+17	0.74184	1.90947e+17	0.7322	1.48753e+17	0.74327	2.31946e+17
									0.74074	2.12121e+17	0.74222	1.91561e+17	0.73262	1.49398e+17	0.74364	2.32477e+17
									0.74112	2.12703e+17	0.74259	1.92178e+17	0.73305	1.50045e+17	0.74401	2.33008e+17
									0.7415	2.13287e+17	0.74297	1.92796e+17	0.73348	1.50695e+17	0.74438	2.33541e+17
									0.74189	2.13872e+17	0.74335	1.93416e+17	0.7339	1.51347e+17	0.74475	2.34075e+17
									0.74227	2.14459e+17	0.74373	1.94038e+17	0.73433	1.52003e+17	0.74512	2.34611e+17
									0.74265	2.15047e+17	0.74411	1.94663e+17	0.73476	1.52661e+17	0.74549	2.35147e+17
									0.74303	2.15637e+17	0.74449	1.95289e+17	0.73518	1.53323e+17	0.74586	2.35685e+17
									0.74341	2.16229e+17	0.74486	1.95917e+17	0.73561	1.53987e+17	0.74623	2.36224e+17
									0.74379	2.16822e+17	0.74524	1.96547e+17	0.73604	1.54654e+17	0.74659	2.36764e+17
									0.74417	2.17417e+17	0.74562	1.97179e+17	0.73646	1.55324e+17	0.74696	2.37306e+17
									0.74456	2.18013e+17	0.746	1.97814e+17	0.73689	1.55997e+17	0.74733	2.37849e+17
									0.74494	2.18611e+17	0.74638	1.9845e+17	0.73732	1.56672e+17	0.7477	2.38393e+17
									0.74532	2.19211e+17	0.74676	1.99089e+17	0.73774	1.57351e+17	0.74807	2.38938e+17
									0.7457	2.19812e+17	0.74714	1.99729e+17	0.73817	1.58033e+17	0.74844	2.39484e+17
									0.74608	2.20415e+17	0.74751	2.00371e+17	0.73859	1.58717e+17	0.74881	2.40032e+17
									0.74646	2.2102e+17	0.74789	2.01016e+17	0.73902	1.59405e+17	0.74918	2.40581e+17
									0.74684	2.21626e+17	0.74827	2.01663e+17	0.73945	1.60095e+17	0.74955	2.41131e+17
									0.74723	2.22234e+17	0.74865	2.02311e+17	0.73987	1.60789e+17	0.74992	2.41683e+17
									0.74761	2.22844e+17	0.74903	2.02962e+17	0.7403	1.61485e+17	0.75029	2.42236e+17
									0.74799	2.23455e+17	0.74941	2.03615e+17	0.74073	1.62185e+17	0.75066	2.4279e+17
									0.74837	2.24068e+17	0.74978	2.0427e+17	0.74115	1.62887e+17	0.75103	2.43345e+17
									0.74875	2.24683e+17	0.75016	2.04927e+17	0.74158	1.63593e+17	0.7514	2.43901e+17
									0.74913	2.25299e+17	0.75054	2.05587e+17	0.74201	1.64301e+17	0.75177	2.44459e+17
									0.74951	2.25917e+17	0.75092	2.06248e+17	0.74243	1.65013e+17	0.75214	2.45018e+17
									0.74989	2.26537e+17	0.7513	2.06911e+17	0.74286	1.65728e+17	0.7525	2.45579e+17
									0.75028	2.27159e+17	0.75168	2.07577e+17	0.74329	1.66446e+17	0.75287	2.4614e+17
									0.75066	2.27782e+17	0.75205	2.08245e+17	0.74371	1.67167e+17	0.75324	2.46703e+17
									0.75104	2.28407e+17	0.75243	2.08915e+17	0.74414	1.67891e+17	0.75361	2.47268e+17
									0.75142	2.29033e+17	0.75281	2.09587e+17	0.74456	1.68618e+17	0.75398	2.47833e+17
									0.7518	2.29662e+17	0.75319	2.10261e+17	0.74499	1.69349e+17	0.75435	2.484e+17
									0.75218	2.30292e+17	0.75357	2.10937e+17	0.74542	1.70082e+17	0.75472	2.48968e+17
									0.75256	2.30923e+17	0.75395	2.11616e+17	0.74584	1.70819e+17	0.75509	2.49537e+17
									0.75295	2.31557e+17	0.75432	2.12297e+17	0.74627	1.71559e+17	0.75546	2.50108e+17
									0.75333	2.32192e+17	0.7547	2.1298e+17	0.7467	1.72302e+17	0.75583	2.5068e+17
									0.75371	2.32829e+17	0.75508	2.13665e+17	0.74712	1.73048e+17	0.7562	2.51254e+17
									0.75409	2.33468e+17	0.75546	2.14352e+17	0.74755	1.73798e+17	0.75657	2.51828e+17
									0.75447	2.34108e+17	0.75584	2.15042e+17	0.74798	1.74551e+17	0.75694	2.52404e+17
									0.75485	2.34751e+17	0.75622	2.15733e+17	0.7484	1.75307e+17	0.75731	2.52981e+17
									0.75523	2.35395e+17	0.75659	2.16427e+17	0.74883	1.76066e+17	0.75768	2.5356e+17
									0.75562	2.3604e+17	0.75697	2.17124e+17	0.74926	1.76829e+17	0.75805	2.5414e+17
									0.756	2.36688e+17	0.75735	2.17822e+17	0.74968	1.77595e+17	0.75841	2.54721e+17
									0.75638	2.37337e+17	0.75773	2.18523e+17	0.75011	1.78364e+17	0.75878	2.55304e+17
									0.75676	2.37988e+17	0.75811	2.19226e+17	0.75053	1.79137e+17	0.75915	2.55888e+17
									0.75714	2.38641e+17	0.75849	2.19931e+17	0.75096	1.79913e+17	0.75952	2.56473e+17
									0.75752	2.39296e+17	0.75886	2.20638e+17	0.75139	1.80692e+17	0.75989	2.57059e+17
									0.7579	2.39952e+17	0.75924	2.21348e+17	0.75181	1.81475e+17	0.76026	2.57647e+17
									0.75829	2.40611e+17	0.75962	2.2206e+17	0.75224	1.82261e+17	0.76063	2.58237e+17
									0.75867	2.41271e+17	0.76	2.22775e+17	0.75267	1.8305e+17	0.761	2.58827e+17
									0.75905	2.41933e+17	0.76038	2.23491e+17	0.75309	1.83843e+17	0.76137	2.59419e+17
									0.75943	2.42596e+17	0.76076	2.2421e+17	0.75352	1.8464e+17	0.76174	2.60013e+17
									0.75981	2.43262e+17	0.76114	2.24932e+17	0.75395	1.8544e+17	0.76211	2.60607e+17
									0.76019	2.43929e+17	0.76151	2.25655e+17	0.75437	1.86243e+17	0.76248	2.61203e+17
									0.76057	2.44598e+17	0.76189	2.26381e+17	0.7548	1.8705e+17	0.76285	2.61801e+17
									0.76095	2.45269e+17	0.76227	2.27109e+17	0.75523	1.8786e+17	0.76322	2.62399e+17
									0.76134	2.45942e+17	0.76265	2.2784e+17	0.75565	1.88674e+17	0.76359	2.63e+17
									0.76172	2.46617e+17	0.76303	2.28573e+17	0.75608	1.89491e+17	0.76395	2.63601e+17
									0.7621	2.47294e+17	0.76341	2.29308e+17	0.7565	1.90312e+17	0.76432	2.64204e+17
									0.76248	2.47972e+17	0.76378	2.30046e+17	0.75693	1.91136e+17	0.76469	2.64808e+17
									0.76286	2.48652e+17	0.76416	2.30786e+17	0.75736	1.91964e+17	0.76506	2.65414e+17
									0.76324	2.49334e+17	0.76454	2.31528e+17	0.75778	1.92796e+17	0.76543	2.66021e+17
									0.76362	2.50018e+17	0.76492	2.32273e+17	0.75821	1.93631e+17	0.7658	2.66629e+17
									0.76401	2.50704e+17	0.7653	2.3302e+17	0.75864	1.94469e+17	0.76617	2.67239e+17
									0.76439	2.51392e+17	0.76568	2.3377e+17	0.75906	1.95312e+17	0.76654	2.6785e+17
									0.76477	2.52082e+17	0.76605	2.34522e+17	0.75949	1.96158e+17	0.76691	2.68463e+17
									0.76515	2.52773e+17	0.76643	2.35276e+17	0.75992	1.97008e+17	0.76728	2.69077e+17
									0.76553	2.53467e+17	0.76681	2.36033e+17	0.76034	1.97861e+17	0.76765	2.69692e+17
									0.76591	2.54162e+17	0.76719	2.36792e+17	0.76077	1.98718e+17	0.76802	2.70309e+17
									0.76629	2.54859e+17	0.76757	2.37554e+17	0.7612	1.99579e+17	0.76839	2.70927e+17
									0.76668	2.55559e+17	0.76795	2.38318e+17	0.76162	2.00443e+17	0.76876	2.71547e+17
									0.76706	2.5626e+17	0.76832	2.39085e+17	0.76205	2.01312e+17	0.76913	2.72168e+17
									0.76744	2.56963e+17	0.7687	2.39854e+17	0.76247	2.02184e+17	0.7695	2.72791e+17
									0.76782	2.57668e+17	0.76908	2.40626e+17	0.7629	2.03059e+17	0.76986	2.73414e+17
									0.7682	2.58374e+17	0.76946	2.414e+17	0.76333	2.03939e+17	0.77023	2.7404e+17
									0.76858	2.59083e+17	0.76984	2.42176e+17	0.76375	2.04822e+17	0.7706	2.74667e+17
									0.76896	2.59794e+17	0.77022	2.42955e+17	0.76418	2.0571e+17	0.77097	2.75295e+17
									0.76935	2.60507e+17	0.77059	2.43737e+17	0.76461	2.06601e+17	0.77134	2.75924e+17
									0.76973	2.61221e+17	0.77097	2.44521e+17	0.76503	2.07496e+17	0.77171	2.76555e+17
									0.77011	2.61938e+17	0.77135	2.45308e+17	0.76546	2.08395e+17	0.77208	2.77188e+17
									0.77049	2.62657e+17	0.77173	2.46097e+17	0.76589	2.09297e+17	0.77245	2.77822e+17
									0.77087	2.63377e+17	0.77211	2.46889e+17	0.76631	2.10204e+17	0.77282	2.78457e+17
									0.77125	2.641e+17	0.77249	2.47683e+17	0.76674	2.11114e+17	0.77319	2.79094e+17
									0.77163	2.64824e+17	0.77286	2.4848e+17	0.76717	2.12029e+17	0.77356	2.79732e+17
									0.77202	2.65551e+17	0.77324	2.49279e+17	0.76759	2.12947e+17	0.77393	2.80372e+17
									0.7724	2.66279e+17	0.77362	2.50081e+17	0.76802	2.1387e+17	0.7743	2.81013e+17
									0.77278	2.6701e+17	0.774	2.50885e+17	0.76844	2.14796e+17	0.77467	2.81656e+17
									0.77316	2.67742e+17	0.77438	2.51692e+17	0.76887	2.15727e+17	0.77504	2.823e+17
									0.77354	2.68477e+17	0.77476	2.52502e+17	0.7693	2.16661e+17	0.77541	2.82946e+17
									0.77392	2.69213e+17	0.77514	2.53314e+17	0.76972	2.176e+17	0.77577	2.83593e+17
									0.7743	2.69952e+17	0.77551	2.54129e+17	0.77015	2.18542e+17	0.77614	2.84242e+17
									0.77468	2.70692e+17	0.77589	2.54947e+17	0.77058	2.19489e+17	0.77651	2.84892e+17
									0.77507	2.71435e+17	0.77627	2.55767e+17	0.771	2.2044e+17	0.77688	2.85543e+17
									0.77545	2.7218e+17	0.77665	2.5659e+17	0.77143	2.21395e+17	0.77725	2.86196e+17
									0.77583	2.72926e+17	0.77703	2.57415e+17	0.77186	2.22354e+17	0.77762	2.86851e+17
									0.77621	2.73675e+17	0.77741	2.58243e+17	0.77228	2.23317e+17	0.77799	2.87507e+17
									0.77659	2.74426e+17	0.77778	2.59074e+17	0.77271	2.24284e+17	0.77836	2.88165e+17
									0.77697	2.75179e+17	0.77816	2.59907e+17	0.77314	2.25256e+17	0.77873	2.88824e+17
									0.77735	2.75934e+17	0.77854	2.60743e+17	0.77356	2.26231e+17	0.7791	2.89484e+17
									0.77774	2.76691e+17	0.77892	2.61582e+17	0.77399	2.27211e+17	0.77947	2.90146e+17
									0.77812	2.7745e+17	0.7793	2.62424e+17	0.77441	2.28196e+17	0.77984	2.9081e+17
									0.7785	2.78211e+17	0.77968	2.63268e+17	0.77484	2.29184e+17	0.78021	2.91475e+17
									0.77888	2.78974e+17	0.78005	2.64115e+17	0.77527	2.30177e+17	0.78058	2.92142e+17
									0.77926	2.79739e+17	0.78043	2.64964e+17	0.77569	2.31174e+17	0.78095	2.9281e+17
									0.77964	2.80507e+17	0.78081	2.65817e+17	0.77612	2.32175e+17	0.78132	2.9348e+17
									0.78002	2.81276e+17	0.78119	2.66672e+17	0.77655	2.33181e+17	0.78168	2.94151e+17
									0.78041	2.82048e+17	0.78157	2.6753e+17	0.77697	2.34191e+17	0.78205	2.94824e+17
									0.78079	2.82822e+17	0.78195	2.6839e+17	0.7774	2.35205e+17	0.78242	2.95498e+17
									0.78117	2.83598e+17	0.78232	2.69254e+17	0.77783	2.36224e+17	0.78279	2.96174e+17
									0.78155	2.84376e+17	0.7827	2.7012e+17	0.77825	2.37248e+17	0.78316	2.96851e+17
									0.78193	2.85156e+17	0.78308	2.70989e+17	0.77868	2.38275e+17	0.78353	2.9753e+17
									0.78231	2.85938e+17	0.78346	2.71861e+17	0.77911	2.39307e+17	0.7839	2.9821e+17
									0.78269	2.86722e+17	0.78384	2.72735e+17	0.77953	2.40344e+17	0.78427	2.98893e+17
									0.78308	2.87509e+17	0.78422	2.73613e+17	0.77996	2.41385e+17	0.78464	2.99576e+17
									0.78346	2.88298e+17	0.78459	2.74493e+17	0.78038	2.42431e+17	0.78501	3.00261e+17
									0.78384	2.89089e+17	0.78497	2.75376e+17	0.78081	2.43481e+17	0.78538	3.00948e+17
									0.78422	2.89882e+17	0.78535	2.76262e+17	0.78124	2.44536e+17	0.78575	3.01636e+17
									0.7846	2.90677e+17	0.78573	2.7715e+17	0.78166	2.45595e+17	0.78612	3.02326e+17
									0.78498	2.91474e+17	0.78611	2.78042e+17	0.78209	2.46659e+17	0.78649	3.03018e+17
									0.78536	2.92274e+17	0.78649	2.78936e+17	0.78252	2.47727e+17	0.78686	3.03711e+17
									0.78574	2.93076e+17	0.78686	2.79834e+17	0.78294	2.488e+17	0.78723	3.04405e+17
									0.78613	2.9388e+17	0.78724	2.80734e+17	0.78337	2.49878e+17	0.78759	3.05101e+17
									0.78651	2.94686e+17	0.78762	2.81637e+17	0.7838	2.5096e+17	0.78796	3.05799e+17
									0.78689	2.95494e+17	0.788	2.82543e+17	0.78422	2.52047e+17	0.78833	3.06499e+17
									0.78727	2.96305e+17	0.78838	2.83452e+17	0.78465	2.53139e+17	0.7887	3.072e+17
									0.78765	2.97118e+17	0.78876	2.84364e+17	0.78508	2.54236e+17	0.78907	3.07902e+17
									0.78803	2.97933e+17	0.78914	2.85278e+17	0.7855	2.55337e+17	0.78944	3.08606e+17
									0.78841	2.9875e+17	0.78951	2.86196e+17	0.78593	2.56443e+17	0.78981	3.09312e+17
									0.7888	2.9957e+17	0.78989	2.87117e+17	0.78635	2.57554e+17	0.79018	3.1002e+17
									0.78918	3.00392e+17	0.79027	2.8804e+17	0.78678	2.5867e+17	0.79055	3.10729e+17
									0.78956	3.01216e+17	0.79065	2.88967e+17	0.78721	2.5979e+17	0.79092	3.11439e+17
									0.78994	3.02042e+17	0.79103	2.89897e+17	0.78763	2.60915e+17	0.79129	3.12152e+17
									0.79032	3.02871e+17	0.79141	2.90829e+17	0.78806	2.62046e+17	0.79166	3.12866e+17
									0.7907	3.03702e+17	0.79178	2.91765e+17	0.78849	2.63181e+17	0.79203	3.13581e+17
									0.79108	3.04535e+17	0.79216	2.92703e+17	0.78891	2.64321e+17	0.7924	3.14298e+17
									0.79147	3.0537e+17	0.79254	2.93645e+17	0.78934	2.65466e+17	0.79277	3.15017e+17
									0.79185	3.06208e+17	0.79292	2.9459e+17	0.78977	2.66616e+17	0.79314	3.15738e+17
									0.79223	3.07048e+17	0.7933	2.95537e+17	0.79019	2.67771e+17	0.7935	3.1646e+17
									0.79261	3.07891e+17	0.79368	2.96488e+17	0.79062	2.6893e+17	0.79387	3.17184e+17
									0.79299	3.08735e+17	0.79405	2.97442e+17	0.79105	2.70095e+17	0.79424	3.17909e+17
									0.79337	3.09582e+17	0.79443	2.98399e+17	0.79147	2.71265e+17	0.79461	3.18636e+17
									0.79375	3.10431e+17	0.79481	2.99359e+17	0.7919	2.7244e+17	0.79498	3.19365e+17
									0.79414	3.11283e+17	0.79519	3.00322e+17	0.79232	2.73621e+17	0.79535	3.20095e+17
									0.79452	3.12137e+17	0.79557	3.01288e+17	0.79275	2.74806e+17	0.79572	3.20827e+17
									0.7949	3.12993e+17	0.79595	3.02257e+17	0.79318	2.75996e+17	0.79609	3.21561e+17
									0.79528	3.13852e+17	0.79632	3.03229e+17	0.7936	2.77192e+17	0.79646	3.22297e+17
									0.79566	3.14713e+17	0.7967	3.04205e+17	0.79403	2.78392e+17	0.79683	3.23034e+17
									0.79604	3.15576e+17	0.79708	3.05183e+17	0.79446	2.79598e+17	0.7972	3.23773e+17
									0.79642	3.16442e+17	0.79746	3.06165e+17	0.79488	2.80809e+17	0.79757	3.24513e+17
									0.7968	3.1731e+17	0.79784	3.0715e+17	0.79531	2.82026e+17	0.79794	3.25255e+17
									0.79719	3.18181e+17	0.79822	3.08138e+17	0.79574	2.83248e+17	0.79831	3.25999e+17
									0.79757	3.19054e+17	0.79859	3.09129e+17	0.79616	2.84474e+17	0.79868	3.26745e+17
									0.79795	3.19929e+17	0.79897	3.10124e+17	0.79659	2.85707e+17	0.79905	3.27492e+17
									0.79833	3.20807e+17	0.79935	3.11121e+17	0.79702	2.86944e+17	0.79941	3.28241e+17
									0.79871	3.21687e+17	0.79973	3.12122e+17	0.79744	2.88187e+17	0.79978	3.28992e+17
									0.79909	3.22569e+17	0.80011	3.13126e+17	0.79787	2.89436e+17	0.80015	3.29744e+17
									0.79947	3.23454e+17	0.80049	3.14134e+17	0.79829	2.90689e+17	0.80052	3.30498e+17
									0.79986	3.24341e+17	0.80086	3.15144e+17	0.79872	2.91949e+17	0.80089	3.31254e+17
									0.80024	3.25231e+17	0.80124	3.16158e+17	0.79915	2.93213e+17	0.80126	3.32012e+17
									0.80062	3.26123e+17	0.80162	3.17175e+17	0.79957	2.94483e+17	0.80163	3.32771e+17
									0.801	3.27018e+17	0.802	3.18195e+17	0.8	2.95759e+17	0.802	3.33532e+17
									0.80138	3.27915e+17	0.80238	3.19219e+17	0.80043	2.9704e+17	0.80237	3.34295e+17
									0.80176	3.28815e+17	0.80276	3.20246e+17	0.80085	2.98327e+17	0.80274	3.3506e+17
									0.80214	3.29717e+17	0.80314	3.21276e+17	0.80128	2.99619e+17	0.80311	3.35826e+17
									0.80253	3.30621e+17	0.80351	3.22309e+17	0.80171	3.00917e+17	0.80348	3.36594e+17
									0.80291	3.31528e+17	0.80389	3.23346e+17	0.80213	3.0222e+17	0.80385	3.37364e+17
									0.80329	3.32438e+17	0.80427	3.24387e+17	0.80256	3.0353e+17	0.80422	3.38135e+17
									0.80367	3.3335e+17	0.80465	3.2543e+17	0.80298	3.04844e+17	0.80459	3.38909e+17
									0.80405	3.34264e+17	0.80503	3.26477e+17	0.80341	3.06165e+17	0.80495	3.39684e+17
									0.80443	3.35181e+17	0.80541	3.27527e+17	0.80384	3.07491e+17	0.80532	3.40461e+17
									0.80481	3.36101e+17	0.80578	3.28581e+17	0.80426	3.08823e+17	0.80569	3.4124e+17
									0.8052	3.37023e+17	0.80616	3.29638e+17	0.80469	3.10161e+17	0.80606	3.4202e+17
									0.80558	3.37948e+17	0.80654	3.30698e+17	0.80512	3.11504e+17	0.80643	3.42802e+17
									0.80596	3.38875e+17	0.80692	3.31762e+17	0.80554	3.12854e+17	0.8068	3.43586e+17
									0.80634	3.39804e+17	0.8073	3.32829e+17	0.80597	3.14209e+17	0.80717	3.44372e+17
									0.80672	3.40736e+17	0.80768	3.339e+17	0.8064	3.1557e+17	0.80754	3.4516e+17
									0.8071	3.41671e+17	0.80805	3.34974e+17	0.80682	3.16937e+17	0.80791	3.45949e+17
									0.80748	3.42609e+17	0.80843	3.36052e+17	0.80725	3.1831e+17	0.80828	3.4674e+17
									0.80786	3.43548e+17	0.80881	3.37133e+17	0.80768	3.19689e+17	0.80865	3.47533e+17
									0.80825	3.44491e+17	0.80919	3.38217e+17	0.8081	3.21073e+17	0.80902	3.48328e+17
									0.80863	3.45436e+17	0.80957	3.39305e+17	0.80853	3.22464e+17	0.80939	3.49125e+17
									0.80901	3.46384e+17	0.80995	3.40397e+17	0.80895	3.23861e+17	0.80976	3.49923e+17
									0.80939	3.47334e+17	0.81032	3.41492e+17	0.80938	3.25264e+17	0.81013	3.50724e+17
									0.80977	3.48287e+17	0.8107	3.4259e+17	0.80981	3.26673e+17	0.8105	3.51526e+17
									0.81015	3.49242e+17	0.81108	3.43692e+17	0.81023	3.28088e+17	0.81086	3.5233e+17
									0.81053	3.502e+17	0.81146	3.44798e+17	0.81066	3.29509e+17	0.81123	3.53136e+17
									0.81092	3.51161e+17	0.81184	3.45907e+17	0.81109	3.30936e+17	0.8116	3.53943e+17
									0.8113	3.52124e+17	0.81222	3.4702e+17	0.81151	3.3237e+17	0.81197	3.54753e+17
									0.81168	3.5309e+17	0.81259	3.48136e+17	0.81194	3.3381e+17	0.81234	3.55564e+17
									0.81206	3.54059e+17	0.81297	3.49256e+17	0.81237	3.35256e+17	0.81271	3.56377e+17
									0.81244	3.5503e+17	0.81335	3.5038e+17	0.81279	3.36708e+17	0.81308	3.57192e+17
									0.81282	3.56004e+17	0.81373	3.51507e+17	0.81322	3.38166e+17	0.81345	3.58009e+17
									0.8132	3.56981e+17	0.81411	3.52638e+17	0.81365	3.39631e+17	0.81382	3.58828e+17
									0.81359	3.5796e+17	0.81449	3.53772e+17	0.81407	3.41103e+17	0.81419	3.59649e+17
									0.81397	3.58942e+17	0.81486	3.5491e+17	0.8145	3.4258e+17	0.81456	3.60471e+17
									0.81435	3.59927e+17	0.81524	3.56052e+17	0.81492	3.44064e+17	0.81493	3.61296e+17
									0.81473	3.60914e+17	0.81562	3.57197e+17	0.81535	3.45554e+17	0.8153	3.62122e+17
									0.81511	3.61905e+17	0.816	3.58346e+17	0.81578	3.47051e+17	0.81567	3.6295e+17
									0.81549	3.62897e+17	0.81638	3.59499e+17	0.8162	3.48555e+17	0.81604	3.6378e+17
									0.81587	3.63893e+17	0.81676	3.60656e+17	0.81663	3.50064e+17	0.81641	3.64612e+17
									0.81626	3.64891e+17	0.81714	3.61816e+17	0.81706	3.51581e+17	0.81677	3.65446e+17
									0.81664	3.65892e+17	0.81751	3.6298e+17	0.81748	3.53104e+17	0.81714	3.66282e+17
									0.81702	3.66896e+17	0.81789	3.64147e+17	0.81791	3.54633e+17	0.81751	3.6712e+17
									0.8174	3.67903e+17	0.81827	3.65319e+17	0.81834	3.5617e+17	0.81788	3.67959e+17
									0.81778	3.68912e+17	0.81865	3.66494e+17	0.81876	3.57712e+17	0.81825	3.68801e+17
									0.81816	3.69924e+17	0.81903	3.67673e+17	0.81919	3.59262e+17	0.81862	3.69645e+17
									0.81854	3.70939e+17	0.81941	3.68856e+17	0.81962	3.60818e+17	0.81899	3.7049e+17
									0.81892	3.71956e+17	0.81978	3.70042e+17	0.82004	3.62381e+17	0.81936	3.71337e+17
									0.81931	3.72977e+17	0.82016	3.71233e+17	0.82047	3.63951e+17	0.81973	3.72187e+17
									0.81969	3.74e+17	0.82054	3.72427e+17	0.82089	3.65527e+17	0.8201	3.73038e+17
									0.82007	3.75026e+17	0.82092	3.73625e+17	0.82132	3.67111e+17	0.82047	3.73891e+17
									0.82045	3.76055e+17	0.8213	3.74827e+17	0.82175	3.68701e+17	0.82084	3.74746e+17
									0.82083	3.77086e+17	0.82168	3.76033e+17	0.82217	3.70298e+17	0.82121	3.75603e+17
									0.82121	3.78121e+17	0.82205	3.77242e+17	0.8226	3.71902e+17	0.82158	3.76462e+17
									0.82159	3.79158e+17	0.82243	3.78456e+17	0.82303	3.73513e+17	0.82195	3.77323e+17
									0.82198	3.80198e+17	0.82281	3.79673e+17	0.82345	3.75131e+17	0.82232	3.78186e+17
									0.82236	3.81241e+17	0.82319	3.80895e+17	0.82388	3.76756e+17	0.82268	3.79051e+17
									0.82274	3.82287e+17	0.82357	3.8212e+17	0.82431	3.78388e+17	0.82305	3.79918e+17
									0.82312	3.83336e+17	0.82395	3.83349e+17	0.82473	3.80027e+17	0.82342	3.80787e+17
									0.8235	3.84388e+17	0.82432	3.84583e+17	0.82516	3.81673e+17	0.82379	3.81658e+17
									0.82388	3.85442e+17	0.8247	3.8582e+17	0.82559	3.83326e+17	0.82416	3.82531e+17
									0.82426	3.865e+17	0.82508	3.87061e+17	0.82601	3.84987e+17	0.82453	3.83406e+17
									0.82465	3.8756e+17	0.82546	3.88306e+17	0.82644	3.86655e+17	0.8249	3.84283e+17
									0.82503	3.88623e+17	0.82584	3.89555e+17	0.82686	3.88329e+17	0.82527	3.85161e+17
									0.82541	3.89689e+17	0.82622	3.90808e+17	0.82729	3.90012e+17	0.82564	3.86042e+17
									0.82579	3.90758e+17	0.82659	3.92066e+17	0.82772	3.91701e+17	0.82601	3.86925e+17
									0.82617	3.9183e+17	0.82697	3.93327e+17	0.82814	3.93398e+17	0.82638	3.8781e+17
									0.82655	3.92905e+17	0.82735	3.94592e+17	0.82857	3.95102e+17	0.82675	3.88697e+17
									0.82693	3.93983e+17	0.82773	3.95861e+17	0.829	3.96813e+17	0.82712	3.89586e+17
									0.82732	3.95064e+17	0.82811	3.97135e+17	0.82942	3.98532e+17	0.82749	3.90477e+17
									0.8277	3.96148e+17	0.82849	3.98412e+17	0.82985	4.00259e+17	0.82786	3.9137e+17
									0.82808	3.97235e+17	0.82886	3.99694e+17	0.83028	4.01992e+17	0.82823	3.92265e+17
									0.82846	3.98324e+17	0.82924	4.0098e+17	0.8307	4.03734e+17	0.82859	3.93163e+17
									0.82884	3.99417e+17	0.82962	4.0227e+17	0.83113	4.05483e+17	0.82896	3.94062e+17
									0.82922	4.00513e+17	0.83	4.03564e+17	0.83156	4.07239e+17	0.82933	3.94963e+17
									0.8296	4.01612e+17	0.83038	4.04862e+17	0.83198	4.09003e+17	0.8297	3.95866e+17
									0.82998	4.02713e+17	0.83076	4.06165e+17	0.83241	4.10775e+17	0.83007	3.96772e+17
									0.83037	4.03818e+17	0.83114	4.07471e+17	0.83283	4.12554e+17	0.83044	3.97679e+17
									0.83075	4.04926e+17	0.83151	4.08782e+17	0.83326	4.14341e+17	0.83081	3.98589e+17
									0.83113	4.06037e+17	0.83189	4.10097e+17	0.83369	4.16136e+17	0.83118	3.995e+17
									0.83151	4.07151e+17	0.83227	4.11416e+17	0.83411	4.17939e+17	0.83155	4.00414e+17
									0.83189	4.08268e+17	0.83265	4.1274e+17	0.83454	4.19749e+17	0.83192	4.0133e+17
									0.83227	4.09388e+17	0.83303	4.14067e+17	0.83497	4.21567e+17	0.83229	4.02248e+17
									0.83265	4.10511e+17	0.83341	4.15399e+17	0.83539	4.23393e+17	0.83266	4.03168e+17
									0.83304	4.11637e+17	0.83378	4.16736e+17	0.83582	4.25227e+17	0.83303	4.0409e+17
									0.83342	4.12766e+17	0.83416	4.18076e+17	0.83625	4.27069e+17	0.8334	4.05014e+17
									0.8338	4.13899e+17	0.83454	4.19421e+17	0.83667	4.28919e+17	0.83377	4.0594e+17
									0.83418	4.15034e+17	0.83492	4.2077e+17	0.8371	4.30777e+17	0.83414	4.06869e+17
									0.83456	4.16173e+17	0.8353	4.22124e+17	0.83753	4.32643e+17	0.8345	4.07799e+17
									0.83494	4.17314e+17	0.83568	4.23482e+17	0.83795	4.34517e+17	0.83487	4.08732e+17
									0.83532	4.18459e+17	0.83605	4.24844e+17	0.83838	4.364e+17	0.83524	4.09667e+17
									0.83571	4.19607e+17	0.83643	4.26211e+17	0.8388	4.3829e+17	0.83561	4.10604e+17
									0.83609	4.20758e+17	0.83681	4.27582e+17	0.83923	4.40188e+17	0.83598	4.11543e+17
									0.83647	4.21913e+17	0.83719	4.28958e+17	0.83966	4.42095e+17	0.83635	4.12484e+17
									0.83685	4.2307e+17	0.83757	4.30338e+17	0.84008	4.4401e+17	0.83672	4.13427e+17
									0.83723	4.24231e+17	0.83795	4.31722e+17	0.84051	4.45934e+17	0.83709	4.14373e+17
									0.83761	4.25394e+17	0.83832	4.33111e+17	0.84094	4.47865e+17	0.83746	4.15321e+17
									0.83799	4.26562e+17	0.8387	4.34504e+17	0.84136	4.49805e+17	0.83783	4.16271e+17
									0.83838	4.27732e+17	0.83908	4.35902e+17	0.84179	4.51754e+17	0.8382	4.17223e+17
									0.83876	4.28905e+17	0.83946	4.37304e+17	0.84222	4.53711e+17	0.83857	4.18177e+17
									0.83914	4.30082e+17	0.83984	4.38711e+17	0.84264	4.55676e+17	0.83894	4.19133e+17
									0.83952	4.31262e+17	0.84022	4.40122e+17	0.84307	4.5765e+17	0.83931	4.20092e+17
									0.8399	4.32445e+17	0.84059	4.41538e+17	0.8435	4.59632e+17	0.83968	4.21053e+17
									0.84028	4.33631e+17	0.84097	4.42958e+17	0.84392	4.61623e+17	0.84005	4.22016e+17
									0.84066	4.34821e+17	0.84135	4.44383e+17	0.84435	4.63623e+17	0.84041	4.22981e+17
									0.84105	4.36014e+17	0.84173	4.45813e+17	0.84477	4.65631e+17	0.84078	4.23948e+17
									0.84143	4.3721e+17	0.84211	4.47247e+17	0.8452	4.67648e+17	0.84115	4.24918e+17
									0.84181	4.38409e+17	0.84249	4.48686e+17	0.84563	4.69674e+17	0.84152	4.2589e+17
									0.84219	4.39612e+17	0.84286	4.50129e+17	0.84605	4.71708e+17	0.84189	4.26864e+17
									0.84257	4.40818e+17	0.84324	4.51577e+17	0.84648	4.73752e+17	0.84226	4.2784e+17
									0.84295	4.42027e+17	0.84362	4.5303e+17	0.84691	4.75804e+17	0.84263	4.28819e+17
									0.84333	4.4324e+17	0.844	4.54487e+17	0.84733	4.77865e+17	0.843	4.29799e+17
									0.84371	4.44456e+17	0.84438	4.55949e+17	0.84776	4.79935e+17	0.84337	4.30782e+17
									0.8441	4.45675e+17	0.84476	4.57416e+17	0.84819	4.82014e+17	0.84374	4.31768e+17
									0.84448	4.46898e+17	0.84514	4.58887e+17	0.84861	4.84102e+17	0.84411	4.32755e+17
									0.84486	4.48124e+17	0.84551	4.60364e+17	0.84904	4.86199e+17	0.84448	4.33745e+17
									0.84524	4.49353e+17	0.84589	4.61845e+17	0.84947	4.88305e+17	0.84485	4.34737e+17
									0.84562	4.50586e+17	0.84627	4.6333e+17	0.84989	4.9042e+17	0.84522	4.35731e+17
									0.846	4.51822e+17	0.84665	4.64821e+17	0.85032	4.92544e+17	0.84559	4.36728e+17
									0.84638	4.53061e+17	0.84703	4.66316e+17	0.85074	4.94678e+17	0.84595	4.37727e+17
									0.84677	4.54304e+17	0.84741	4.67816e+17	0.85117	4.96821e+17	0.84632	4.38728e+17
									0.84715	4.55551e+17	0.84778	4.69321e+17	0.8516	4.98973e+17	0.84669	4.39731e+17
									0.84753	4.568e+17	0.84816	4.70831e+17	0.85202	5.01134e+17	0.84706	4.40737e+17
									0.84791	4.58054e+17	0.84854	4.72345e+17	0.85245	5.03305e+17	0.84743	4.41745e+17
									0.84829	4.5931e+17	0.84892	4.73865e+17	0.85288	5.05485e+17	0.8478	4.42755e+17
									0.84867	4.6057e+17	0.8493	4.75389e+17	0.8533	5.07675e+17	0.84817	4.43768e+17
									0.84905	4.61834e+17	0.84968	4.76919e+17	0.85373	5.09874e+17	0.84854	4.44783e+17
									0.84944	4.63101e+17	0.85005	4.78453e+17	0.85416	5.12083e+17	0.84891	4.458e+17
									0.84982	4.64371e+17	0.85043	4.79992e+17	0.85458	5.14301e+17	0.84928	4.4682e+17
									0.8502	4.65645e+17	0.85081	4.81536e+17	0.85501	5.16529e+17	0.84965	4.47841e+17
									0.85058	4.66923e+17	0.85119	4.83085e+17	0.85544	5.18766e+17	0.85002	4.48866e+17
									0.85096	4.68203e+17	0.85157	4.84639e+17	0.85586	5.21013e+17	0.85039	4.49892e+17
									0.85134	4.69488e+17	0.85195	4.86198e+17	0.85629	5.2327e+17	0.85076	4.50921e+17
									0.85172	4.70776e+17	0.85232	4.87762e+17	0.85671	5.25537e+17	0.85113	4.51953e+17
									0.85211	4.72067e+17	0.8527	4.89331e+17	0.85714	5.27813e+17	0.8515	4.52986e+17
									0.85249	4.73362e+17	0.85308	4.90905e+17	0.85757	5.301e+17	0.85186	4.54022e+17
									0.85287	4.74661e+17	0.85346	4.92485e+17	0.85799	5.32396e+17	0.85223	4.55061e+17
									0.85325	4.75963e+17	0.85384	4.94069e+17	0.85842	5.34702e+17	0.8526	4.56101e+17
									0.85363	4.77269e+17	0.85422	4.95658e+17	0.85885	5.37018e+17	0.85297	4.57145e+17
									0.85401	4.78578e+17	0.85459	4.97253e+17	0.85927	5.39344e+17	0.85334	4.5819e+17
									0.85439	4.79891e+17	0.85497	4.98852e+17	0.8597	5.41681e+17	0.85371	4.59238e+17
									0.85477	4.81208e+17	0.85535	5.00457e+17	0.86013	5.44027e+17	0.85408	4.60288e+17
									0.85516	4.82528e+17	0.85573	5.02067e+17	0.86055	5.46384e+17	0.85445	4.61341e+17
									0.85554	4.83852e+17	0.85611	5.03682e+17	0.86098	5.4875e+17	0.85482	4.62396e+17
									0.85592	4.85179e+17	0.85649	5.05303e+17	0.86141	5.51127e+17	0.85519	4.63454e+17
									0.8563	4.8651e+17	0.85686	5.06928e+17	0.86183	5.53515e+17	0.85556	4.64514e+17
									0.85668	4.87845e+17	0.85724	5.08559e+17	0.86226	5.55912e+17	0.85593	4.65576e+17
									0.85706	4.89183e+17	0.85762	5.10195e+17	0.86268	5.5832e+17	0.8563	4.66641e+17
									0.85744	4.90525e+17	0.858	5.11836e+17	0.86311	5.60739e+17	0.85667	4.67708e+17
									0.85783	4.91871e+17	0.85838	5.13483e+17	0.86354	5.63168e+17	0.85704	4.68778e+17
									0.85821	4.9322e+17	0.85876	5.15134e+17	0.86396	5.65607e+17	0.85741	4.6985e+17
									0.85859	4.94573e+17	0.85914	5.16792e+17	0.86439	5.68057e+17	0.85777	4.70925e+17
									0.85897	4.9593e+17	0.85951	5.18454e+17	0.86482	5.70518e+17	0.85814	4.72002e+17
									0.85935	4.9729e+17	0.85989	5.20122e+17	0.86524	5.72989e+17	0.85851	4.73081e+17
									0.85973	4.98655e+17	0.86027	5.21795e+17	0.86567	5.75472e+17	0.85888	4.74163e+17
									0.86011	5.00023e+17	0.86065	5.23474e+17	0.8661	5.77964e+17	0.85925	4.75248e+17
									0.8605	5.01394e+17	0.86103	5.25158e+17	0.86652	5.80468e+17	0.85962	4.76335e+17
									0.86088	5.0277e+17	0.86141	5.26847e+17	0.86695	5.82982e+17	0.85999	4.77424e+17
									0.86126	5.04149e+17	0.86178	5.28542e+17	0.86738	5.85508e+17	0.86036	4.78516e+17
									0.86164	5.05532e+17	0.86216	5.30242e+17	0.8678	5.88044e+17	0.86073	4.7961e+17
									0.86202	5.06919e+17	0.86254	5.31948e+17	0.86823	5.90591e+17	0.8611	4.80707e+17
									0.8624	5.0831e+17	0.86292	5.33659e+17	0.86865	5.93149e+17	0.86147	4.81807e+17
									0.86278	5.09704e+17	0.8633	5.35376e+17	0.86908	5.95719e+17	0.86184	4.82909e+17
									0.86317	5.11102e+17	0.86368	5.37098e+17	0.86951	5.98299e+17	0.86221	4.84013e+17
									0.86355	5.12505e+17	0.86405	5.38826e+17	0.86993	6.00891e+17	0.86258	4.8512e+17
									0.86393	5.13911e+17	0.86443	5.40559e+17	0.87036	6.03494e+17	0.86295	4.8623e+17
									0.86431	5.1532e+17	0.86481	5.42298e+17	0.87079	6.06108e+17	0.86332	4.87342e+17
									0.86469	5.16734e+17	0.86519	5.44043e+17	0.87121	6.08733e+17	0.86368	4.88456e+17
									0.86507	5.18152e+17	0.86557	5.45793e+17	0.87164	6.1137e+17	0.86405	4.89573e+17
									0.86545	5.19573e+17	0.86595	5.47549e+17	0.87207	6.14019e+17	0.86442	4.90693e+17
									0.86583	5.20999e+17	0.86632	5.4931e+17	0.87249	6.16678e+17	0.86479	4.91815e+17
									0.86622	5.22428e+17	0.8667	5.51077e+17	0.87292	6.1935e+17	0.86516	4.9294e+17
									0.8666	5.23861e+17	0.86708	5.5285e+17	0.87335	6.22033e+17	0.86553	4.94068e+17
									0.86698	5.25298e+17	0.86746	5.54628e+17	0.87377	6.24727e+17	0.8659	4.95198e+17
									0.86736	5.26739e+17	0.86784	5.56412e+17	0.8742	6.27433e+17	0.86627	4.9633e+17
									0.86774	5.28184e+17	0.86822	5.58202e+17	0.87462	6.30151e+17	0.86664	4.97465e+17
									0.86812	5.29633e+17	0.86859	5.59998e+17	0.87505	6.32881e+17	0.86701	4.98603e+17
									0.8685	5.31086e+17	0.86897	5.618e+17	0.87548	6.35622e+17	0.86738	4.99743e+17
									0.86889	5.32543e+17	0.86935	5.63607e+17	0.8759	6.38375e+17	0.86775	5.00886e+17
									0.86927	5.34004e+17	0.86973	5.6542e+17	0.87633	6.41141e+17	0.86812	5.02032e+17
									0.86965	5.35469e+17	0.87011	5.67239e+17	0.87676	6.43918e+17	0.86849	5.0318e+17
									0.87003	5.36938e+17	0.87049	5.69064e+17	0.87718	6.46707e+17	0.86886	5.04331e+17
									0.87041	5.38411e+17	0.87086	5.70894e+17	0.87761	6.49509e+17	0.86923	5.05485e+17
									0.87079	5.39888e+17	0.87124	5.72731e+17	0.87804	6.52322e+17	0.86959	5.06641e+17
									0.87117	5.41369e+17	0.87162	5.74573e+17	0.87846	6.55148e+17	0.86996	5.07799e+17
									0.87156	5.42854e+17	0.872	5.76421e+17	0.87889	6.57986e+17	0.87033	5.08961e+17
									0.87194	5.44344e+17	0.87238	5.78276e+17	0.87932	6.60836e+17	0.8707	5.10125e+17
									0.87232	5.45837e+17	0.87276	5.80136e+17	0.87974	6.63698e+17	0.87107	5.11291e+17
									0.8727	5.47334e+17	0.87314	5.82002e+17	0.88017	6.66573e+17	0.87144	5.12461e+17
									0.87308	5.48836e+17	0.87351	5.83875e+17	0.88059	6.69461e+17	0.87181	5.13633e+17
									0.87346	5.50342e+17	0.87389	5.85753e+17	0.88102	6.72361e+17	0.87218	5.14808e+17
									0.87384	5.51851e+17	0.87427	5.87637e+17	0.88145	6.75273e+17	0.87255	5.15985e+17
									0.87423	5.53365e+17	0.87465	5.89528e+17	0.88187	6.78198e+17	0.87292	5.17165e+17
									0.87461	5.54883e+17	0.87503	5.91424e+17	0.8823	6.81136e+17	0.87329	5.18348e+17
									0.87499	5.56406e+17	0.87541	5.93327e+17	0.88273	6.84087e+17	0.87366	5.19534e+17
									0.87537	5.57932e+17	0.87578	5.95235e+17	0.88315	6.8705e+17	0.87403	5.20722e+17
									0.87575	5.59463e+17	0.87616	5.9715e+17	0.88358	6.90026e+17	0.8744	5.21913e+17
									0.87613	5.60998e+17	0.87654	5.99071e+17	0.88401	6.93015e+17	0.87477	5.23106e+17
									0.87651	5.62537e+17	0.87692	6.00998e+17	0.88443	6.96017e+17	0.87514	5.24303e+17
									0.87689	5.6408e+17	0.8773	6.02932e+17	0.88486	6.99032e+17	0.8755	5.25502e+17
									0.87728	5.65627e+17	0.87768	6.04871e+17	0.88529	7.0206e+17	0.87587	5.26704e+17
									0.87766	5.67179e+17	0.87805	6.06817e+17	0.88571	7.05101e+17	0.87624	5.27908e+17
									0.87804	5.68735e+17	0.87843	6.08769e+17	0.88614	7.08155e+17	0.87661	5.29116e+17
									0.87842	5.70295e+17	0.87881	6.10727e+17	0.88656	7.11223e+17	0.87698	5.30326e+17
									0.8788	5.7186e+17	0.87919	6.12692e+17	0.88699	7.14304e+17	0.87735	5.31539e+17
									0.87918	5.73429e+17	0.87957	6.14663e+17	0.88742	7.17398e+17	0.87772	5.32755e+17
									0.87956	5.75002e+17	0.87995	6.1664e+17	0.88784	7.20505e+17	0.87809	5.33973e+17
									0.87995	5.76579e+17	0.88032	6.18624e+17	0.88827	7.23626e+17	0.87846	5.35194e+17
									0.88033	5.78161e+17	0.8807	6.20614e+17	0.8887	7.26761e+17	0.87883	5.36418e+17
									0.88071	5.79747e+17	0.88108	6.22611e+17	0.88912	7.29909e+17	0.8792	5.37645e+17
									0.88109	5.81337e+17	0.88146	6.24613e+17	0.88955	7.33071e+17	0.87957	5.38875e+17
									0.88147	5.82932e+17	0.88184	6.26623e+17	0.88998	7.36246e+17	0.87994	5.40107e+17
									0.88185	5.84531e+17	0.88222	6.28639e+17	0.8904	7.39436e+17	0.88031	5.41343e+17
									0.88223	5.86135e+17	0.88259	6.30661e+17	0.89083	7.42639e+17	0.88068	5.42581e+17
									0.88262	5.87743e+17	0.88297	6.3269e+17	0.89126	7.45855e+17	0.88105	5.43822e+17
									0.883	5.89355e+17	0.88335	6.34725e+17	0.89168	7.49086e+17	0.88141	5.45065e+17
									0.88338	5.90972e+17	0.88373	6.36767e+17	0.89211	7.52331e+17	0.88178	5.46312e+17
									0.88376	5.92593e+17	0.88411	6.38815e+17	0.89253	7.5559e+17	0.88215	5.47561e+17
									0.88414	5.94219e+17	0.88449	6.4087e+17	0.89296	7.58863e+17	0.88252	5.48814e+17
									0.88452	5.95849e+17	0.88486	6.42932e+17	0.89339	7.6215e+17	0.88289	5.50069e+17
									0.8849	5.97484e+17	0.88524	6.45e+17	0.89381	7.65452e+17	0.88326	5.51327e+17
									0.88529	5.99123e+17	0.88562	6.47075e+17	0.89424	7.68767e+17	0.88363	5.52588e+17
									0.88567	6.00767e+17	0.886	6.49157e+17	0.89467	7.72097e+17	0.884	5.53852e+17
									0.88605	6.02415e+17	0.88638	6.51245e+17	0.89509	7.75442e+17	0.88437	5.55119e+17
									0.88643	6.04067e+17	0.88676	6.5334e+17	0.89552	7.78801e+17	0.88474	5.56388e+17
									0.88681	6.05725e+17	0.88714	6.55442e+17	0.89595	7.82175e+17	0.88511	5.57661e+17
									0.88719	6.07386e+17	0.88751	6.5755e+17	0.89637	7.85563e+17	0.88548	5.58936e+17
									0.88757	6.09053e+17	0.88789	6.59665e+17	0.8968	7.88966e+17	0.88585	5.60214e+17
									0.88795	6.10723e+17	0.88827	6.61787e+17	0.89723	7.92383e+17	0.88622	5.61496e+17
									0.88834	6.12399e+17	0.88865	6.63916e+17	0.89765	7.95816e+17	0.88659	5.6278e+17
									0.88872	6.14079e+17	0.88903	6.66052e+17	0.89808	7.99263e+17	0.88695	5.64067e+17
									0.8891	6.15763e+17	0.88941	6.68195e+17	0.8985	8.02725e+17	0.88732	5.65357e+17
									0.88948	6.17453e+17	0.88978	6.70344e+17	0.89893	8.06202e+17	0.88769	5.6665e+17
									0.88986	6.19147e+17	0.89016	6.72501e+17	0.89936	8.09694e+17	0.88806	5.67946e+17
									0.89024	6.20845e+17	0.89054	6.74664e+17	0.89978	8.13202e+17	0.88843	5.69245e+17
									0.89062	6.22548e+17	0.89092	6.76834e+17	0.90021	8.16724e+17	0.8888	5.70547e+17
									0.89101	6.24256e+17	0.8913	6.79012e+17	0.90064	8.20262e+17	0.88917	5.71852e+17
									0.89139	6.25969e+17	0.89168	6.81196e+17	0.90106	8.23815e+17	0.88954	5.7316e+17
									0.89177	6.27686e+17	0.89205	6.83387e+17	0.90149	8.27384e+17	0.88991	5.74471e+17
									0.89215	6.29408e+17	0.89243	6.85586e+17	0.90192	8.30968e+17	0.89028	5.75785e+17
									0.89253	6.31135e+17	0.89281	6.87791e+17	0.90234	8.34567e+17	0.89065	5.77101e+17
									0.89291	6.32866e+17	0.89319	6.90004e+17	0.90277	8.38182e+17	0.89102	5.78421e+17
									0.89329	6.34602e+17	0.89357	6.92224e+17	0.9032	8.41813e+17	0.89139	5.79744e+17
									0.89368	6.36343e+17	0.89395	6.9445e+17	0.90362	8.4546e+17	0.89176	5.8107e+17
									0.89406	6.38089e+17	0.89432	6.96684e+17	0.90405	8.49122e+17	0.89213	5.82399e+17
									0.89444	6.39839e+17	0.8947	6.98926e+17	0.90447	8.528e+17	0.8925	5.83731e+17
									0.89482	6.41595e+17	0.89508	7.01174e+17	0.9049	8.56494e+17	0.89286	5.85066e+17
									0.8952	6.43355e+17	0.89546	7.0343e+17	0.90533	8.60204e+17	0.89323	5.86404e+17
									0.89558	6.4512e+17	0.89584	7.05692e+17	0.90575	8.63931e+17	0.8936	5.87745e+17
									0.89596	6.4689e+17	0.89622	7.07963e+17	0.90618	8.67673e+17	0.89397	5.8909e+17
									0.89635	6.48664e+17	0.89659	7.1024e+17	0.90661	8.71431e+17	0.89434	5.90437e+17
									0.89673	6.50444e+17	0.89697	7.12525e+17	0.90703	8.75206e+17	0.89471	5.91787e+17
									0.89711	6.52228e+17	0.89735	7.14817e+17	0.90746	8.78997e+17	0.89508	5.93141e+17
									0.89749	6.54017e+17	0.89773	7.17116e+17	0.90789	8.82805e+17	0.89545	5.94497e+17
									0.89787	6.55812e+17	0.89811	7.19423e+17	0.90831	8.86629e+17	0.89582	5.95857e+17
									0.89825	6.57611e+17	0.89849	7.21738e+17	0.90874	8.9047e+17	0.89619	5.9722e+17
									0.89863	6.59415e+17	0.89886	7.24059e+17	0.90917	8.94327e+17	0.89656	5.98586e+17
									0.89902	6.61224e+17	0.89924	7.26389e+17	0.90959	8.98201e+17	0.89693	5.99955e+17
									0.8994	6.63038e+17	0.89962	7.28725e+17	0.91002	9.02092e+17	0.8973	6.01327e+17
									0.89978	6.64857e+17	0.9	7.3107e+17	0.91044	9.05999e+17	0.89767	6.02702e+17
									0.90016	6.66681e+17	0.90038	7.33421e+17	0.91087	9.09924e+17	0.89804	6.04081e+17
									0.90054	6.6851e+17	0.90076	7.35781e+17	0.9113	9.13865e+17	0.89841	6.05462e+17
									0.90092	6.70344e+17	0.90114	7.38148e+17	0.91172	9.17824e+17	0.89877	6.06847e+17
									0.9013	6.72183e+17	0.90151	7.40522e+17	0.91215	9.218e+17	0.89914	6.08235e+17
									0.90168	6.74027e+17	0.90189	7.42904e+17	0.91258	9.25793e+17	0.89951	6.09626e+17
									0.90207	6.75876e+17	0.90227	7.45294e+17	0.913	9.29803e+17	0.89988	6.1102e+17
									0.90245	6.7773e+17	0.90265	7.47692e+17	0.91343	9.33831e+17	0.90025	6.12418e+17
									0.90283	6.79589e+17	0.90303	7.50097e+17	0.91386	9.37876e+17	0.90062	6.13819e+17
									0.90321	6.81454e+17	0.90341	7.5251e+17	0.91428	9.41938e+17	0.90099	6.15222e+17
									0.90359	6.83323e+17	0.90378	7.54931e+17	0.91471	9.46019e+17	0.90136	6.16629e+17
									0.90397	6.85198e+17	0.90416	7.57359e+17	0.91514	9.50116e+17	0.90173	6.1804e+17
									0.90435	6.87077e+17	0.90454	7.59796e+17	0.91556	9.54232e+17	0.9021	6.19453e+17
									0.90474	6.88962e+17	0.90492	7.6224e+17	0.91599	9.58366e+17	0.90247	6.2087e+17
									0.90512	6.90852e+17	0.9053	7.64692e+17	0.91641	9.62517e+17	0.90284	6.2229e+17
									0.9055	6.92748e+17	0.90568	7.67152e+17	0.91684	9.66686e+17	0.90321	6.23713e+17
									0.90588	6.94648e+17	0.90605	7.6962e+17	0.91727	9.70874e+17	0.90358	6.2514e+17
									0.90626	6.96554e+17	0.90643	7.72096e+17	0.91769	9.75079e+17	0.90395	6.2657e+17
									0.90664	6.98465e+17	0.90681	7.74579e+17	0.91812	9.79303e+17	0.90432	6.28003e+17
									0.90702	7.00381e+17	0.90719	7.77071e+17	0.91855	9.83545e+17	0.90468	6.29439e+17
									0.90741	7.02302e+17	0.90757	7.79571e+17	0.91897	9.87806e+17	0.90505	6.30878e+17
									0.90779	7.04229e+17	0.90795	7.82079e+17	0.9194	9.92084e+17	0.90542	6.32321e+17
									0.90817	7.06161e+17	0.90832	7.84595e+17	0.91983	9.96382e+17	0.90579	6.33768e+17
									0.90855	7.08098e+17	0.9087	7.87119e+17	0.92025	1.0007e+18	0.90616	6.35217e+17
									0.90893	7.10041e+17	0.90908	7.89651e+17	0.92068	1.00503e+18	0.90653	6.3667e+17
									0.90931	7.11988e+17	0.90946	7.92191e+17	0.92111	1.00939e+18	0.9069	6.38126e+17
									0.90969	7.13942e+17	0.90984	7.94739e+17	0.92153	1.01376e+18	0.90727	6.39585e+17
									0.91008	7.159e+17	0.91022	7.97296e+17	0.92196	1.01815e+18	0.90764	6.41048e+17
									0.91046	7.17864e+17	0.91059	7.99861e+17	0.92238	1.02256e+18	0.90801	6.42514e+17
									0.91084	7.19834e+17	0.91097	8.02434e+17	0.92281	1.02699e+18	0.90838	6.43984e+17
									0.91122	7.21808e+17	0.91135	8.05015e+17	0.92324	1.03144e+18	0.90875	6.45457e+17
									0.9116	7.23789e+17	0.91173	8.07605e+17	0.92366	1.03591e+18	0.90912	6.46933e+17
									0.91198	7.25774e+17	0.91211	8.10203e+17	0.92409	1.04039e+18	0.90949	6.48413e+17
									0.91236	7.27765e+17	0.91249	8.12809e+17	0.92452	1.0449e+18	0.90986	6.49896e+17
									0.91274	7.29762e+17	0.91286	8.15424e+17	0.92494	1.04943e+18	0.91023	6.51382e+17
									0.91313	7.31764e+17	0.91324	8.18047e+17	0.92537	1.05397e+18	0.91059	6.52872e+17
									0.91351	7.33771e+17	0.91362	8.20679e+17	0.9258	1.05854e+18	0.91096	6.54365e+17
									0.91389	7.35784e+17	0.914	8.23319e+17	0.92622	1.06312e+18	0.91133	6.55861e+17
									0.91427	7.37803e+17	0.91438	8.25967e+17	0.92665	1.06773e+18	0.9117	6.57362e+17
									0.91465	7.39827e+17	0.91476	8.28624e+17	0.92708	1.07235e+18	0.91207	6.58865e+17
									0.91503	7.41856e+17	0.91514	8.3129e+17	0.9275	1.077e+18	0.91244	6.60372e+17
									0.91541	7.43892e+17	0.91551	8.33964e+17	0.92793	1.08166e+18	0.91281	6.61882e+17
									0.9158	7.45932e+17	0.91589	8.36647e+17	0.92835	1.08635e+18	0.91318	6.63396e+17
									0.91618	7.47979e+17	0.91627	8.39338e+17	0.92878	1.09105e+18	0.91355	6.64913e+17
									0.91656	7.50031e+17	0.91665	8.42039e+17	0.92921	1.09578e+18	0.91392	6.66434e+17
									0.91694	7.52088e+17	0.91703	8.44747e+17	0.92963	1.10053e+18	0.91429	6.67958e+17
									0.91732	7.54151e+17	0.91741	8.47465e+17	0.93006	1.10529e+18	0.91466	6.69486e+17
									0.9177	7.5622e+17	0.91778	8.50191e+17	0.93049	1.11008e+18	0.91503	6.71017e+17
									0.91808	7.58295e+17	0.91816	8.52926e+17	0.93091	1.11489e+18	0.9154	6.72552e+17
									0.91847	7.60375e+17	0.91854	8.5567e+17	0.93134	1.11972e+18	0.91577	6.7409e+17
									0.91885	7.62461e+17	0.91892	8.58422e+17	0.93177	1.12457e+18	0.91614	6.75632e+17
									0.91923	7.64553e+17	0.9193	8.61184e+17	0.93219	1.12944e+18	0.9165	6.77177e+17
									0.91961	7.6665e+17	0.91968	8.63954e+17	0.93262	1.13433e+18	0.91687	6.78726e+17
									0.91999	7.68754e+17	0.92005	8.66733e+17	0.93305	1.13925e+18	0.91724	6.80278e+17
									0.92037	7.70863e+17	0.92043	8.69522e+17	0.93347	1.14418e+18	0.91761	6.81834e+17
									0.92075	7.72977e+17	0.92081	8.72319e+17	0.9339	1.14914e+18	0.91798	6.83393e+17
									0.92114	7.75098e+17	0.92119	8.75125e+17	0.93432	1.15412e+18	0.91835	6.84956e+17
									0.92152	7.77224e+17	0.92157	8.7794e+17	0.93475	1.15912e+18	0.91872	6.86523e+17
									0.9219	7.79356e+17	0.92195	8.80765e+17	0.93518	1.16414e+18	0.91909	6.88093e+17
									0.92228	7.81494e+17	0.92232	8.83598e+17	0.9356	1.16918e+18	0.91946	6.89667e+17
									0.92266	7.83638e+17	0.9227	8.8644e+17	0.93603	1.17424e+18	0.91983	6.91244e+17
									0.92304	7.85788e+17	0.92308	8.89292e+17	0.93646	1.17933e+18	0.9202	6.92825e+17
									0.92342	7.87944e+17	0.92346	8.92153e+17	0.93688	1.18444e+18	0.92057	6.9441e+17
									0.9238	7.90105e+17	0.92384	8.95023e+17	0.93731	1.18957e+18	0.92094	6.95998e+17
									0.92419	7.92273e+17	0.92422	8.97902e+17	0.93774	1.19472e+18	0.92131	6.9759e+17
									0.92457	7.94447e+17	0.92459	9.0079e+17	0.93816	1.1999e+18	0.92168	6.99185e+17
									0.92495	7.96626e+17	0.92497	9.03688e+17	0.93859	1.2051e+18	0.92205	7.00784e+17
									0.92533	7.98811e+17	0.92535	9.06595e+17	0.93902	1.21032e+18	0.92241	7.02387e+17
									0.92571	8.01003e+17	0.92573	9.09512e+17	0.93944	1.21556e+18	0.92278	7.03993e+17
									0.92609	8.032e+17	0.92611	9.12437e+17	0.93987	1.22082e+18	0.92315	7.05603e+17
									0.92647	8.05404e+17	0.92649	9.15373e+17	0.94029	1.22611e+18	0.92352	7.07217e+17
									0.92686	8.07613e+17	0.92686	9.18317e+17	0.94072	1.23142e+18	0.92389	7.08835e+17
									0.92724	8.09829e+17	0.92724	9.21272e+17	0.94115	1.23676e+18	0.92426	7.10456e+17
									0.92762	8.1205e+17	0.92762	9.24235e+17	0.94157	1.24212e+18	0.92463	7.12081e+17
									0.928	8.14278e+17	0.928	9.27208e+17	0.942	1.2475e+18	0.925	7.13709e+17
									0.92838	8.16512e+17	0.92838	9.30191e+17	0.94243	1.2529e+18	0.92537	7.15342e+17
									0.92876	8.18752e+17	0.92876	9.33183e+17	0.94285	1.25833e+18	0.92574	7.16978e+17
									0.92914	8.20998e+17	0.92914	9.36185e+17	0.94328	1.26378e+18	0.92611	7.18618e+17
									0.92953	8.2325e+17	0.92951	9.39197e+17	0.94371	1.26925e+18	0.92648	7.20261e+17
									0.92991	8.25509e+17	0.92989	9.42218e+17	0.94413	1.27475e+18	0.92685	7.21908e+17
									0.93029	8.27774e+17	0.93027	9.45249e+17	0.94456	1.28027e+18	0.92722	7.2356e+17
									0.93067	8.30044e+17	0.93065	9.4829e+17	0.94498	1.28582e+18	0.92759	7.25214e+17
									0.93105	8.32322e+17	0.93103	9.51341e+17	0.94541	1.29139e+18	0.92795	7.26873e+17
									0.93143	8.34605e+17	0.93141	9.54401e+17	0.94584	1.29698e+18	0.92832	7.28535e+17
									0.93181	8.36895e+17	0.93178	9.57471e+17	0.94626	1.3026e+18	0.92869	7.30202e+17
									0.9322	8.3919e+17	0.93216	9.60551e+17	0.94669	1.30824e+18	0.92906	7.31872e+17
									0.93258	8.41493e+17	0.93254	9.63641e+17	0.94712	1.31391e+18	0.92943	7.33546e+17
									0.93296	8.43801e+17	0.93292	9.66741e+17	0.94754	1.3196e+18	0.9298	7.35223e+17
									0.93334	8.46116e+17	0.9333	9.69851e+17	0.94797	1.32532e+18	0.93017	7.36905e+17
									0.93372	8.48437e+17	0.93368	9.72971e+17	0.9484	1.33106e+18	0.93054	7.3859e+17
									0.9341	8.50765e+17	0.93405	9.76101e+17	0.94882	1.33682e+18	0.93091	7.40279e+17
									0.93448	8.53099e+17	0.93443	9.79241e+17	0.94925	1.34261e+18	0.93128	7.41973e+17
									0.93486	8.55439e+17	0.93481	9.82391e+17	0.94968	1.34843e+18	0.93165	7.4367e+17
									0.93525	8.57786e+17	0.93519	9.85552e+17	0.9501	1.35427e+18	0.93202	7.4537e+17
									0.93563	8.60139e+17	0.93557	9.88722e+17	0.95053	1.36014e+18	0.93239	7.47075e+17
									0.93601	8.62499e+17	0.93595	9.91903e+17	0.95095	1.36603e+18	0.93276	7.48784e+17
									0.93639	8.64865e+17	0.93632	9.95094e+17	0.95138	1.37195e+18	0.93313	7.50496e+17
									0.93677	8.67237e+17	0.9367	9.98295e+17	0.95181	1.37789e+18	0.9335	7.52213e+17
									0.93715	8.69617e+17	0.93708	1.00151e+18	0.95223	1.38386e+18	0.93386	7.53933e+17
									0.93753	8.72002e+17	0.93746	1.00473e+18	0.95266	1.38985e+18	0.93423	7.55657e+17
									0.93792	8.74395e+17	0.93784	1.00796e+18	0.95309	1.39587e+18	0.9346	7.57386e+17
									0.9383	8.76793e+17	0.93822	1.0112e+18	0.95351	1.40192e+18	0.93497	7.59118e+17
									0.93868	8.79199e+17	0.93859	1.01446e+18	0.95394	1.40799e+18	0.93534	7.60854e+17
									0.93906	8.81611e+17	0.93897	1.01772e+18	0.95437	1.41409e+18	0.93571	7.62594e+17
									0.93944	8.84029e+17	0.93935	1.02099e+18	0.95479	1.42022e+18	0.93608	7.64338e+17
									0.93982	8.86454e+17	0.93973	1.02428e+18	0.95522	1.42637e+18	0.93645	7.66087e+17
									0.9402	8.88886e+17	0.94011	1.02757e+18	0.95565	1.43255e+18	0.93682	7.67839e+17
									0.94059	8.91325e+17	0.94049	1.03088e+18	0.95607	1.43875e+18	0.93719	7.69595e+17
									0.94097	8.9377e+17	0.94086	1.03419e+18	0.9565	1.44499e+18	0.93756	7.71355e+17
									0.94135	8.96222e+17	0.94124	1.03752e+18	0.95692	1.45124e+18	0.93793	7.73119e+17
									0.94173	8.98681e+17	0.94162	1.04086e+18	0.95735	1.45753e+18	0.9383	7.74887e+17
									0.94211	9.01146e+17	0.942	1.04421e+18	0.95778	1.46384e+18	0.93867	7.7666e+17
									0.94249	9.03618e+17	0.94238	1.04757e+18	0.9582	1.47019e+18	0.93904	7.78436e+17
									0.94287	9.06097e+17	0.94276	1.05094e+18	0.95863	1.47655e+18	0.93941	7.80216e+17
									0.94326	9.08583e+17	0.94314	1.05432e+18	0.95906	1.48295e+18	0.93977	7.82001e+17
									0.94364	9.11075e+17	0.94351	1.05771e+18	0.95948	1.48937e+18	0.94014	7.83789e+17
									0.94402	9.13575e+17	0.94389	1.06111e+18	0.95991	1.49583e+18	0.94051	7.85582e+17
									0.9444	9.16081e+17	0.94427	1.06452e+18	0.96034	1.5023e+18	0.94088	7.87378e+17
									0.94478	9.18594e+17	0.94465	1.06795e+18	0.96076	1.50881e+18	0.94125	7.89179e+17
									0.94516	9.21114e+17	0.94503	1.07138e+18	0.96119	1.51535e+18	0.94162	7.90984e+17
									0.94554	9.23641e+17	0.94541	1.07483e+18	0.96162	1.52191e+18	0.94199	7.92793e+17
									0.94592	9.26175e+17	0.94578	1.07829e+18	0.96204	1.5285e+18	0.94236	7.94607e+17
									0.94631	9.28716e+17	0.94616	1.08176e+18	0.96247	1.53513e+18	0.94273	7.96424e+17
									0.94669	9.31264e+17	0.94654	1.08524e+18	0.96289	1.54178e+18	0.9431	7.98245e+17
									0.94707	9.33818e+17	0.94692	1.08873e+18	0.96332	1.54845e+18	0.94347	8.00071e+17
									0.94745	9.3638e+17	0.9473	1.09223e+18	0.96375	1.55516e+18	0.94384	8.01901e+17
									0.94783	9.38949e+17	0.94768	1.09574e+18	0.96417	1.5619e+18	0.94421	8.03735e+17
									0.94821	9.41525e+17	0.94805	1.09927e+18	0.9646	1.56866e+18	0.94458	8.05573e+17
									0.94859	9.44108e+17	0.94843	1.10281e+18	0.96503	1.57546e+18	0.94495	8.07416e+17
									0.94898	9.46698e+17	0.94881	1.10635e+18	0.96545	1.58228e+18	0.94532	8.09262e+17
									0.94936	9.49295e+17	0.94919	1.10991e+18	0.96588	1.58914e+18	0.94568	8.11113e+17
									0.94974	9.51899e+17	0.94957	1.11348e+18	0.96631	1.59602e+18	0.94605	8.12968e+17
									0.95012	9.54511e+17	0.94995	1.11706e+18	0.96673	1.60293e+18	0.94642	8.14828e+17
									0.9505	9.57129e+17	0.95032	1.12066e+18	0.96716	1.60988e+18	0.94679	8.16691e+17
									0.95088	9.59755e+17	0.9507	1.12426e+18	0.96759	1.61685e+18	0.94716	8.18559e+17
									0.95126	9.62388e+17	0.95108	1.12788e+18	0.96801	1.62386e+18	0.94753	8.20431e+17
									0.95165	9.65028e+17	0.95146	1.13151e+18	0.96844	1.63089e+18	0.9479	8.22308e+17
									0.95203	9.67676e+17	0.95184	1.13515e+18	0.96886	1.63795e+18	0.94827	8.24188e+17
									0.95241	9.7033e+17	0.95222	1.1388e+18	0.96929	1.64505e+18	0.94864	8.26073e+17
									0.95279	9.72992e+17	0.95259	1.14246e+18	0.96972	1.65217e+18	0.94901	8.27963e+17
									0.95317	9.75661e+17	0.95297	1.14614e+18	0.97014	1.65933e+18	0.94938	8.29856e+17
									0.95355	9.78338e+17	0.95335	1.14983e+18	0.97057	1.66652e+18	0.94975	8.31754e+17
									0.95393	9.81022e+17	0.95373	1.15352e+18	0.971	1.67374e+18	0.95012	8.33656e+17
									0.95432	9.83713e+17	0.95411	1.15724e+18	0.97142	1.68099e+18	0.95049	8.35563e+17
									0.9547	9.86412e+17	0.95449	1.16096e+18	0.97185	1.68827e+18	0.95086	8.37474e+17
									0.95508	9.89118e+17	0.95486	1.16469e+18	0.97228	1.69558e+18	0.95123	8.3939e+17
									0.95546	9.91832e+17	0.95524	1.16844e+18	0.9727	1.70293e+18	0.95159	8.41309e+17
									0.95584	9.94552e+17	0.95562	1.1722e+18	0.97313	1.7103e+18	0.95196	8.43233e+17
									0.95622	9.97281e+17	0.956	1.17597e+18	0.97356	1.71771e+18	0.95233	8.45162e+17
									0.9566	1.00002e+18	0.95638	1.17975e+18	0.97398	1.72515e+18	0.9527	8.47095e+17
									0.95698	1.00276e+18	0.95676	1.18355e+18	0.97441	1.73263e+18	0.95307	8.49032e+17
									0.95737	1.00551e+18	0.95714	1.18735e+18	0.97483	1.74013e+18	0.95344	8.50974e+17
									0.95775	1.00827e+18	0.95751	1.19117e+18	0.97526	1.74767e+18	0.95381	8.5292e+17
									0.95813	1.01104e+18	0.95789	1.19501e+18	0.97569	1.75524e+18	0.95418	8.54871e+17
									0.95851	1.01381e+18	0.95827	1.19885e+18	0.97611	1.76284e+18	0.95455	8.56826e+17
									0.95889	1.01659e+18	0.95865	1.20271e+18	0.97654	1.77048e+18	0.95492	8.58786e+17
									0.95927	1.01938e+18	0.95903	1.20658e+18	0.97697	1.77815e+18	0.95529	8.6075e+17
									0.95965	1.02218e+18	0.95941	1.21046e+18	0.97739	1.78585e+18	0.95566	8.62719e+17
									0.96004	1.02498e+18	0.95978	1.21435e+18	0.97782	1.79359e+18	0.95603	8.64692e+17
									0.96042	1.02779e+18	0.96016	1.21826e+18	0.97825	1.80136e+18	0.9564	8.6667e+17
									0.9608	1.03061e+18	0.96054	1.22218e+18	0.97867	1.80916e+18	0.95677	8.68652e+17
									0.96118	1.03344e+18	0.96092	1.22611e+18	0.9791	1.817e+18	0.95714	8.70638e+17
									0.96156	1.03627e+18	0.9613	1.23005e+18	0.97953	1.82487e+18	0.9575	8.7263e+17
									0.96194	1.03912e+18	0.96168	1.23401e+18	0.97995	1.83277e+18	0.95787	8.74625e+17
									0.96232	1.04197e+18	0.96205	1.23798e+18	0.98038	1.84071e+18	0.95824	8.76626e+17
									0.96271	1.04483e+18	0.96243	1.24196e+18	0.9808	1.84868e+18	0.95861	8.78631e+17
									0.96309	1.04769e+18	0.96281	1.24596e+18	0.98123	1.85669e+18	0.95898	8.8064e+17
									0.96347	1.05057e+18	0.96319	1.24997e+18	0.98166	1.86473e+18	0.95935	8.82654e+17
									0.96385	1.05345e+18	0.96357	1.25399e+18	0.98208	1.87281e+18	0.95972	8.84673e+17
									0.96423	1.05634e+18	0.96395	1.25802e+18	0.98251	1.88092e+18	0.96009	8.86696e+17
									0.96461	1.05924e+18	0.96432	1.26207e+18	0.98294	1.88907e+18	0.96046	8.88724e+17
									0.96499	1.06214e+18	0.9647	1.26613e+18	0.98336	1.89726e+18	0.96083	8.90757e+17
									0.96538	1.06506e+18	0.96508	1.2702e+18	0.98379	1.90547e+18	0.9612	8.92794e+17
									0.96576	1.06798e+18	0.96546	1.27429e+18	0.98422	1.91373e+18	0.96157	8.94836e+17
									0.96614	1.07091e+18	0.96584	1.27839e+18	0.98464	1.92202e+18	0.96194	8.96883e+17
									0.96652	1.07385e+18	0.96622	1.2825e+18	0.98507	1.93034e+18	0.96231	8.98934e+17
									0.9669	1.07679e+18	0.96659	1.28662e+18	0.9855	1.9387e+18	0.96268	9.0099e+17
									0.96728	1.07975e+18	0.96697	1.29076e+18	0.98592	1.9471e+18	0.96305	9.03051e+17
									0.96766	1.08271e+18	0.96735	1.29492e+18	0.98635	1.95554e+18	0.96341	9.05116e+17
									0.96805	1.08568e+18	0.96773	1.29908e+18	0.98677	1.96401e+18	0.96378	9.07186e+17
									0.96843	1.08866e+18	0.96811	1.30326e+18	0.9872	1.97252e+18	0.96415	9.09261e+17
									0.96881	1.09164e+18	0.96849	1.30745e+18	0.98763	1.98106e+18	0.96452	9.11341e+17
									0.96919	1.09464e+18	0.96886	1.31166e+18	0.98805	1.98964e+18	0.96489	9.13425e+17
									0.96957	1.09764e+18	0.96924	1.31588e+18	0.98848	1.99826e+18	0.96526	9.15514e+17
									0.96995	1.10065e+18	0.96962	1.32011e+18	0.98891	2.00692e+18	0.96563	9.17608e+17
									0.97033	1.10367e+18	0.97	1.32436e+18	0.98933	2.01561e+18	0.966	9.19706e+17
									0.97071	1.1067e+18	0.97038	1.32862e+18	0.98976	2.02434e+18	0.96637	9.2181e+17
									0.9711	1.10974e+18	0.97076	1.33289e+18	0.99019	2.03311e+18	0.96674	9.23918e+17
									0.97148	1.11278e+18	0.97114	1.33718e+18	0.99061	2.04192e+18	0.96711	9.26031e+17
									0.97186	1.11583e+18	0.97151	1.34148e+18	0.99104	2.05076e+18	0.96748	9.28149e+17
									0.97224	1.11889e+18	0.97189	1.3458e+18	0.99147	2.05964e+18	0.96785	9.30272e+17
									0.97262	1.12196e+18	0.97227	1.35013e+18	0.99189	2.06857e+18	0.96822	9.324e+17
									0.973	1.12504e+18	0.97265	1.35447e+18	0.99232	2.07753e+18	0.96859	9.34532e+17
									0.97338	1.12813e+18	0.97303	1.35883e+18	0.99274	2.08653e+18	0.96895	9.3667e+17
									0.97377	1.13122e+18	0.97341	1.3632e+18	0.99317	2.09556e+18	0.96932	9.38812e+17
									0.97415	1.13433e+18	0.97378	1.36758e+18	0.9936	2.10464e+18	0.96969	9.40959e+17
									0.97453	1.13744e+18	0.97416	1.37198e+18	0.99402	2.11376e+18	0.97006	9.43111e+17
									0.97491	1.14056e+18	0.97454	1.3764e+18	0.99445	2.12291e+18	0.97043	9.45268e+17
									0.97529	1.14369e+18	0.97492	1.38082e+18	0.99488	2.13211e+18	0.9708	9.4743e+17
									0.97567	1.14682e+18	0.9753	1.38527e+18	0.9953	2.14135e+18	0.97117	9.49597e+17
									0.97605	1.14997e+18	0.97568	1.38972e+18	0.99573	2.15062e+18	0.97154	9.51769e+17
									0.97644	1.15313e+18	0.97605	1.39419e+18	0.99616	2.15994e+18	0.97191	9.53945e+17
									0.97682	1.15629e+18	0.97643	1.39868e+18	0.99658	2.16929e+18	0.97228	9.56127e+17
									0.9772	1.15946e+18	0.97681	1.40318e+18	0.99701	2.17869e+18	0.97265	9.58314e+17
									0.97758	1.16264e+18	0.97719	1.40769e+18	0.99744	2.18813e+18	0.97302	9.60506e+17
									0.97796	1.16583e+18	0.97757	1.41222e+18	0.99786	2.19761e+18	0.97339	9.62703e+17
									0.97834	1.16903e+18	0.97795	1.41676e+18	0.99829	2.20713e+18	0.97376	9.64904e+17
									0.97872	1.17224e+18	0.97832	1.42132e+18	0.99871	2.21669e+18	0.97413	9.67111e+17
									0.97911	1.17545e+18	0.9787	1.42589e+18	0.99914	2.22629e+18	0.9745	9.69323e+17
									0.97949	1.17868e+18	0.97908	1.43048e+18	0.99957	2.23593e+18	0.97486	9.7154e+17
									0.97987	1.18191e+18	0.97946	1.43508e+18	0.99999	2.24562e+18	0.97523	9.73762e+17
									0.98025	1.18515e+18	0.97984	1.4397e+18	1.00042	2.25535e+18	0.9756	9.75989e+17
									0.98063	1.1884e+18	0.98022	1.44433e+18	1.00085	2.26511e+18	0.97597	9.78221e+17
									0.98101	1.19166e+18	0.98059	1.44898e+18	1.00127	2.27493e+18	0.97634	9.80459e+17
									0.98139	1.19493e+18	0.98097	1.45364e+18	1.0017	2.28478e+18	0.97671	9.82701e+17
									0.98177	1.19821e+18	0.98135	1.45831e+18	1.00213	2.29468e+18	0.97708	9.84949e+17
									0.98216	1.2015e+18	0.98173	1.463e+18	1.00255	2.30462e+18	0.97745	9.87201e+17
									0.98254	1.2048e+18	0.98211	1.46771e+18	1.00298	2.3146e+18	0.97782	9.89459e+17
									0.98292	1.2081e+18	0.98249	1.47243e+18	1.00341	2.32463e+18	0.97819	9.91722e+17
									0.9833	1.21141e+18	0.98286	1.47717e+18	1.00383	2.3347e+18	0.97856	9.9399e+17
									0.98368	1.21474e+18	0.98324	1.48192e+18	1.00426	2.34481e+18	0.97893	9.96264e+17
									0.98406	1.21807e+18	0.98362	1.48669e+18	1.00468	2.35497e+18	0.9793	9.98542e+17
									0.98444	1.22141e+18	0.984	1.49147e+18	1.00511	2.36517e+18	0.97967	1.00083e+18
									0.98483	1.22476e+18	0.98438	1.49627e+18	1.00554	2.37541e+18	0.98004	1.00311e+18
									0.98521	1.22812e+18	0.98476	1.50108e+18	1.00596	2.3857e+18	0.98041	1.00541e+18
									0.98559	1.23149e+18	0.98514	1.50591e+18	1.00639	2.39604e+18	0.98077	1.00771e+18
									0.98597	1.23487e+18	0.98551	1.51075e+18	1.00682	2.40642e+18	0.98114	1.01001e+18
									0.98635	1.23826e+18	0.98589	1.51561e+18	1.00724	2.41684e+18	0.98151	1.01232e+18
									0.98673	1.24165e+18	0.98627	1.52049e+18	1.00767	2.42731e+18	0.98188	1.01464e+18
									0.98711	1.24506e+18	0.98665	1.52538e+18	1.0081	2.43782e+18	0.98225	1.01696e+18
									0.9875	1.24848e+18	0.98703	1.53029e+18	1.00852	2.44838e+18	0.98262	1.01929e+18
									0.98788	1.2519e+18	0.98741	1.53521e+18	1.00895	2.45899e+18	0.98299	1.02162e+18
									0.98826	1.25534e+18	0.98778	1.54015e+18	1.00938	2.46964e+18	0.98336	1.02395e+18
									0.98864	1.25878e+18	0.98816	1.5451e+18	1.0098	2.48034e+18	0.98373	1.02629e+18
									0.98902	1.26223e+18	0.98854	1.55007e+18	1.01023	2.49108e+18	0.9841	1.02864e+18
									0.9894	1.2657e+18	0.98892	1.55506e+18	1.01065	2.50187e+18	0.98447	1.03099e+18
									0.98978	1.26917e+18	0.9893	1.56006e+18	1.01108	2.51271e+18	0.98484	1.03335e+18
									0.99017	1.27265e+18	0.98968	1.56508e+18	1.01151	2.5236e+18	0.98521	1.03572e+18
									0.99055	1.27614e+18	0.99005	1.57012e+18	1.01193	2.53453e+18	0.98558	1.03808e+18
									0.99093	1.27964e+18	0.99043	1.57517e+18	1.01236	2.54551e+18	0.98595	1.04046e+18
									0.99131	1.28315e+18	0.99081	1.58024e+18	1.01279	2.55653e+18	0.98632	1.04284e+18
									0.99169	1.28667e+18	0.99119	1.58532e+18	1.01321	2.56761e+18	0.98668	1.04522e+18
									0.99207	1.2902e+18	0.99157	1.59042e+18	1.01364	2.57873e+18	0.98705	1.04761e+18
									0.99245	1.29374e+18	0.99195	1.59553e+18	1.01407	2.5899e+18	0.98742	1.05001e+18
									0.99283	1.29729e+18	0.99232	1.60067e+18	1.01449	2.60112e+18	0.98779	1.05241e+18
									0.99322	1.30085e+18	0.9927	1.60582e+18	1.01492	2.61238e+18	0.98816	1.05482e+18
									0.9936	1.30442e+18	0.99308	1.61098e+18	1.01535	2.6237e+18	0.98853	1.05723e+18
									0.99398	1.308e+18	0.99346	1.61616e+18	1.01577	2.63507e+18	0.9889	1.05965e+18
									0.99436	1.31159e+18	0.99384	1.62136e+18	1.0162	2.64648e+18	0.98927	1.06207e+18
									0.99474	1.31518e+18	0.99422	1.62658e+18	1.01662	2.65794e+18	0.98964	1.0645e+18
									0.99512	1.31879e+18	0.99459	1.63181e+18	1.01705	2.66946e+18	0.99001	1.06694e+18
									0.9955	1.32241e+18	0.99497	1.63706e+18	1.01748	2.68102e+18	0.99038	1.06938e+18
									0.99589	1.32604e+18	0.99535	1.64233e+18	1.0179	2.69263e+18	0.99075	1.07182e+18
									0.99627	1.32968e+18	0.99573	1.64761e+18	1.01833	2.7043e+18	0.99112	1.07427e+18
									0.99665	1.33332e+18	0.99611	1.65291e+18	1.01876	2.71601e+18	0.99149	1.07673e+18
									0.99703	1.33698e+18	0.99649	1.65823e+18	1.01918	2.72778e+18	0.99186	1.07919e+18
									0.99741	1.34065e+18	0.99686	1.66356e+18	1.01961	2.73959e+18	0.99223	1.08166e+18
									0.99779	1.34433e+18	0.99724	1.66891e+18	1.02004	2.75146e+18	0.99259	1.08414e+18
									0.99817	1.34801e+18	0.99762	1.67428e+18	1.02046	2.76338e+18	0.99296	1.08661e+18
									0.99856	1.35171e+18	0.998	1.67967e+18	1.02089	2.77535e+18	0.99333	1.0891e+18
									0.99894	1.35542e+18	0.99838	1.68507e+18	1.02132	2.78737e+18	0.9937	1.09159e+18
									0.99932	1.35914e+18	0.99876	1.69049e+18	1.02174	2.79945e+18	0.99407	1.09409e+18
									0.9997	1.36287e+18	0.99914	1.69593e+18	1.02217	2.81157e+18	0.99444	1.09659e+18
									1.00008	1.36661e+18	0.99951	1.70139e+18	1.02259	2.82375e+18	0.99481	1.0991e+18
									1.00046	1.37036e+18	0.99989	1.70686e+18	1.02302	2.83598e+18	0.99518	1.10161e+18
									1.00084	1.37412e+18	1.00027	1.71235e+18	1.02345	2.84827e+18	0.99555	1.10413e+18
									1.00123	1.37789e+18	1.00065	1.71786e+18	1.02387	2.86061e+18	0.99592	1.10666e+18
									1.00161	1.38167e+18	1.00103	1.72339e+18	1.0243	2.873e+18	0.99629	1.10919e+18
									1.00199	1.38546e+18	1.00141	1.72893e+18	1.02473	2.88544e+18	0.99666	1.11172e+18
									1.00237	1.38926e+18	1.00178	1.73449e+18	1.02515	2.89794e+18	0.99703	1.11427e+18
									1.00275	1.39307e+18	1.00216	1.74007e+18	1.02558	2.91049e+18	0.9974	1.11682e+18
									1.00313	1.39689e+18	1.00254	1.74567e+18	1.02601	2.9231e+18	0.99777	1.11937e+18
									1.00351	1.40072e+18	1.00292	1.75128e+18	1.02643	2.93576e+18	0.99814	1.12193e+18
									1.00389	1.40456e+18	1.0033	1.75692e+18	1.02686	2.94848e+18	0.9985	1.1245e+18
									1.00428	1.40842e+18	1.00368	1.76257e+18	1.02729	2.96125e+18	0.99887	1.12707e+18
									1.00466	1.41228e+18	1.00405	1.76824e+18	1.02771	2.97408e+18	0.99924	1.12965e+18
									1.00504	1.41616e+18	1.00443	1.77393e+18	1.02814	2.98696e+18	0.99961	1.13223e+18
									1.00542	1.42004e+18	1.00481	1.77964e+18	1.02856	2.9999e+18	0.99998	1.13482e+18
									1.0058	1.42394e+18	1.00519	1.78536e+18	1.02899	3.0129e+18	1.00035	1.13741e+18
									1.00618	1.42784e+18	1.00557	1.7911e+18	1.02942	3.02595e+18	1.00072	1.14002e+18
									1.00656	1.43176e+18	1.00595	1.79687e+18	1.02984	3.03905e+18	1.00109	1.14262e+18
									1.00695	1.43569e+18	1.00632	1.80265e+18	1.03027	3.05222e+18	1.00146	1.14524e+18
									1.00733	1.43963e+18	1.0067	1.80844e+18	1.0307	3.06544e+18	1.00183	1.14786e+18
									1.00771	1.44358e+18	1.00708	1.81426e+18	1.03112	3.07872e+18	1.0022	1.15048e+18
									1.00809	1.44754e+18	1.00746	1.8201e+18	1.03155	3.09206e+18	1.00257	1.15311e+18
									1.00847	1.45151e+18	1.00784	1.82595e+18	1.03198	3.10545e+18	1.00294	1.15575e+18
									1.00885	1.45549e+18	1.00822	1.83183e+18	1.0324	3.1189e+18	1.00331	1.15839e+18
									1.00923	1.45948e+18	1.00859	1.83772e+18	1.03283	3.13241e+18	1.00368	1.16104e+18
									1.00962	1.46349e+18	1.00897	1.84363e+18	1.03326	3.14598e+18	1.00405	1.1637e+18
									1.01	1.4675e+18	1.00935	1.84956e+18	1.03368	3.15961e+18	1.00441	1.16636e+18
									1.01038	1.47153e+18	1.00973	1.85551e+18	1.03411	3.17329e+18	1.00478	1.16903e+18
									1.01076	1.47556e+18	1.01011	1.86148e+18	1.03453	3.18704e+18	1.00515	1.1717e+18
									1.01114	1.47961e+18	1.01049	1.86747e+18	1.03496	3.20085e+18	1.00552	1.17438e+18
									1.01152	1.48367e+18	1.01086	1.87348e+18	1.03539	3.21471e+18	1.00589	1.17707e+18
									1.0119	1.48774e+18	1.01124	1.8795e+18	1.03581	3.22864e+18	1.00626	1.17976e+18
									1.01229	1.49182e+18	1.01162	1.88555e+18	1.03624	3.24262e+18	1.00663	1.18246e+18
									1.01267	1.49591e+18	1.012	1.89162e+18	1.03667	3.25667e+18	1.007	1.18516e+18
									1.01305	1.50002e+18	1.01238	1.8977e+18	1.03709	3.27077e+18	1.00737	1.18787e+18
									1.01343	1.50413e+18	1.01276	1.90381e+18	1.03752	3.28494e+18	1.00774	1.19059e+18
									1.01381	1.50826e+18	1.01314	1.90993e+18	1.03795	3.29917e+18	1.00811	1.19331e+18
									1.01419	1.5124e+18	1.01351	1.91607e+18	1.03837	3.31346e+18	1.00848	1.19604e+18
									1.01457	1.51655e+18	1.01389	1.92224e+18	1.0388	3.32782e+18	1.00885	1.19878e+18
									1.01495	1.52071e+18	1.01427	1.92842e+18	1.03923	3.34223e+18	1.00922	1.20152e+18
									1.01534	1.52488e+18	1.01465	1.93463e+18	1.03965	3.35671e+18	1.00959	1.20427e+18
									1.01572	1.52906e+18	1.01503	1.94085e+18	1.04008	3.37125e+18	1.00995	1.20702e+18
									1.0161	1.53326e+18	1.01541	1.94709e+18	1.0405	3.38585e+18	1.01032	1.20978e+18
									1.01648	1.53746e+18	1.01578	1.95336e+18	1.04093	3.40052e+18	1.01069	1.21255e+18
									1.01686	1.54168e+18	1.01616	1.95964e+18	1.04136	3.41525e+18	1.01106	1.21532e+18
									1.01724	1.54591e+18	1.01654	1.96594e+18	1.04178	3.43004e+18	1.01143	1.2181e+18
									1.01762	1.55015e+18	1.01692	1.97227e+18	1.04221	3.4449e+18	1.0118	1.22089e+18
									1.01801	1.5544e+18	1.0173	1.97861e+18	1.04264	3.45982e+18	1.01217	1.22368e+18
									1.01839	1.55867e+18	1.01768	1.98498e+18	1.04306	3.47481e+18	1.01254	1.22648e+18
									1.01877	1.56294e+18	1.01805	1.99136e+18	1.04349	3.48986e+18	1.01291	1.22928e+18
									1.01915	1.56723e+18	1.01843	1.99777e+18	1.04392	3.50498e+18	1.01328	1.23209e+18
									1.01953	1.57153e+18	1.01881	2.0042e+18	1.04434	3.52016e+18	1.01365	1.23491e+18
									1.01991	1.57584e+18	1.01919	2.01064e+18	1.04477	3.53541e+18	1.01402	1.23774e+18
									1.02029	1.58017e+18	1.01957	2.01711e+18	1.0452	3.55072e+18	1.01439	1.24057e+18
									1.02068	1.5845e+18	1.01995	2.0236e+18	1.04562	3.56611e+18	1.01476	1.2434e+18
									1.02106	1.58885e+18	1.02032	2.03011e+18	1.04605	3.58155e+18	1.01513	1.24625e+18
									1.02144	1.59321e+18	1.0207	2.03664e+18	1.04647	3.59707e+18	1.0155	1.2491e+18
									1.02182	1.59758e+18	1.02108	2.04319e+18	1.0469	3.61265e+18	1.01586	1.25195e+18
									1.0222	1.60196e+18	1.02146	2.04977e+18	1.04733	3.6283e+18	1.01623	1.25482e+18
									1.02258	1.60635e+18	1.02184	2.05636e+18	1.04775	3.64401e+18	1.0166	1.25769e+18
									1.02296	1.61076e+18	1.02222	2.06297e+18	1.04818	3.6598e+18	1.01697	1.26056e+18
									1.02335	1.61518e+18	1.02259	2.06961e+18	1.04861	3.67565e+18	1.01734	1.26345e+18
									1.02373	1.61961e+18	1.02297	2.07627e+18	1.04903	3.69157e+18	1.01771	1.26634e+18
									1.02411	1.62405e+18	1.02335	2.08295e+18	1.04946	3.70757e+18	1.01808	1.26923e+18
									1.02449	1.62851e+18	1.02373	2.08965e+18	1.04989	3.72363e+18	1.01845	1.27214e+18
									1.02487	1.63298e+18	1.02411	2.09637e+18	1.05031	3.73976e+18	1.01882	1.27505e+18
									1.02525	1.63746e+18	1.02449	2.10311e+18	1.05074	3.75596e+18	1.01919	1.27796e+18
									1.02563	1.64195e+18	1.02486	2.10988e+18	1.05117	3.77222e+18	1.01956	1.28088e+18
									1.02602	1.64645e+18	1.02524	2.11667e+18	1.05159	3.78857e+18	1.01993	1.28381e+18
									1.0264	1.65097e+18	1.02562	2.12348e+18	1.05202	3.80498e+18	1.0203	1.28675e+18
									1.02678	1.6555e+18	1.026	2.13031e+18	1.05244	3.82146e+18	1.02067	1.28969e+18
									1.02716	1.66004e+18	1.02638	2.13716e+18	1.05287	3.83801e+18	1.02104	1.29264e+18
									1.02754	1.6646e+18	1.02676	2.14404e+18	1.0533	3.85464e+18	1.02141	1.2956e+18
									1.02792	1.66916e+18	1.02714	2.15093e+18	1.05372	3.87133e+18	1.02177	1.29856e+18
									1.0283	1.67374e+18	1.02751	2.15785e+18	1.05415	3.8881e+18	1.02214	1.30153e+18
									1.02868	1.67833e+18	1.02789	2.16479e+18	1.05458	3.90495e+18	1.02251	1.30451e+18
									1.02907	1.68294e+18	1.02827	2.17176e+18	1.055	3.92186e+18	1.02288	1.30749e+18
									1.02945	1.68755e+18	1.02865	2.17874e+18	1.05543	3.93885e+18	1.02325	1.31048e+18
									1.02983	1.69218e+18	1.02903	2.18575e+18	1.05586	3.95591e+18	1.02362	1.31348e+18
									1.03021	1.69683e+18	1.02941	2.19278e+18	1.05628	3.97305e+18	1.02399	1.31648e+18
									1.03059	1.70148e+18	1.02978	2.19984e+18	1.05671	3.99026e+18	1.02436	1.3195e+18
									1.03097	1.70615e+18	1.03016	2.20692e+18	1.05714	4.00754e+18	1.02473	1.32251e+18
									1.03135	1.71083e+18	1.03054	2.21401e+18	1.05756	4.0249e+18	1.0251	1.32554e+18
									1.03174	1.71552e+18	1.03092	2.22114e+18	1.05799	4.04234e+18	1.02547	1.32857e+18
									1.03212	1.72023e+18	1.0313	2.22828e+18	1.05841	4.05985e+18	1.02584	1.33161e+18
									1.0325	1.72495e+18	1.03168	2.23545e+18	1.05884	4.07743e+18	1.02621	1.33465e+18
									1.03288	1.72968e+18	1.03205	2.24264e+18	1.05927	4.0951e+18	1.02658	1.33771e+18
									1.03326	1.73443e+18	1.03243	2.24986e+18	1.05969	4.11283e+18	1.02695	1.34077e+18
									1.03364	1.73918e+18	1.03281	2.25709e+18	1.06012	4.13065e+18	1.02732	1.34383e+18
									1.03402	1.74395e+18	1.03319	2.26435e+18	1.06055	4.14854e+18	1.02768	1.34691e+18
									1.03441	1.74874e+18	1.03357	2.27164e+18	1.06097	4.16651e+18	1.02805	1.34999e+18
									1.03479	1.75354e+18	1.03395	2.27895e+18	1.0614	4.18456e+18	1.02842	1.35307e+18
									1.03517	1.75835e+18	1.03432	2.28628e+18	1.06183	4.20269e+18	1.02879	1.35617e+18
									1.03555	1.76317e+18	1.0347	2.29363e+18	1.06225	4.22089e+18	1.02916	1.35927e+18
									1.03593	1.76801e+18	1.03508	2.30101e+18	1.06268	4.23918e+18	1.02953	1.36238e+18
									1.03631	1.77286e+18	1.03546	2.30841e+18	1.06311	4.25754e+18	1.0299	1.36549e+18
									1.03669	1.77772e+18	1.03584	2.31584e+18	1.06353	4.27598e+18	1.03027	1.36862e+18
									1.03708	1.7826e+18	1.03622	2.32329e+18	1.06396	4.2945e+18	1.03064	1.37175e+18
									1.03746	1.78749e+18	1.03659	2.33076e+18	1.06438	4.31311e+18	1.03101	1.37489e+18
									1.03784	1.79239e+18	1.03697	2.33826e+18	1.06481	4.33179e+18	1.03138	1.37803e+18
									1.03822	1.79731e+18	1.03735	2.34578e+18	1.06524	4.35055e+18	1.03175	1.38118e+18
									1.0386	1.80224e+18	1.03773	2.35333e+18	1.06566	4.3694e+18	1.03212	1.38434e+18
									1.03898	1.80718e+18	1.03811	2.3609e+18	1.06609	4.38833e+18	1.03249	1.38751e+18
									1.03936	1.81214e+18	1.03849	2.36849e+18	1.06652	4.40734e+18	1.03286	1.39068e+18
									1.03974	1.81711e+18	1.03886	2.37611e+18	1.06694	4.42643e+18	1.03323	1.39386e+18
									1.04013	1.8221e+18	1.03924	2.38376e+18	1.06737	4.4456e+18	1.03359	1.39705e+18
									1.04051	1.8271e+18	1.03962	2.39143e+18	1.0678	4.46486e+18	1.03396	1.40024e+18
									1.04089	1.83211e+18	1.04	2.39912e+18	1.06822	4.4842e+18	1.03433	1.40345e+18
									1.04127	1.83714e+18	1.04038	2.40684e+18	1.06865	4.50362e+18	1.0347	1.40666e+18
									1.04165	1.84218e+18	1.04076	2.41458e+18	1.06908	4.52313e+18	1.03507	1.40987e+18
									1.04203	1.84723e+18	1.04114	2.42235e+18	1.0695	4.54272e+18	1.03544	1.4131e+18
									1.04241	1.8523e+18	1.04151	2.43014e+18	1.06993	4.5624e+18	1.03581	1.41633e+18
									1.0428	1.85738e+18	1.04189	2.43796e+18	1.07035	4.58216e+18	1.03618	1.41957e+18
									1.04318	1.86247e+18	1.04227	2.4458e+18	1.07078	4.60201e+18	1.03655	1.42282e+18
									1.04356	1.86758e+18	1.04265	2.45367e+18	1.07121	4.62195e+18	1.03692	1.42607e+18
									1.04394	1.87271e+18	1.04303	2.46156e+18	1.07163	4.64197e+18	1.03729	1.42933e+18
									1.04432	1.87784e+18	1.04341	2.46948e+18	1.07206	4.66208e+18	1.03766	1.4326e+18
									1.0447	1.883e+18	1.04378	2.47742e+18	1.07249	4.68227e+18	1.03803	1.43588e+18
									1.04508	1.88816e+18	1.04416	2.48539e+18	1.07291	4.70255e+18	1.0384	1.43916e+18
									1.04547	1.89334e+18	1.04454	2.49339e+18	1.07334	4.72292e+18	1.03877	1.44245e+18
									1.04585	1.89854e+18	1.04492	2.50141e+18	1.07377	4.74338e+18	1.03914	1.44575e+18
									1.04623	1.90374e+18	1.0453	2.50946e+18	1.07419	4.76393e+18	1.0395	1.44906e+18
									1.04661	1.90897e+18	1.04568	2.51753e+18	1.07462	4.78457e+18	1.03987	1.45237e+18
									1.04699	1.9142e+18	1.04605	2.52563e+18	1.07505	4.80529e+18	1.04024	1.45569e+18
									1.04737	1.91946e+18	1.04643	2.53375e+18	1.07547	4.82611e+18	1.04061	1.45902e+18
									1.04775	1.92472e+18	1.04681	2.5419e+18	1.0759	4.84701e+18	1.04098	1.46236e+18
									1.04814	1.93e+18	1.04719	2.55008e+18	1.07632	4.86801e+18	1.04135	1.4657e+18
									1.04852	1.9353e+18	1.04757	2.55828e+18	1.07675	4.88909e+18	1.04172	1.46906e+18
									1.0489	1.94061e+18	1.04795	2.56651e+18	1.07718	4.91027e+18	1.04209	1.47242e+18
									1.04928	1.94593e+18	1.04832	2.57477e+18	1.0776	4.93154e+18	1.04246	1.47578e+18
									1.04966	1.95127e+18	1.0487	2.58305e+18	1.07803	4.9529e+18	1.04283	1.47916e+18
									1.05004	1.95662e+18	1.04908	2.59136e+18	1.07846	4.97436e+18	1.0432	1.48254e+18
									1.05042	1.96199e+18	1.04946	2.5997e+18	1.07888	4.99591e+18	1.04357	1.48593e+18
									1.0508	1.96737e+18	1.04984	2.60806e+18	1.07931	5.01755e+18	1.04394	1.48933e+18
									1.05119	1.97277e+18	1.05022	2.61645e+18	1.07974	5.03928e+18	1.04431	1.49274e+18
									1.05157	1.97818e+18	1.05059	2.62487e+18	1.08016	5.06111e+18	1.04468	1.49615e+18
									1.05195	1.98361e+18	1.05097	2.63331e+18	1.08059	5.08303e+18	1.04505	1.49957e+18
									1.05233	1.98905e+18	1.05135	2.64178e+18	1.08102	5.10505e+18	1.04541	1.503e+18
									1.05271	1.9945e+18	1.05173	2.65028e+18	1.08144	5.12717e+18	1.04578	1.50644e+18
									1.05309	1.99998e+18	1.05211	2.65881e+18	1.08187	5.14938e+18	1.04615	1.50989e+18
									1.05347	2.00546e+18	1.05249	2.66736e+18	1.08229	5.17168e+18	1.04652	1.51334e+18
									1.05386	2.01096e+18	1.05286	2.67594e+18	1.08272	5.19408e+18	1.04689	1.5168e+18
									1.05424	2.01648e+18	1.05324	2.68455e+18	1.08315	5.21658e+18	1.04726	1.52027e+18
									1.05462	2.02201e+18	1.05362	2.69318e+18	1.08357	5.23918e+18	1.04763	1.52375e+18
									1.055	2.02756e+18	1.054	2.70185e+18	1.084	5.26187e+18	1.048	1.52723e+18
