# Supplementary material for: All-polymer organic solar cells with nano-to-micron hierarchical morphology and large light receiving angle
Source: Nat Commun. 2023 Jul 12;14:4148. doi: 10.1038/s41467-023-39832-4 (PMC10338490; doi:10.1038/s41467-023-39832-4)
Supplement: Supplementary file 4 — Source Data [file 41467_2023_39832_MOESM4_ESM.zip › Sourse_Data/Supplementary_Table.xlsx]

## Sheet: Supplementary Table 1
25 mg/ml												30 mg/ml												35 mg/ml
3 min				5 min				7 min				3 min				5 min				7 min				3 min				5 min				7 min
JSC	VOC	FF	PCE	JSC	VOC	FF	PCE	JSC	VOC	FF	PCE	JSC	VOC	FF	PCE	JSC	VOC	FF	PCE	JSC	VOC	FF	PCE	JSC	VOC	FF	PCE	JSC	VOC	FF	PCE	JSC	VOC	FF	PCE
23.94	0.934	71.9	16.09	25.39	0.942	74.37	17.79	24.82	0.938	72.14	16.8	24.81	0.939	74.45	17.34	25.43	0.943	74.61	17.9	25.5	0.945	72.96	17.59	24.46	0.938	72.67	16.68	25.21	0.941	73.39	17.41	24.79	0.936	71.13	16.51
25.14	0.941	73.34	17.35	25.69	0.94	74.1	17.89	25.48	0.941	72.49	17.38	25.4	0.944	73.85	17.71	25.95	0.943	74.51	18.24	25.73	0.937	73.06	17.62	24.7	0.941	72.79	16.92	25.37	0.939	73.17	17.43	25.27	0.94	71.76	17.04
24.41	0.942	72.51	16.67	25.28	0.936	73	17.27	25.16	0.938	72.43	17.09	24.88	0.947	74.11	17.45	25.77	0.942	74.78	18.15	24.94	0.941	72.33	16.98	24.15	0.936	71.79	16.23	24.93	0.935	72.47	16.9	24.61	0.942	71.91	16.67
24.33	0.944	72.87	16.73	25.18	0.933	72.97	17.15	24.95	0.935	72.52	16.91	25.26	0.942	73.53	17.5	25.56	0.938	74.12	17.76	25.27	0.942	72.92	17.36	24.28	0.936	71.74	16.31	24.85	0.938	72.12	16.8	24.9	0.934	71.16	16.54
24.41	0.94	73.57	16.87	25.15	0.934	73.88	17.36	25.14	0.931	71.67	16.77	24.52	0.938	72.1	16.58	25.31	0.932	75.16	17.73	25.25	0.934	72.1	16.99	23.81	0.943	73.58	16.52	24.45	0.934	73.49	16.78	25.05	0.94	72.39	17.04
24.14	0.943	73.69	16.78	25.31	0.936	74.6	17.68	25.01	0.942	72.49	17.08	25.19	0.935	72.97	17.18	25.35	0.938	74.36	17.68	25.63	0.935	73.52	17.62	24.18	0.937	71.79	16.26	24.65	0.936	72.08	16.62	24.79	0.932	71.68	16.57
24.27	0.939	73.12	16.67	25.02	0.936	74.02	17.33	25.09	0.934	71.73	16.81	24.8	0.938	72.91	16.96	25.51	0.937	73.77	17.63	25.22	0.936	71.85	16.97	24.42	0.939	72.52	16.63	24.76	0.933	73.12	16.9	24.93	0.942	71.87	16.88
24.2	0.937	72.32	16.39	25.3	0.937	73.89	17.51	24.79	0.935	72.04	16.69	24.89	0.938	73.02	17.05	25.55	0.939	74.13	17.78	25.21	0.929	72.51	16.99	24.21	0.938	71.45	16.22	24.99	0.944	73.39	17.31	24.89	0.94	71.42	16.71
24.31	0.944	73.56	16.88	25.34	0.94	74.29	17.69	25.26	0.944	72.43	17.27	24.68	0.941	73.7	17.11	25.88	0.94	74.56	18.13	25.27	0.937	73.18	17.33	24.17	0.937	71.72	16.24	24.8	0.935	72.01	16.7	24.64	0.938	70.78	16.36
24.16	0.934	71.46	16.12	25.36	0.94	73.73	17.58	24.97	0.94	71.54	16.79	24.86	0.948	74.27	17.5	25.29	0.941	73.99	17.62	25	0.931	71.37	16.62	24.28	0.938	72.18	16.44	25.16	0.939	72.8	17.2	24.79	0.943	72.2	16.88
24.37	0.943	73	16.77	25.22	0.936	72.61	17.14	25.13	0.936	71.5	16.81	24.9	0.932	72.03	16.72	25.62	0.937	73.74	17.7	25.25	0.945	73.58	17.55	24.4	0.938	72.3	16.55	24.95	0.943	72.85	17.14	24.67	0.935	71.42	16.47
24.2	0.939	73.5	16.69	25.19	0.935	72.39	17.04	25.22	0.937	71.8	16.98	24.58	0.938	73.21	16.87	25.55	0.936	73.35	17.54	25.31	0.936	72.29	17.14	24.1	0.937	71.34	16.11	24.83	0.935	72.96	16.93	24.94	0.947	71.59	16.9
24.21	0.934	71.67	16.2	25.06	0.935	72.87	17.08	25.09	0.945	72.94	17.29	25.06	0.93	72.74	16.95	25.58	0.938	74.13	17.78	25.24	0.938	72.62	17.2	24.16	0.936	71.7	16.22	24.69	0.934	72.46	16.72	24.79	0.947	71.29	16.74
24.41	0.944	73	16.81	25.12	0.934	73.89	17.33	25.14	0.937	71.87	16.93	24.69	0.938	72.73	16.85	25.42	0.936	73.46	17.49	25.18	0.936	71.93	16.96	24.04	0.937	71.35	16.06	24.74	0.933	73.31	16.92	24.98	0.941	72.08	16.95
24.42	0.941	72.44	16.66	25.27	0.938	73.33	17.38	24.93	0.938	73	17.06	24.86	0.938	73.88	17.23	25.63	0.939	74.34	17.89	25.37	0.944	72.9	17.46	24.47	0.939	72.63	16.69	24.81	0.937	72.28	16.81	24.47	0.941	71.96	16.57
24.36	0.941	73.26	16.79	25.11	0.936	73.73	17.34	25.12	0.936	71.71	16.86	24.67	0.938	72.47	16.77	25.37	0.938	73.13	17.4	25.25	0.936	71.94	16.99	23.4	0.927	69.07	14.98	24.65	0.934	73.59	16.94	25.07	0.942	72.07	17.02
24.76	0.941	73.44	17.11	25.06	0.933	72.67	16.99	25.18	0.934	71.88	16.91	25.2	0.93	73.66	17.26	25.86	0.94	74.15	18.03	25.6	0.943	72.97	17.61	24.35	0.938	72.34	16.52	24.82	0.936	72.3	16.8	24.99	0.937	70.72	16.56
24.33	0.94	74.06	16.94	25.58	0.94	74.42	17.89	24.94	0.942	71.44	16.78	24.79	0.947	73	17.14	25.68	0.939	74.63	18	25.24	0.936	71.99	17	24.1	0.937	71.59	16.16	24.93	0.935	72.34	16.87	24.68	0.943	71.44	16.63
24.24	0.933	73	16.51	25.14	0.935	73.77	17.33	25.12	0.937	72.03	16.95	24.65	0.943	73.02	16.97	25.55	0.938	73.68	17.66	25.29	0.941	72.51	17.26	24.54	0.939	72.42	16.68	25.19	0.94	73.62	17.43	24.89	0.944	71.49	16.8
24.16	0.94	73.65	16.73	25.11	0.936	73.49	17.28	25.15	0.94	71.92	17.01	24.81	0.938	73.14	17.01	25.57	0.942	73.93	17.8	25.19	0.936	72.08	17.01	24.52	0.939	72.82	16.76	24.79	0.933	73.08	16.91	24.91	0.947	71.78	16.93
24.34	0.94	72.86	16.66	25.24	0.936	73.22	17.3	24.79	0.944	72.77	17.02	24.74	0.935	72.02	16.66	25.58	0.939	73.44	17.64	25.21	0.933	71.79	16.88	24.53	0.938	72.4	16.65	24.82	0.936	72.59	16.87	24.79	0.932	70.94	16.4
24.49	0.94	72.58	16.71	25.24	0.938	72.73	17.21	24.64	0.941	72.7	16.85	24.6	0.932	72.43	16.6	25.19	0.936	74.18	17.5	25.11	0.93	72.87	17.02	24.07	0.935	71.46	16.09	25.36	0.94	72.8	17.35	24.78	0.941	71.82	16.74
24.5	0.941	72.1	16.61	25.59	0.937	73.2	17.55	24.86	0.936	72.83	16.95	24.92	0.944	73.67	17.33	25.55	0.941	74.94	18.02	25.05	0.934	72.25	16.91	24.27	0.936	71.83	16.32	24.98	0.941	73	17.16	24.79	0.937	70.29	16.32
24.07	0.935	71.78	16.15	25.4	0.938	74.57	17.77	24.86	0.94	72.17	16.86	24.84	0.933	74.24	17.2	25.61	0.941	74.83	18.04	25.62	0.937	73.37	17.62	24.43	0.94	72.46	16.63	25.03	0.935	72.03	16.85	24.43	0.931	70.28	15.99
23.95	0.935	71.46	16.01	25.26	0.934	74.15	17.5	25.13	0.936	72.06	16.96	24.66	0.928	72.49	16.59	25.56	0.938	73.83	17.69	24.88	0.932	73.11	16.95	24.42	0.937	72.54	16.61	25.17	0.943	72.65	17.25	24.66	0.939	71.17	16.48
24.33	0.942	72.79	16.68	25.26	0.934	73.24	17.28	25.01	0.945	72.56	17.14	25.3	0.939	73.41	17.44	25.65	0.941	73.83	17.82	25.23	0.938	71.97	17.03	24.49	0.94	72.42	16.67	24.94	0.933	72.88	16.95	24.61	0.933	71.05	16.31
24.41	0.943	73.24	16.85	25.2	0.933	73.44	17.26	24.78	0.939	71.81	16.7	24.7	0.934	72.09	16.64	25.68	0.941	74.58	18.02	25.04	0.929	72.5	16.87	24.49	0.938	72.64	16.68	25.08	0.944	72.49	17.16	24.79	0.941	72.22	16.85
24.22	0.934	71.69	16.21	25.21	0.934	73.46	17.29	25.01	0.935	71.52	16.73	25.28	0.946	73.01	17.46	25.3	0.938	74.07	17.57	25.06	0.936	71.66	16.8	24.43	0.938	72.54	16.63	25.17	0.939	72.6	17.16	24.65	0.943	71.41	16.61
24.29	0.94	73.42	16.75	25.63	0.94	74.02	17.83	24.75	0.941	72.7	16.94	25.21	0.943	73.33	17.43	25.66	0.942	73.64	17.79	25.22	0.931	72.5	17.02	24.38	0.937	72.06	16.47	24.99	0.942	73.35	17.28	24.74	0.939	71.05	16.5
24.4	0.944	72.3	16.65	25.04	0.94	73.18	17.22	24.65	0.94	72.29	16.74	25.1	0.942	72.85	17.23	25.36	0.936	73.89	17.54	25.02	0.936	72.62	17	24.15	0.937	71.74	16.23	24.93	0.937	72.34	16.91	24.55	0.937	70.36	16.19

## Sheet: Supplementary Table 4
PM6:PY-IT
ASCAST																								DIBTASVA
0°				10°				20°				30°				40°				50°				0°				10°				20°				30°				40°				50°
JSC	VOC	FF	PCE	JSC	VOC	FF	PCE	JSC	VOC	FF	PCE	JSC	VOC	FF	PCE	JSC	VOC	FF	PCE	JSC	VOC	FF	PCE	JSC	VOC	FF	PCE	JSC	VOC	FF	PCE	JSC	VOC	FF	PCE	JSC	VOC	FF	PCE	JSC	VOC	FF	PCE	JSC	VOC	FF	PCE
23.68	0.932	67.07	14.81	22.82	0.926	66.25	14	21.89	0.919	66.64	13.41	21.11	0.917	66.74	12.92	18.48	0.908	66.83	11.21	17.28	0.896	66.66	10.32	25.54	0.942	73.97	17.81	25.46	0.939	75.08	17.96	25.49	0.935	75.25	17.94	25.06	0.93	73.41	17.1	24.35	0.922	73.66	16.54	23.8	0.923	73.92	16.23
23.68	0.932	66.27	14.63	23.08	0.926	65.81	14.07	22.02	0.924	66.84	13.6	20.75	0.911	66.45	12.56	18.56	0.904	67.27	11.29	17.29	0.898	66.81	10.37	25.53	0.942	73.88	17.76	25.5	0.94	74.04	17.75	25.5	0.935	74.42	17.74	25.41	0.933	73.82	17.5	24.78	0.928	74.11	17.04	24.1	0.922	75.24	16.71
23.72	0.934	66.58	14.75	23.42	0.929	66.78	14.52	22.19	0.923	66.74	13.67	20.37	0.911	65.75	12.2	18.26	0.906	66.16	10.95	17.36	0.897	66.13	10.3	25.63	0.941	74.31	17.93	25.15	0.937	72.99	17.2	25.5	0.935	74.75	17.82	25.02	0.931	73.87	17.22	24.84	0.924	74.69	17.14	24.04	0.923	74.72	16.58
24.12	0.933	66.61	14.99	22.71	0.927	65.81	13.85	21.9	0.919	65.67	13.21	21.03	0.916	67.16	12.93	18.42	0.911	66.42	11.14	17.73	0.906	67.31	10.82	25.42	0.94	73.17	17.48	25.07	0.938	73	17.17	25.71	0.935	74.19	17.84	25.32	0.932	74.72	17.63	25.09	0.923	74.34	17.22	24.03	0.922	74.26	16.45
23.84	0.933	66.16	14.72	22.97	0.926	66.18	14.08	21.78	0.92	66.55	13.34	20.78	0.911	66.51	12.6	18.44	0.909	67.14	11.26	17.49	0.907	67.09	10.65	25.69	0.942	74.56	18.05	25.63	0.941	73.98	17.85	25.45	0.936	74.14	17.66	25.21	0.929	73.4	17.18	24.97	0.928	74.14	17.18	23.85	0.924	74.82	16.48
23.43	0.931	66.3	14.46	23.28	0.929	66.73	14.43	21.78	0.921	66.64	13.36	20.83	0.912	66.39	12.62	18.45	0.906	67.01	11.2	17.29	0.899	66.58	10.35	25.4	0.94	72.86	17.4	25.48	0.942	74.02	17.76	24.96	0.933	73.69	17.16	24.98	0.928	72.81	16.88	24.67	0.928	74.76	17.11	24.06	0.922	74.27	16.47
23.69	0.932	66.21	14.62	22.96	0.928	65.74	14	21.78	0.92	66.42	13.3	20.68	0.912	66.53	12.55	18.49	0.906	67.2	11.25	17.22	0.896	66.87	10.32	25.62	0.943	74.16	17.91	25.45	0.94	74.15	17.73	25.41	0.935	74.09	17.59	25.27	0.929	73.89	17.34	24.93	0.929	74.14	17.17	23.52	0.92	73.72	15.96
23.97	0.934	66.35	14.85	22.72	0.927	66.43	14	22.44	0.924	66.66	13.82	20.83	0.911	65.58	12.45	18.37	0.908	65.71	10.96	17.85	0.905	67.89	10.97	25.75	0.941	74.76	18.12	25.06	0.939	73.5	17.29	25.62	0.935	74.19	17.77	25.53	0.934	74.95	17.86	24.65	0.923	73.04	16.61	23.62	0.918	73.15	15.87
23.98	0.932	66.57	14.88	23.23	0.93	67.02	14.47	21.82	0.919	66.58	13.35	20.93	0.915	66.78	12.79	18.43	0.91	66.85	11.21	17.19	0.901	65.98	10.22	25.36	0.94	73.12	17.43	25.07	0.938	73.83	17.36	25.16	0.932	73.15	17.16	25.62	0.932	74.68	17.84	24.59	0.924	73.68	16.75	23.59	0.918	73.34	15.87
23.4	0.927	65.43	14.2	22.73	0.924	66.13	13.88	21.57	0.913	65.91	12.98	20.56	0.911	65.92	12.34	18.5	0.91	68.66	11.56	16.81	0.898	65.9	9.94	25.3	0.936	73.41	17.39	25.61	0.945	74.45	18.01	25.01	0.929	73.63	17.1	25.28	0.937	73.93	17.52	24.16	0.919	72.93	16.2	23.01	0.917	73.7	15.54
23.52	0.931	65.68	14.38	22.88	0.928	66.21	14.05	21.69	0.92	66.08	13.18	20.62	0.911	66.26	12.44	18.49	0.909	67.59	11.36	16.98	0.901	66.37	10.15	25.24	0.94	73.62	17.47	25.61	0.941	74.37	17.91	25.43	0.936	73.91	17.6	25.27	0.933	74.37	17.53	24.87	0.929	73.69	17.02	24.27	0.924	73.85	16.57
23.37	0.931	65.86	14.33	23.31	0.929	66.54	14.42	22	0.922	66.9	13.57	20.68	0.91	66.42	12.51	18.43	0.901	66.97	11.12	17.33	0.898	66.99	10.42	25.12	0.939	73.63	17.37	25.59	0.94	73.97	17.79	25.29	0.934	73.6	17.39	25.21	0.931	73.73	17.31	24.87	0.929	74.51	17.21	23.82	0.924	75.19	16.55
23.39	0.93	65.55	14.26	22.94	0.927	66.06	14.04	22.31	0.924	67.58	13.93	20.32	0.91	66.67	12.33	18.41	0.91	66.53	11.14	17.96	0.9	68.17	11.02	25.91	0.943	74.18	18.12	25.33	0.938	73.03	17.35	25.1	0.936	75.08	17.63	24.69	0.93	72.98	16.77	24.58	0.924	74.37	16.89	23.94	0.924	74.39	16.46
23.69	0.933	66.33	14.65	22.9	0.927	66.03	14.01	21.8	0.92	66.21	13.27	20.65	0.91	66.42	12.48	18.49	0.911	67.33	11.34	17.17	0.901	66.73	10.32	25.57	0.942	74.35	17.91	25.52	0.94	74.31	17.83	25.35	0.935	73.92	17.51	25.27	0.926	74.19	17.35	24.78	0.926	73.98	16.97	23.96	0.922	74.18	16.38
23.67	0.93	65.82	14.49	22.95	0.928	66.24	14.1	21.76	0.92	65.93	13.2	20.57	0.911	66.29	12.42	18.49	0.909	67.37	11.33	17.09	0.897	66.56	10.2	25.44	0.943	73.95	17.74	25.58	0.94	74.28	17.85	25.35	0.935	74.21	17.6	25.21	0.934	74.37	17.51	24.62	0.926	73.83	16.83	23.92	0.924	73.77	16.32
23.69	0.933	66.63	14.72	22.72	0.926	66.69	14.04	21.99	0.921	66.71	13.51	21.19	0.915	66.77	12.94	18.49	0.912	66.63	11.23	17.37	0.901	67.64	10.59	25.35	0.941	73.39	17.5	25.12	0.939	73.2	17.27	25.04	0.933	73.95	17.28	24.8	0.931	73.45	16.96	25.15	0.924	73.85	17.16	23.19	0.917	74	15.73
23.68	0.932	66.4	14.66	23.32	0.929	67.13	14.54	22.07	0.924	67.32	13.73	21.02	0.917	66.97	12.91	18.47	0.911	66.64	11.22	17.51	0.903	67.74	10.71	25.55	0.942	73.47	17.68	25.45	0.94	74.87	17.9	25.63	0.935	75.06	17.98	24.74	0.93	74.14	17.05	24.68	0.925	73.75	16.84	23.88	0.924	74.23	16.38
23.68	0.932	66.14	14.61	23.03	0.927	65.72	14.03	21.76	0.918	66.56	13.3	20.73	0.912	66.46	12.57	18.5	0.91	67.16	11.31	17.23	0.896	66.87	10.32	25.93	0.942	73.89	18.05	25.45	0.941	74.07	17.74	25.46	0.936	74.27	17.69	25.31	0.934	74.1	17.52	25.18	0.927	74.05	17.29	24.03	0.925	73.92	16.42
23.24	0.932	65.29	14.14	22.93	0.926	66.34	14.09	22.25	0.922	67.18	13.78	20.9	0.915	67.51	12.92	18.28	0.907	66.07	10.96	17.95	0.905	67.1	10.9	25.62	0.942	74	17.86	25.62	0.94	73.99	17.82	25.69	0.935	73.91	17.76	24.59	0.929	74.21	16.95	24.75	0.923	73.69	16.83	23.45	0.918	73.52	15.82
23.86	0.934	66.97	14.92	23.38	0.93	66.71	14.5	22.21	0.924	67.73	13.9	21.15	0.917	67.89	13.16	18.44	0.909	66.42	11.13	17.74	0.905	66.69	10.7	25.61	0.943	74.49	17.98	25.89	0.939	74.14	18.03	24.95	0.934	73.02	17.01	25.17	0.931	73.53	17.24	24.52	0.925	73.75	16.73	23.67	0.922	73.93	16.13
23.7	0.934	67.26	14.88	23.41	0.927	67.49	14.64	21.86	0.918	65.71	13.18	21.21	0.917	67.73	13.18	18.49	0.909	66.64	11.2	17.47	0.901	68.01	10.71	25.46	0.939	73.28	17.52	25.1	0.938	73.33	17.27	25.05	0.933	73.72	17.24	25.44	0.935	74.98	17.83	24.41	0.925	74.77	16.88	23.78	0.923	74.5	16.34
23.5	0.931	65.34	14.3	23.06	0.927	66.03	14.11	21.98	0.92	65.77	13.3	20.88	0.917	67.14	12.85	18.49	0.909	66.06	11.11	17.33	0.898	66.84	10.4	25.56	0.943	74.63	17.99	25.57	0.94	74.2	17.83	25.03	0.933	73.21	17.11	25.67	0.932	74.72	17.87	24.8	0.927	74.75	17.18	23.77	0.924	75.37	16.56
23.25	0.931	66.09	14.3	23.31	0.93	66.68	14.45	21.56	0.918	66.6	13.18	21.27	0.917	66.77	13.02	18.5	0.91	66.38	11.17	17.79	0.902	67.81	10.88	25.1	0.94	73.06	17.23	25.31	0.939	72.86	17.31	25.45	0.935	73.87	17.57	25.21	0.933	74.1	17.43	25.09	0.927	75.13	17.47	23.5	0.918	73.46	15.85
24.17	0.933	66.87	15.08	23.53	0.928	67.05	14.64	22.49	0.922	67.19	13.93	21.39	0.916	67.28	13.18	20.06	0.91	67.43	12.31	18.05	0.903	67.62	11.02	25.89	0.942	74.32	18.12	25.8	0.939	74.45	18.03	25.77	0.935	74.65	17.98	25.69	0.932	74.68	17.87	25.3	0.927	74.71	17.52	24.29	0.923	74.78	16.76
23.7	0.933	66.62	14.74	23.37	0.93	67.4	14.64	21.87	0.919	66.26	13.32	21.12	0.914	66.78	12.89	18.46	0.909	66.63	11.18	17.44	0.906	66.92	10.58	25.75	0.942	74.49	18.07	24.94	0.938	73.87	17.29	24.84	0.933	73.88	17.12	25.35	0.934	74.72	17.69	24.67	0.921	73.14	16.62	23.84	0.923	75.24	16.55
23.75	0.934	66.45	14.74	23.09	0.929	66.54	14.27	21.99	0.921	66.66	13.5	20.76	0.913	66.42	12.59	18.38	0.91	67.02	11.21	17.44	0.904	67.31	10.61	25.53	0.942	74.8	17.98	25.4	0.939	73.36	17.49	25.35	0.935	74.72	17.72	24.99	0.933	74.73	17.42	24.68	0.926	75.12	17.17	23.56	0.919	73.43	15.9
23.42	0.93	65.63	14.3	22.81	0.927	66.02	13.95	21.75	0.92	66.35	13.28	20.55	0.913	66.11	12.41	18.5	0.911	67.79	11.42	16.99	0.9	66.27	10.13	25.6	0.942	73.89	17.81	25.58	0.939	74.34	17.87	25.37	0.936	74.29	17.63	25.27	0.93	74.02	17.4	24.45	0.922	73.65	16.61	23.37	0.921	73.84	15.88
23.71	0.934	66.85	14.8	23.09	0.929	67.61	14.5	22.5	0.921	66.91	13.87	20.4	0.914	66.62	12.42	18.25	0.906	66.14	10.94	17.58	0.906	67.93	10.82	25.84	0.942	73.89	17.99	24.98	0.938	74.09	17.36	25.58	0.936	74.36	17.8	25.05	0.934	74.72	17.48	25.25	0.929	74.67	17.51	23.42	0.919	73.73	15.88
23.95	0.934	67.23	15.04	23.3	0.929	66.83	14.46	22.43	0.925	67.17	13.93	20.78	0.914	67.57	12.84	18.33	0.903	66.47	11.01	17.87	0.903	67.02	10.81	25.23	0.941	73.16	17.36	25.45	0.938	74.3	17.73	25.6	0.936	75.03	17.97	25.03	0.928	73.4	17.04	24.79	0.927	74.58	17.14	23.89	0.923	74.22	16.37
24.09	0.934	66.9	15.05	23.29	0.929	67.56	14.63	22.07	0.922	67.9	13.82	20.99	0.918	67.8	13.06	18.5	0.911	66.85	11.26	17.56	0.902	67.23	10.65	25.23	0.941	73.86	17.53	25.57	0.941	74.57	17.94	25.22	0.936	74.19	17.51	25.46	0.933	74.54	17.7	25.07	0.927	74.89	17.41	24.09	0.922	74.85	16.61

## Sheet: Supplementary Table 5
PM6:Y6
ASCAST																								DIBTASVA
0°				10°				20°				30°				40°				50°				0°				10°				20°				30°				40°				50°
JSC	VOC	FF	PCE	JSC	VOC	FF	PCE	JSC	VOC	FF	PCE	JSC	VOC	FF	PCE	JSC	VOC	FF	PCE	JSC	VOC	FF	PCE	JSC	VOC	FF	PCE	JSC	VOC	FF	PCE	JSC	VOC	FF	PCE	JSC	VOC	FF	PCE	JSC	VOC	FF	PCE	JSC	VOC	FF	PCE
24.7	0.865	68.98	14.74	24.22	0.861	70.82	14.77	22.56	0.857	69.09	13.35	21.88	0.851	71.54	13.32	19.47	0.843	69.72	11.45	17.82	0.845	70.87	10.67	25.69	0.854	75.25	16.51	25.78	0.856	75.71	16.71	25.81	0.852	76.37	16.79	24.77	0.847	74.77	15.69	24.87	0.847	75.89	15.98	24.57	0.843	76.56	15.86
24.87	0.867	70.22	15.14	23.86	0.859	69.98	14.34	23.14	0.859	70.49	14.02	21.48	0.848	70.23	12.79	19.51	0.844	70.65	11.64	17.67	0.844	71.26	10.63	25.78	0.855	74.94	16.52	25.65	0.856	75.68	16.62	25.56	0.853	75.77	16.52	25.18	0.85	75.91	16.24	24.38	0.845	75.72	15.59	24.09	0.844	76.05	15.47
25.01	0.867	70.17	15.21	23.91	0.859	69.58	14.29	22.51	0.858	70.16	13.54	21.86	0.852	71.34	13.28	19.97	0.849	70.83	12.01	17.76	0.846	71.03	10.67	26.19	0.857	75.59	16.97	25.45	0.854	75.45	16.39	25.9	0.853	75.94	16.78	24.94	0.847	75.28	15.91	25.08	0.847	75.8	16.11	24.08	0.845	77.13	15.69
24.5	0.865	69.82	14.8	24.1	0.861	70.03	14.53	22.6	0.858	70.21	13.61	21.77	0.853	71.13	13.2	20.29	0.846	71.12	12.21	17.51	0.838	70.68	10.36	26.03	0.858	75.84	16.93	25.13	0.853	74.76	16.03	25.18	0.851	74.83	16.04	24.74	0.848	75.37	15.81	24.85	0.847	75.76	15.94	24.29	0.844	75.89	15.57
24.94	0.867	70.39	15.23	23.75	0.859	69.7	14.22	23.16	0.86	70.54	14.04	21.26	0.849	69.76	12.59	19.72	0.844	70.39	11.72	17.91	0.848	71.23	10.81	25.64	0.855	74.87	16.42	25.81	0.856	75.84	16.75	25.52	0.854	75.99	16.55	25.28	0.849	76.19	16.36	24.74	0.848	76.09	15.96	23.58	0.843	75.42	14.99
25.01	0.868	70.44	15.28	23.71	0.86	69.56	14.18	23.11	0.86	70.93	14.1	21.15	0.85	69.46	12.49	19.62	0.845	70.3	11.66	18.1	0.844	71.42	10.91	25.61	0.856	74.58	16.35	25.77	0.856	75.6	16.69	25.53	0.853	75.75	16.49	25.34	0.849	76.29	16.42	24.35	0.845	75.67	15.57	23.42	0.842	75.47	14.88
24.72	0.865	69.38	14.83	23.58	0.859	69.81	14.14	22.65	0.858	69.67	13.54	21.82	0.852	70.47	13.1	19.58	0.844	70.69	11.68	16.97	0.84	70.53	10.05	26.15	0.856	74.85	16.76	25.52	0.855	74.79	16.32	25.79	0.853	76.34	16.79	24.81	0.848	74.71	15.72	25.17	0.844	76.57	16.27	23.56	0.843	75.02	14.9
24.35	0.865	68.9	14.51	23.61	0.858	69.09	14	23.01	0.859	70.65	13.97	21.53	0.85	70.04	12.81	19.25	0.844	69.47	11.29	17.79	0.843	72.13	10.81	26.23	0.856	75.74	17.01	25.82	0.856	75.51	16.69	25.2	0.851	74.69	16.01	24.68	0.846	75.65	15.8	24.08	0.845	75.65	15.39	24.04	0.844	76.85	15.6
24.93	0.868	69.86	15.11	23.94	0.86	69.99	14.41	22.96	0.859	70.36	13.89	21.75	0.851	70.99	13.13	19.69	0.846	70.12	11.68	17.69	0.842	71.31	10.62	26.09	0.857	75.47	16.86	25.74	0.858	75.47	16.66	25.6	0.852	75.54	16.48	25.15	0.85	75.86	16.21	24.55	0.847	75.7	15.73	23.8	0.843	75.65	15.18
24.56	0.865	68.88	14.63	23.62	0.859	69.23	14.04	23.34	0.86	70.23	14.09	21.96	0.852	70.38	13.17	19.26	0.845	70.34	11.45	18.05	0.843	70.91	10.79	26.14	0.858	76.04	17.06	25.66	0.856	75.8	16.64	25.04	0.852	75.02	16	25.06	0.847	74.86	15.89	24.49	0.846	75.56	15.65	23.73	0.843	75.11	15.04
24.91	0.868	69.84	15.1	23.77	0.859	69.44	14.18	23.08	0.859	71.28	14.13	21.19	0.85	70.01	12.61	20.03	0.848	71.21	12.09	17.28	0.842	70.75	10.29	25.75	0.854	75.21	16.54	25.3	0.855	74.98	16.22	25.22	0.852	75.3	16.18	25.15	0.849	76.07	16.25	25.02	0.847	76.75	16.27	24.24	0.845	76.56	15.67
24.77	0.871	71.01	15.33	23.67	0.855	69.69	14.11	23.19	0.864	70.87	14.19	20.78	0.846	69.16	12.16	19.53	0.839	69.57	11.4	18.09	0.844	71.67	10.94	25.58	0.851	73.68	16.04	25.69	0.861	75.72	16.75	25.77	0.854	75.86	16.7	25.4	0.853	76.48	16.57	24.77	0.852	76.52	16.14	23.44	0.837	75.27	14.77
24.39	0.865	69.63	14.69	24.22	0.861	70.84	14.77	23.13	0.859	70.21	13.96	21.76	0.849	69.36	12.82	19.9	0.847	71.56	12.06	17.4	0.84	69.71	10.19	26.17	0.856	75.5	16.92	25.38	0.854	74.82	16.21	25.41	0.85	74.86	16.18	25.47	0.849	76.63	16.56	24.99	0.848	76.55	16.22	24.2	0.845	76.1	15.56
24.93	0.868	70.1	15.16	24.01	0.862	70.04	14.49	23.12	0.86	70.5	14.01	21.41	0.851	70.05	12.76	19.74	0.845	70.52	11.77	17.76	0.845	71.13	10.67	25.73	0.854	74.97	16.48	25.69	0.856	75.47	16.59	25.53	0.853	75.93	16.53	25.23	0.849	75.98	16.27	24.58	0.847	76.02	15.83	23.7	0.843	75.69	15.13
24.44	0.866	69.16	14.64	23.81	0.858	69.02	14.11	23.29	0.859	70.49	14.1	21.8	0.852	70.59	13.11	20.08	0.85	71.28	12.16	17.72	0.844	70.86	10.6	25.93	0.857	75.83	16.84	25.89	0.856	76.13	16.87	25.76	0.854	75.64	16.64	25.25	0.848	75.06	16.07	24.59	0.846	75.12	15.63	24.34	0.845	76.23	15.68
25.16	0.867	70.31	15.33	24.29	0.862	70.52	14.77	23.38	0.858	70.74	14.19	22.06	0.853	70.91	13.34	20.32	0.848	71.24	12.27	18.17	0.843	71.45	10.94	26.29	0.857	75.8	17.08	26.06	0.855	75.87	16.9	25.92	0.853	75.96	16.79	25.61	0.85	76.1	16.57	25.16	0.848	76.26	16.27	24.54	0.845	76.47	15.86
24.8	0.867	69.98	15.05	23.99	0.861	70.07	14.48	22.79	0.857	70.05	13.69	21.75	0.852	70.69	13.1	19.85	0.85	71.62	12.08	17.61	0.844	71.18	10.58	25.88	0.857	75.84	16.83	25.96	0.857	75.96	16.9	25.52	0.853	75.83	16.5	25.09	0.847	75.42	16.02	24.89	0.847	76.18	16.05	23.93	0.843	75.36	15.2
24.32	0.865	69.78	14.68	23.92	0.86	69.25	14.24	22.92	0.857	69.26	13.61	21.64	0.851	70.74	13.03	20.37	0.847	70.74	12.2	17.04	0.841	69.9	10.02	26.06	0.856	75.48	16.84	25.47	0.853	74.9	16.28	25.09	0.851	75.48	16.12	25.31	0.849	75.65	16.26	24.08	0.845	75.66	15.4	23.57	0.843	75.32	14.97
24.95	0.867	69.84	15.11	23.88	0.86	69.64	14.3	23.12	0.859	70.51	14	21.51	0.85	70.24	12.84	19.71	0.844	70.69	11.75	17.68	0.843	71.45	10.65	25.82	0.855	75.07	16.57	25.68	0.856	75.95	16.7	25.51	0.852	75.64	16.45	25.22	0.849	76.07	16.29	24.49	0.847	75.76	15.72	23.78	0.843	75.85	15.2
24.47	0.865	69.47	14.7	23.95	0.86	70.49	14.53	22.82	0.857	69.22	13.54	21.58	0.85	70.3	12.89	20.09	0.847	70.97	12.08	16.98	0.839	70.21	10	26.3	0.858	75.44	17.01	26.01	0.855	75.55	16.81	25.48	0.852	74.59	16.19	25.51	0.849	76.25	16.51	25.09	0.847	76.5	16.26	23.49	0.842	75.8	15
24.7	0.866	69.14	14.78	24.25	0.859	70.92	14.77	22.87	0.856	69.77	13.66	21.58	0.85	69.52	12.75	20.04	0.85	71.08	12.11	17.66	0.846	71.49	10.68	25.92	0.856	74.92	16.62	25.67	0.855	76.63	16.82	25.91	0.854	75.9	16.79	25.42	0.85	76.59	16.56	23.99	0.845	74.41	15.09	23.85	0.842	75.53	15.17
24.48	0.866	69.72	14.77	24.01	0.861	70.01	14.48	22.94	0.858	69.24	13.63	21.72	0.853	70.91	13.13	19.94	0.847	70.69	11.94	17.68	0.841	70.17	10.44	26.1	0.858	76.05	17.03	25.9	0.856	76	16.84	25.39	0.851	74.89	16.18	25.48	0.85	75.26	16.3	24.58	0.846	74.74	15.53	24.16	0.845	75.5	15.41
24.73	0.864	69.36	14.83	23.93	0.86	70.58	14.52	22.96	0.859	70.52	13.9	21.56	0.849	70.34	12.88	19.58	0.844	70.6	11.67	17.55	0.839	70.65	10.4	25.96	0.857	75.86	16.87	25.26	0.854	74.96	16.17	25.65	0.853	76.15	16.67	25.25	0.849	75.68	16.23	24.66	0.846	75.3	15.71	23.95	0.843	75.45	15.24
24.87	0.867	70.74	15.26	23.32	0.858	69.37	13.88	23.08	0.86	70.56	14	21.64	0.852	70.73	13.04	20.39	0.849	70.69	12.24	16.92	0.839	70.12	9.96	25.52	0.854	74.77	16.3	25.62	0.855	74.96	16.42	25.49	0.85	74.97	16.25	24.63	0.847	74.68	15.58	25.01	0.847	75.76	16.05	24.13	0.845	76.29	15.55
24.87	0.867	69.92	15.08	23.93	0.861	70.59	14.54	22.87	0.857	70.2	13.76	21.62	0.849	70.38	12.93	20.13	0.848	71.83	12.27	17.93	0.844	71.45	10.81	25.97	0.856	76.07	16.91	25.75	0.856	76.52	16.86	25.3	0.851	75.52	16.27	25.11	0.846	75.51	16.04	24.54	0.845	75.29	15.62	23.97	0.843	75.38	15.24
25.03	0.867	70.29	15.26	24.29	0.861	70.28	14.7	22.63	0.857	70.14	13.6	21.6	0.851	70.07	12.87	20.28	0.847	71.45	12.27	17.55	0.84	69.8	10.28	26.37	0.854	75.84	17.08	25.28	0.854	74.44	16.06	25.49	0.85	74.67	16.17	24.63	0.847	74.71	15.58	24.8	0.848	75.78	15.94	24.42	0.844	76.93	15.86
24.93	0.867	70.2	15.17	23.79	0.859	69.83	14.28	23.24	0.859	70.49	14.07	21.36	0.849	69.89	12.68	19.84	0.845	70.2	11.77	17.83	0.843	71.07	10.68	25.71	0.854	75.01	16.47	25.77	0.856	75.53	16.67	25.51	0.857	75.85	16.59	25.22	0.849	76.11	16.3	24.37	0.846	75.69	15.6	23.57	0.843	75.61	15.03
24.87	0.868	69.88	15.08	23.94	0.862	70.48	14.54	23.08	0.859	70.61	14	21.67	0.852	70.85	13.08	19.84	0.844	70.64	11.83	17.5	0.838	70.73	10.38	25.98	0.856	75.48	16.79	26.02	0.857	75.47	16.82	25.52	0.854	75.72	16.5	25.21	0.849	75.78	16.22	24.5	0.846	74.91	15.52	24.08	0.845	76.22	15.51
24.83	0.867	70.57	15.19	24.15	0.862	69.82	14.53	22.45	0.857	69.15	13.31	21.96	0.851	70.42	13.16	19.71	0.842	70.11	11.64	17.09	0.841	69.97	10.05	26.19	0.857	76.08	17.08	25.25	0.855	74.4	16.05	25.64	0.853	76.49	16.72	24.65	0.848	75.19	15.72	24.28	0.845	74.71	15.32	24.62	0.845	75.97	15.8
24.75	0.865	69.12	14.79	24.19	0.861	70.89	14.77	22.66	0.856	70.01	13.59	22.11	0.85	70.94	13.34	19.63	0.844	70.38	11.66	17.14	0.841	70.66	10.18	25.88	0.857	75.48	16.74	25.34	0.854	75.39	16.32	25.11	0.851	74.55	15.92	24.65	0.846	75.23	15.69	24.7	0.848	76.32	15.98	24.07	0.844	77.07	15.66

## Sheet: Supplementary Table 6
D18:Y6
ASCAST																								DIBTASVA
0°				10°				20°				30°				40°				50°				0°				10°				20°				30°				40°				50°
JSC	VOC	FF	PCE	JSC	VOC	FF	PCE	JSC	VOC	FF	PCE	JSC	VOC	FF	PCE	JSC	VOC	FF	PCE	JSC	VOC	FF	PCE	JSC	VOC	FF	PCE	JSC	VOC	FF	PCE	JSC	VOC	FF	PCE	JSC	VOC	FF	PCE	JSC	VOC	FF	PCE	JSC	VOC	FF	PCE
24.97	0.867	69.33	15.01	24.25	0.868	70.18	14.77	22.8	0.861	70.32	13.81	21.35	0.855	70.02	12.78	19.6	0.846	70.28	11.65	17.76	0.843	71.48	10.7	26.37	0.848	75.86	16.97	26.24	0.846	76.02	16.88	25.17	0.84	75.75	16.02	24.91	0.837	75.63	15.76	24.41	0.836	76.97	15.7	23.51	0.829	76.27	14.87
24.59	0.869	69.61	14.87	23.56	0.86	70.08	14.2	23.22	0.861	70.41	14.07	21.73	0.856	71.32	13.27	19.28	0.846	70.48	11.5	17.1	0.84	69.98	10.05	26.32	0.848	76.01	16.97	25.63	0.843	75.88	16.39	25.76	0.842	76.56	16.6	25	0.837	75.82	15.87	24.72	0.833	75.59	15.57	23.69	0.831	76.57	15.07
24.98	0.868	69.86	15.15	24.12	0.865	70.02	14.6	22.55	0.859	69.78	13.52	21.61	0.856	70.37	13.02	19.28	0.843	69.87	11.36	17.64	0.842	71.17	10.57	26.12	0.846	75.85	16.77	26.15	0.845	75.96	16.79	25.8	0.842	76.48	16.62	25.4	0.839	76.52	16.32	24.6	0.835	76.14	15.64	23.39	0.828	76.17	14.74
25.06	0.87	70.21	15.31	23.83	0.86	69.73	14.29	22.68	0.859	69.82	13.6	21.73	0.857	70.38	13.1	19.32	0.845	69.99	11.42	17.69	0.842	70.77	10.54	26.41	0.849	76.78	17.21	26.07	0.843	75.51	16.59	25.7	0.842	76.11	16.47	25.49	0.839	76.68	16.4	24.51	0.838	76	15.6	23.46	0.828	76.24	14.82
25.04	0.871	70.66	15.41	23.54	0.863	69.57	14.13	22.74	0.861	70.38	13.77	21.63	0.856	71.31	13.21	19.49	0.845	69.45	11.43	16.7	0.841	69.54	9.76	26.69	0.849	75.96	17.21	26.27	0.848	76.27	16.98	25.1	0.84	75.66	15.96	24.92	0.837	75.37	15.72	24.57	0.837	76.41	15.71	24.35	0.83	76.56	15.48
24.98	0.87	70.87	15.4	23.89	0.861	69.61	14.32	22.73	0.858	69.71	13.6	21.92	0.857	71.47	13.43	19.79	0.849	70.86	11.91	18.19	0.843	71.06	10.89	26.35	0.848	76.06	16.99	25.76	0.844	75.74	16.46	25.25	0.84	76.01	16.12	24.79	0.837	76.12	15.79	24.51	0.838	76.62	15.73	23.72	0.831	76.55	15.08
25.2	0.871	71.03	15.59	23.95	0.863	69.88	14.45	22.64	0.858	70.18	13.63	21.55	0.853	70.07	12.88	20.32	0.85	71.32	12.32	17.14	0.84	70.68	10.18	26.63	0.848	75.98	17.16	26.11	0.845	76.36	16.85	25.74	0.841	77.08	16.7	25.53	0.839	76.36	16.36	24.08	0.835	77.41	15.56	23.3	0.828	76.49	14.76
24.93	0.869	69.68	15.09	24.01	0.865	70.24	14.59	22.41	0.858	69.63	13.39	21.5	0.853	69.89	12.82	19.48	0.844	69.99	11.51	17.62	0.843	71.2	10.57	26.05	0.846	75.82	16.72	26.11	0.845	76.21	16.82	25.77	0.842	76.42	16.58	25.48	0.84	76.54	16.38	24.51	0.835	75.98	15.54	23.42	0.827	76.01	14.71
24.89	0.868	70	15.12	24.53	0.868	70.52	15.01	22.69	0.858	69.42	13.51	21.93	0.856	70.66	13.27	19.57	0.848	70.87	11.76	17.39	0.84	70.31	10.27	26.2	0.845	75.49	16.71	26.45	0.846	76.05	17.02	25.58	0.84	75.35	16.19	25.16	0.837	75.74	15.95	23.81	0.832	75.11	14.88	23.57	0.83	76.82	15.03
24.52	0.867	70	14.88	24.42	0.865	71.4	15.07	22.97	0.861	70.62	13.96	21.99	0.857	70.37	13.26	19.74	0.847	71.13	11.9	18.06	0.842	71.32	10.85	26.51	0.848	75.86	17.05	25.66	0.842	74.78	16.16	25.67	0.841	75.51	16.29	25.34	0.841	76.25	16.24	23.88	0.829	75.61	14.97	23.34	0.827	76.35	14.74
25.18	0.87	71.23	15.6	23.54	0.861	69.86	14.16	22.84	0.861	70.32	13.84	21.89	0.856	70.71	13.25	19.61	0.85	71.09	11.85	17.72	0.842	70.85	10.58	26.22	0.846	75.69	16.78	26.61	0.845	76.69	17.25	25.77	0.843	77.25	16.77	24.91	0.838	75.54	15.76	24.42	0.834	76.63	15.6	23.39	0.827	76.03	14.71
25.02	0.87	70.19	15.27	23.75	0.863	69.7	14.29	22.12	0.859	70.13	13.32	22.02	0.856	71.23	13.42	19.58	0.843	69.97	11.54	17.54	0.842	71.67	10.58	26.74	0.848	76.34	17.32	25.59	0.844	75.83	16.37	26.15	0.843	76.95	16.96	25.99	0.839	76.81	16.76	24.06	0.83	76.23	15.23	22.81	0.828	75.54	14.26
25.07	0.871	70.14	15.31	24.05	0.867	71.34	14.88	22.4	0.859	70.03	13.48	22.06	0.857	70.84	13.39	19.5	0.843	70.44	11.58	16.73	0.84	69.3	9.74	26.14	0.846	75.85	16.78	26.17	0.844	76.98	17.01	25.72	0.843	76.7	16.63	25.29	0.837	75.12	15.91	24.83	0.836	77.2	16.03	23.52	0.83	76.6	14.95
24.61	0.868	69.01	14.75	24.15	0.868	71.17	14.92	22.73	0.861	70.17	13.73	21.54	0.854	69.35	12.75	19.68	0.847	70.91	11.82	17.3	0.84	70.3	10.22	26.33	0.847	76.1	16.97	26.04	0.844	75.12	16.51	25.57	0.841	75.31	16.19	25.66	0.839	76.74	16.52	24.76	0.836	76.97	15.94	23.7	0.829	76.54	15.04
25.1	0.871	70.31	15.37	23.57	0.862	69.14	14.04	22.52	0.859	69.28	13.4	20.89	0.853	68.95	12.29	20.04	0.849	71.12	12.11	18.09	0.842	70.48	10.74	26.66	0.847	77.02	17.4	25.53	0.842	74.59	16.03	26.06	0.841	76.55	16.78	24.86	0.838	75.47	15.71	23.65	0.83	75.8	14.88	24.16	0.83	77.54	15.55
25.19	0.87	70.48	15.45	23.72	0.863	68.95	14.11	23.09	0.86	70.48	13.99	21.34	0.854	70.34	12.82	19.78	0.847	71.48	11.98	18.22	0.842	70.77	10.86	26.3	0.846	74.97	16.68	26.42	0.846	76.55	17.11	25.34	0.84	75.6	16.08	25.77	0.84	76.96	16.66	24.36	0.83	75.77	15.33	22.82	0.828	76.47	14.45
24.85	0.867	69.55	14.99	24.01	0.866	70.33	14.62	22.37	0.859	69.64	13.39	21.43	0.855	70.33	12.89	19.18	0.846	69.53	11.28	17.75	0.842	71.09	10.63	25.99	0.847	75.77	16.67	26.03	0.844	75.52	16.59	25.93	0.841	76.3	16.65	25.42	0.84	76.17	16.26	24.54	0.834	76.28	15.62	23.45	0.828	75.61	14.69
24.98	0.869	69.68	15.12	24	0.864	69.12	14.33	22.62	0.858	69.77	13.54	21.8	0.856	70.39	13.14	19.51	0.846	70.25	11.6	17.86	0.842	71.87	10.81	26.32	0.848	76.22	17.01	25.92	0.841	75.71	16.51	25.63	0.84	75.05	16.17	25.16	0.837	76.04	16.01	24.4	0.837	76.1	15.55	23.57	0.831	76.58	14.99
25.56	0.869	70.62	15.69	24.62	0.866	70.71	15.08	23.57	0.862	70.83	14.39	22.46	0.856	71.02	13.65	20.65	0.849	71.26	12.49	18.52	0.842	71.54	11.16	26.84	0.849	76.35	17.4	26.68	0.846	76.42	17.25	26.45	0.843	76.51	17.06	26.02	0.839	76.78	16.76	25.39	0.835	76.96	16.32	24.64	0.83	77.19	15.79
25.07	0.872	70.38	15.38	23.95	0.862	69.46	14.34	22.77	0.861	70.65	13.86	21.03	0.854	69.15	12.42	20.14	0.85	70.98	12.15	16.89	0.839	69.73	9.88	26.51	0.849	76.35	17.18	25.6	0.844	75.15	16.23	25.22	0.841	75.3	15.96	24.64	0.838	75.03	15.49	25.08	0.836	76.65	16.08	24.35	0.829	78.07	15.76
24.91	0.868	69.38	15	24.02	0.866	70.36	14.63	22.5	0.859	69.78	13.48	21.35	0.855	70.17	12.81	19.36	0.846	69.81	11.43	17.61	0.842	70.99	10.53	25.98	0.845	75.85	16.65	26.08	0.844	76.04	16.74	25.81	0.843	76.41	16.62	25.54	0.839	76.24	16.33	24.57	0.836	75.83	15.57	23.5	0.827	75.86	14.75
25.15	0.87	70.67	15.46	24.36	0.864	70.21	14.79	23.38	0.86	71.26	14.32	21.79	0.856	70.17	13.09	20.46	0.847	70.79	12.27	16.81	0.839	70.65	9.97	26.56	0.849	76.97	17.35	25.82	0.844	75.67	16.49	25.35	0.84	74.92	15.95	25.12	0.837	75.54	15.88	24.97	0.837	77.49	16.2	24.35	0.829	77.35	15.62
25.04	0.874	69.95	15.32	24.1	0.87	70.15	14.71	22.18	0.855	69.38	13.16	21.69	0.86	70.48	13.14	18.83	0.84	68.91	10.9	17.64	0.846	71.44	10.66	25.87	0.843	75.1	16.38	26.01	0.835	75.68	16.44	26.05	0.846	76.55	16.88	25.4	0.844	76.24	16.34	24.54	0.835	76.37	15.64	23.46	0.824	74.74	14.45
25.24	0.87	71.29	15.66	24.01	0.865	70.82	14.7	22.71	0.859	69.61	13.58	20.99	0.854	70.09	12.57	19.84	0.849	71.54	12.05	18.28	0.842	70.9	10.91	26.19	0.845	75.37	16.68	26.09	0.848	76.36	16.89	25.29	0.839	75.5	16.02	25.35	0.839	77.09	16.39	25.13	0.836	77.61	16.3	24.42	0.83	76.87	15.58
24.98	0.87	70.07	15.23	24.06	0.866	70.46	14.68	23.02	0.861	70.29	13.93	21.66	0.856	70.64	13.09	19.6	0.846	70.32	11.66	18.09	0.842	71.6	10.91	26.32	0.848	76.21	17	26.45	0.846	77.15	17.25	25.93	0.841	76.16	16.61	25.12	0.837	76.01	15.99	24.51	0.838	76.39	15.68	23.59	0.83	76.41	14.97
24.5	0.868	68.96	14.67	23.8	0.863	69.16	14.21	22.8	0.86	71.48	14.02	20.92	0.853	69.38	12.38	19.76	0.848	70.66	11.84	17.82	0.842	70.8	10.62	26.31	0.846	74.88	16.68	26.12	0.846	76.08	16.81	25.89	0.843	76.11	16.61	25.29	0.838	77.26	16.38	24.47	0.832	75.28	15.32	23.68	0.829	77.01	15.12
25.38	0.87	70.17	15.49	24.43	0.865	70.57	14.92	23.21	0.86	70.34	14.05	22.06	0.855	70.47	13.3	20.37	0.849	70.62	12.22	17.4	0.839	70.34	10.27	25.89	0.846	74.47	16.31	26.17	0.846	76.7	16.99	26.2	0.842	76.1	16.79	25.87	0.839	77.23	16.76	23.75	0.831	76.01	15.01	24.44	0.831	77.79	15.79
24.71	0.868	69.32	14.87	23.59	0.863	69.8	14.21	22.82	0.862	71.37	14.03	21.11	0.855	70.27	12.68	20.49	0.849	71.72	12.48	17.63	0.843	71.59	10.63	25.94	0.846	74.84	16.42	25.96	0.841	74.94	16.37	25.69	0.842	77.24	16.72	24.63	0.838	76.07	15.7	24.45	0.833	75.2	15.32	23.89	0.829	76.88	15.23
24.63	0.869	69.22	14.82	24.12	0.865	70.38	14.68	23.11	0.862	71.79	14.29	21.83	0.857	71.45	13.36	20.41	0.85	70.56	12.24	17.41	0.84	69.59	10.18	26.69	0.848	75.86	17.18	26.29	0.848	76.12	16.97	25.41	0.84	75.37	16.09	25.23	0.837	75.12	15.86	25.16	0.837	76.72	16.14	23.86	0.83	76.79	15.21
25.05	0.87	70.07	15.27	24.21	0.868	70.83	14.88	22.47	0.859	69.6	13.43	21.61	0.855	69.7	12.88	19.37	0.845	70.12	11.48	17.55	0.839	69.97	10.31	26.16	0.845	75.78	16.76	26.12	0.844	76.54	16.88	25.8	0.843	76.35	16.6	25.36	0.84	76.54	16.3	24.5	0.834	76.12	15.57	23.49	0.828	76.12	14.81

## Sheet: Supplementary Table 7
PM6:IT-4F
ASCAST																								DIBTASVA
0°				10°				20°				30°				40°				50°				0°				10°				20°				30°				40°				50°
JSC	VOC	FF	PCE	JSC	VOC	FF	PCE	JSC	VOC	FF	PCE	JSC	VOC	FF	PCE	JSC	VOC	FF	PCE	JSC	VOC	FF	PCE	JSC	VOC	FF	PCE	JSC	VOC	FF	PCE	JSC	VOC	FF	PCE	JSC	VOC	FF	PCE	JSC	VOC	FF	PCE	JSC	VOC	FF	PCE
19.64	0.858	71.39	12.02	18.53	0.858	70.96	11.28	17.7	0.854	71.19	10.76	16.23	0.85	71.91	9.92	15.28	0.845	73.32	9.46	12.85	0.834	72.39	7.76	20.61	0.861	73.91	13.11	20.7	0.859	73.79	13.13	20.5	0.858	73.88	13	20.75	0.859	75.25	13.41	20.43	0.853	74.93	13.07	19.37	0.848	75.39	12.38
20.03	0.86	72.36	12.47	19.09	0.861	72.35	11.89	18.15	0.856	72.08	11.19	16.64	0.851	72.3	10.23	14.75	0.84	71.94	8.91	13.01	0.836	72.13	7.84	21.07	0.862	74.77	13.58	20.61	0.859	74.3	13.15	20.77	0.86	74.94	13.39	20.26	0.857	74.51	12.94	19.88	0.85	74.7	12.63	19.24	0.849	74.25	12.14
19.9	0.857	71.78	12.24	18.91	0.859	72.52	11.78	17.77	0.854	71.66	10.87	16.64	0.851	72.3	10.24	15	0.846	72.55	9.2	12.75	0.835	72.74	7.75	20.95	0.863	74.75	13.51	20.87	0.86	74.81	13.43	20.66	0.86	75.02	13.33	20.44	0.859	75.37	13.24	20.02	0.853	75.06	12.81	19.15	0.847	74.11	12.02
19.61	0.859	71.22	11.99	19.15	0.861	72.22	11.91	18.26	0.858	72.76	11.4	16.33	0.849	71.42	9.9	15.35	0.844	73.07	9.47	13.35	0.836	73.73	8.23	20.61	0.859	74.12	13.13	20.72	0.862	75.08	13.41	20.53	0.858	74.45	13.11	20.68	0.86	75.08	13.35	20.41	0.852	75.55	13.13	18.81	0.846	73.93	11.76
19.83	0.861	72.8	12.42	18.52	0.858	71.51	11.37	17.9	0.851	71.18	10.85	16.42	0.849	71.38	9.96	15.14	0.847	72.71	9.32	13.19	0.84	72.83	8.07	21.15	0.862	75.05	13.68	20.76	0.862	74.52	13.34	20.84	0.86	74.68	13.39	20.26	0.858	74.44	12.94	19.76	0.851	74.69	12.57	18.68	0.845	73.71	11.63
19.99	0.86	72.17	12.41	19.09	0.86	72.56	11.91	17.9	0.851	71.39	10.88	16.66	0.852	72.36	10.27	14.87	0.841	72.28	9.03	13.35	0.837	73.39	8.2	20.74	0.86	74.39	13.27	20.71	0.859	74.34	13.22	20.49	0.858	74.61	13.11	20.32	0.858	74.76	13.04	19.96	0.852	74.82	12.73	19.11	0.847	74.28	12.03
20.02	0.861	72.4	12.47	19.12	0.86	72.3	11.89	18.07	0.858	72.08	11.17	16.69	0.851	72.3	10.27	14.83	0.84	71.76	8.95	12.73	0.832	72.15	7.64	20.75	0.86	74.37	13.27	20.86	0.861	74.48	13.37	20.5	0.858	73.98	13.02	20.35	0.856	74.66	13.01	19.85	0.851	74.81	12.63	19.16	0.848	74.22	12.06
19.57	0.858	71.31	11.97	18.9	0.859	71.09	11.54	17.75	0.855	72	10.93	16.44	0.849	71.73	10.01	15.29	0.844	72.85	9.4	12.91	0.835	72.1	7.77	20.96	0.862	75.13	13.58	20.83	0.861	75.37	13.53	20.95	0.861	74.66	13.47	20.35	0.858	73.9	12.91	19.62	0.852	74.6	12.46	19.48	0.848	74.23	12.26
20.18	0.86	71.91	12.48	19.11	0.86	72.05	11.85	18.1	0.856	72.37	11.21	16.13	0.85	71.91	9.86	14.84	0.843	72.42	9.06	12.67	0.834	71.95	7.6	21.16	0.862	75.07	13.69	20.97	0.861	74.92	13.53	20.7	0.86	74.91	13.34	20.45	0.861	75.48	13.29	20.17	0.854	75.49	13	18.71	0.847	73.5	11.64
19.52	0.859	71.8	12.04	19.07	0.861	72.04	11.82	18.11	0.858	72.83	11.32	16.35	0.849	71.62	9.95	15.13	0.848	73.25	9.39	12.81	0.835	72.78	7.79	21.22	0.864	74.71	13.69	20.78	0.862	74.62	13.37	20.8	0.86	75.02	13.42	20.23	0.857	74.41	12.9	19.96	0.851	74.09	12.58	19.05	0.846	73.77	11.89
19.99	0.861	72.26	12.44	19.06	0.86	72.48	11.88	18.11	0.858	72.13	11.2	16.57	0.851	72.33	10.2	14.81	0.841	72.58	9.05	12.75	0.836	72.69	7.74	20.74	0.861	74.39	13.29	20.64	0.859	74.39	13.19	20.36	0.858	74.49	13.01	20.31	0.858	74.57	13	19.83	0.85	74.66	12.59	19.21	0.848	74.23	12.1
19.9	0.858	71.77	12.25	18.98	0.86	72.1	11.77	18.06	0.856	72.16	11.16	16.54	0.847	71.98	10.09	15.09	0.847	72.91	9.33	13.49	0.838	72.8	8.23	20.87	0.863	74.75	13.46	20.78	0.861	74.5	13.33	20.65	0.861	75.36	13.4	20.55	0.861	74.91	13.25	20.05	0.852	75.11	12.84	19.16	0.847	74.24	12.04
19.69	0.859	71.2	12.04	18.53	0.859	71.62	11.4	18.23	0.859	72.41	11.34	16.89	0.852	72.93	10.49	14.84	0.843	72.53	9.07	13.09	0.837	72.89	7.99	21.21	0.864	74.72	13.69	20.83	0.862	74.95	13.46	20.71	0.86	74.94	13.36	20.48	0.86	75.56	13.31	20.02	0.852	74.48	12.71	18.7	0.846	74.07	11.72
20.15	0.864	72.24	12.57	19.01	0.864	72.09	11.84	18.25	0.857	72.1	11.28	16.76	0.855	73.09	10.48	14.38	0.839	71.2	8.6	12.77	0.827	72.66	7.67	20.68	0.857	73.92	13.11	20.17	0.855	73.34	12.65	20.19	0.855	73.33	12.66	20.06	0.854	74.23	12.71	19.59	0.847	74.19	12.32	19.5	0.852	74.22	12.33
19.87	0.857	71.54	12.19	18.91	0.862	72.12	11.75	17.91	0.853	71.99	11	16.53	0.849	72.02	10.1	14.99	0.846	72.57	9.21	13.16	0.838	73.37	8.1	20.84	0.861	74.32	13.34	20.77	0.861	74.89	13.38	20.66	0.861	75.09	13.35	20.25	0.858	74.76	12.99	20.02	0.852	74.46	12.7	19.15	0.848	74.28	12.06
19.86	0.858	71.53	12.19	19	0.86	72.21	11.8	18.03	0.859	72.7	11.26	16.59	0.851	72.78	10.28	15	0.844	72.64	9.2	13.53	0.836	73.15	8.27	20.69	0.861	74	13.17	20.89	0.861	74.87	13.47	20.6	0.858	74.26	13.12	20.69	0.86	75.2	13.38	20.12	0.853	75.76	13.01	19.32	0.847	74.28	12.15
20.19	0.86	72.4	12.57	19.23	0.858	72.47	11.96	18.36	0.856	72.55	11.4	16.91	0.852	72.79	10.49	15.38	0.846	73.02	9.5	13.47	0.837	73.31	8.27	21.17	0.863	74.96	13.69	21.08	0.862	75.05	13.64	20.96	0.861	75.11	13.55	20.75	0.859	75.25	13.41	20.38	0.854	75.42	13.13	19.54	0.848	75.67	12.54
19.67	0.857	71.71	12.09	18.61	0.858	71.33	11.39	18.19	0.857	72.51	11.3	16.17	0.848	71.71	9.84	15	0.848	72.62	9.24	13.29	0.839	72.9	8.13	20.87	0.861	73.7	13.25	20.81	0.862	74.95	13.44	20.95	0.86	75.24	13.55	20.77	0.859	74.88	13.36	20.29	0.853	75.49	13.07	19.15	0.848	74.85	12.16
19.64	0.859	71.86	12.13	18.6	0.857	71.45	11.4	17.78	0.853	71.87	10.91	16.56	0.851	72.58	10.23	15.32	0.846	73.26	9.5	12.67	0.835	71.87	7.61	21.06	0.863	75.36	13.69	20.58	0.859	74.14	13.11	20.65	0.86	74.93	13.32	20.22	0.858	74.64	12.94	20.07	0.854	75.5	12.94	18.74	0.845	73.56	11.65
20.01	0.86	72.47	12.48	18.58	0.859	71.98	11.49	17.99	0.853	71.86	11.03	16.87	0.849	73.2	10.49	15.31	0.847	72.82	9.45	13.13	0.839	72.81	8.03	20.66	0.861	74.08	13.18	20.99	0.861	74.92	13.54	20.64	0.858	74.23	13.14	20.28	0.858	74.11	12.9	20.43	0.854	75.28	13.13	19.35	0.848	73.89	12.12
19.75	0.858	71.91	12.18	18.91	0.86	72.77	11.84	17.65	0.855	71.47	10.78	16.26	0.849	72.28	9.97	15.13	0.846	73.07	9.35	13.31	0.836	73.45	8.17	20.99	0.863	74.22	13.44	21.07	0.862	74.57	13.54	20.6	0.858	74.22	13.12	20.43	0.861	75.36	13.26	20.23	0.853	75.65	13.05	19.02	0.847	73.52	11.85
20.08	0.86	72.46	12.52	18.98	0.86	72.16	11.77	18.23	0.859	72.12	11.29	16.72	0.852	72.42	10.31	14.74	0.841	72.03	8.93	13.03	0.837	72.95	7.95	20.72	0.861	74.41	13.28	20.52	0.859	74.07	13.06	20.33	0.858	74.25	12.95	20.22	0.857	74.46	12.91	19.79	0.852	74.48	12.56	19.34	0.849	74.25	12.19
19.95	0.86	72.46	12.43	18.82	0.857	71.89	11.6	17.87	0.854	72.08	11	16.65	0.851	72.59	10.29	15	0.844	72.55	9.19	13.08	0.839	73.49	8.07	21.04	0.864	75.12	13.65	20.92	0.861	74.84	13.47	20.82	0.861	75.1	13.47	20.49	0.86	74.88	13.18	20.02	0.853	75.39	12.87	19.17	0.849	74.47	12.12
20.09	0.86	72.16	12.47	19.03	0.86	72.31	11.83	18.18	0.857	72.08	11.23	16.68	0.851	72.37	10.28	14.72	0.843	72.18	8.96	12.83	0.833	72.61	7.76	20.75	0.861	74.42	13.3	20.58	0.859	74.23	13.11	20.38	0.858	74.47	13.02	20.18	0.857	74.41	12.88	19.85	0.851	74.59	12.59	19.31	0.849	74.26	12.17
20.19	0.862	72.25	12.57	18.99	0.861	72.13	11.79	18.31	0.859	72.13	11.34	16.82	0.851	72.51	10.38	14.66	0.842	71.74	8.85	13.03	0.838	73.28	8	20.72	0.861	74.35	13.25	20.42	0.858	73.92	12.96	20.36	0.857	74.06	12.93	20.19	0.858	74.35	12.88	19.72	0.851	74.38	12.49	19.41	0.848	74.28	12.22
19.88	0.858	71.39	12.17	18.79	0.857	71.95	11.59	17.83	0.853	72.02	10.95	16.22	0.85	71.83	9.9	15	0.844	72.64	9.2	12.83	0.834	72.34	7.74	20.57	0.862	73.75	13.07	20.96	0.861	75.07	13.54	20.91	0.86	74.67	13.44	20.67	0.861	75.4	13.41	20.02	0.853	74.59	12.73	19.16	0.848	74.63	12.12
19.9	0.859	71.36	12.2	18.72	0.859	71.3	11.46	17.79	0.852	72.05	10.92	16.17	0.85	72.21	9.92	15.14	0.846	72.57	9.29	13.09	0.836	73.39	8.03	20.79	0.861	74.47	13.32	21	0.861	74.81	13.53	20.91	0.86	74.82	13.45	20.84	0.86	74.82	13.4	20.02	0.854	75.2	12.86	19.15	0.846	73.69	11.94
19.91	0.859	72.52	12.41	19.04	0.86	72.2	11.82	18.09	0.855	72.64	11.24	16.69	0.85	72.39	10.27	14.82	0.842	72.3	9.02	12.77	0.835	72.25	7.7	20.94	0.863	74.57	13.48	20.82	0.861	74.44	13.35	20.57	0.859	74.6	13.17	20.42	0.858	74.61	13.08	20.08	0.853	74.92	12.83	19.07	0.845	74.22	11.96
19.99	0.861	71.99	12.38	18.96	0.86	72.53	11.82	18.02	0.858	72.74	11.25	16.54	0.851	72.3	10.18	14.88	0.844	72.24	9.07	12.97	0.835	72.29	7.83	20.74	0.86	74.51	13.3	20.77	0.862	74.67	13.37	20.66	0.859	74.79	13.28	20.61	0.859	74.77	13.24	19.85	0.851	74.73	12.63	19.15	0.848	74.27	12.06
20.14	0.86	72.02	12.48	18.9	0.857	71.46	11.58	17.88	0.851	71.21	10.84	16.58	0.851	73.02	10.3	15.1	0.846	72.72	9.29	12.92	0.834	72.74	7.84	20.97	0.863	75.17	13.61	20.83	0.861	74.99	13.45	20.86	0.86	74.76	13.41	20.16	0.857	73.92	12.78	20.02	0.853	74.44	12.71	19.31	0.848	74.17	12.15

## Sheet: Supplementary Table 8
PBDB-T:ITIC
ASCAST																								DIBTASVA
0°				10°				20°				30°				40°				50°				0°				10°				20°				30°				40°				50°
JSC	VOC	FF	PCE	JSC	VOC	FF	PCE	JSC	VOC	FF	PCE	JSC	VOC	FF	PCE	JSC	VOC	FF	PCE	JSC	VOC	FF	PCE	JSC	VOC	FF	PCE	JSC	VOC	FF	PCE	JSC	VOC	FF	PCE	JSC	VOC	FF	PCE	JSC	VOC	FF	PCE	JSC	VOC	FF	PCE
15.07	0.893	61.21	8.24	14.14	0.889	60.85	7.65	14.22	0.888	62.4	7.88	13.18	0.882	61.76	7.18	11.3	0.873	63.01	6.22	8.89	0.86	62.14	4.75	16.74	0.893	67.27	10.06	16.56	0.893	67.53	9.98	16.24	0.888	67.49	9.73	15.6	0.882	67.3	9.26	15.63	0.877	69.13	9.48	14.7	0.868	67.8	8.65
15.03	0.892	60.48	8.11	14.51	0.892	62.28	8.07	13.35	0.887	61.47	7.28	12.34	0.878	60.85	6.59	11.41	0.879	63.06	6.32	9.58	0.867	63.08	5.24	17.29	0.897	68.58	10.63	16.79	0.893	67.23	10.08	16.66	0.891	69.08	10.25	16.37	0.883	68.94	9.96	15.85	0.876	69.07	9.59	14.97	0.873	69.26	9.05
14.6	0.891	60.62	7.89	14.46	0.887	60.87	7.81	13.58	0.886	61	7.34	12.64	0.877	60.96	6.76	10.87	0.868	61.54	5.81	9.48	0.868	62.2	5.12	17.02	0.895	67.36	10.26	17.24	0.895	67.75	10.45	16.44	0.888	67.35	9.83	16.56	0.884	67.99	9.95	15.58	0.874	67.41	9.18	14.4	0.866	68.44	8.53
15.3	0.898	61.44	8.44	14.3	0.888	61.6	7.82	14.38	0.888	61.79	7.89	12.47	0.877	61.69	6.75	11.65	0.875	61.94	6.31	9.5	0.865	62.26	5.12	17.46	0.896	67.83	10.61	16.79	0.892	67.62	10.13	16.57	0.892	68.1	10.07	15.59	0.882	67.89	9.34	15.91	0.879	68.35	9.56	14.28	0.862	68.53	8.44
15.25	0.895	61.46	8.39	14.5	0.893	62.73	8.12	13.57	0.887	61.47	7.4	12.72	0.884	61.74	6.94	10.74	0.872	61.88	5.8	9.19	0.865	63.94	5.08	17.18	0.895	67.84	10.43	16.74	0.892	67.62	10.1	16.37	0.887	67.15	9.75	15.99	0.883	67.49	9.53	15.7	0.879	69.32	9.57	14.37	0.864	68.52	8.51
14.58	0.894	60.66	7.91	14.34	0.886	60.98	7.75	13.78	0.886	61.12	7.46	13.1	0.882	62.29	7.2	10.84	0.868	61.66	5.8	9.09	0.859	61.06	4.76	17.06	0.895	67.51	10.31	17.09	0.894	68.24	10.43	16.49	0.887	66.67	9.75	16.51	0.885	68.15	9.96	14.85	0.872	66.94	8.67	15.29	0.872	68.59	9.15
14.65	0.893	61.08	7.99	14.99	0.89	61.55	8.21	14.23	0.888	61.62	7.78	12.83	0.881	62.21	7.03	11.73	0.877	61.61	6.34	9.63	0.864	63	5.24	16.76	0.894	66.79	10.01	16.29	0.893	66.8	9.72	16.26	0.886	67.75	9.76	15.75	0.883	68.44	9.51	15.47	0.878	68.58	9.32	15.03	0.872	68.66	8.99
15.15	0.898	61.57	8.37	14.95	0.894	62.04	8.29	14.4	0.889	61.57	7.88	12.95	0.881	62.87	7.17	10.91	0.872	61.14	5.81	9.46	0.869	62.41	5.13	17.11	0.897	67.97	10.43	16.91	0.894	68.42	10.35	16.52	0.887	67.29	9.85	15.78	0.882	67.43	9.39	15.59	0.878	68.7	9.41	14.17	0.866	67.95	8.33
15.35	0.898	61.57	8.49	14.18	0.888	61.21	7.71	13.5	0.887	61.48	7.36	12.88	0.881	61.96	7.03	11.07	0.872	61.68	5.96	9.37	0.863	62.18	5.03	17.37	0.895	67.93	10.57	16.4	0.891	67.74	9.9	16.43	0.888	67.6	9.86	15.99	0.882	67.83	9.57	15.15	0.873	67.04	8.86	14.81	0.871	69.36	8.95
14.99	0.893	60.68	8.13	14.03	0.887	60.82	7.57	13.66	0.887	61.51	7.45	12.41	0.877	61.18	6.66	11.54	0.873	62.94	6.34	8.66	0.861	62.15	4.63	16.66	0.893	67.09	9.99	16.55	0.893	67.45	9.98	16.12	0.889	67.44	9.67	15.72	0.883	67.18	9.32	15.71	0.876	68.31	9.4	14.78	0.869	69.09	8.88
15.03	0.893	60.29	8.09	14.22	0.888	60.95	7.69	14.11	0.888	62.36	7.81	13.22	0.882	61.7	7.2	11.17	0.873	62.3	6.08	8.69	0.859	62.15	4.64	17.45	0.896	68.11	10.64	16.75	0.894	67.74	10.14	16.23	0.886	67.74	9.75	15.86	0.882	67.42	9.43	15.55	0.878	68.48	9.34	15.09	0.869	69.09	9.06
15.51	0.896	61.55	8.56	14.84	0.892	62.12	8.22	13.26	0.885	60.31	7.08	12.95	0.884	61.83	7.08	10.94	0.868	61.53	5.84	9.34	0.864	62.18	5.01	17.24	0.896	68.29	10.55	17.12	0.895	67.52	10.34	16.89	0.887	68.57	10.28	16.41	0.887	68.39	9.95	15.56	0.876	68.94	9.4	15.41	0.866	68.75	9.17
15.11	0.896	62.54	8.46	14.34	0.886	60.29	7.66	13.91	0.889	62.63	7.74	13.02	0.881	61.73	7.09	10.58	0.871	61.27	5.65	9.62	0.864	62.62	5.2	17.18	0.896	68.7	10.58	16.78	0.892	66.72	9.99	15.88	0.887	67.39	9.49	15.87	0.881	67.88	9.49	15.13	0.874	67.11	8.87	15.04	0.87	68.64	8.98
15.15	0.898	61.52	8.37	13.8	0.886	59.9	7.32	14.21	0.893	62.21	7.89	12.01	0.875	61.07	6.42	11.39	0.873	63.72	6.34	8.34	0.858	62.13	4.44	16.6	0.89	66.83	9.88	16.36	0.888	67.31	9.77	15.82	0.888	67.18	9.43	15.19	0.875	66.68	8.86	16.14	0.877	67.89	9.61	14.96	0.873	70.02	9.15
15.3	0.899	61.85	8.51	14.38	0.888	60.84	7.78	13.8	0.887	61.53	7.53	12.45	0.877	61.74	6.74	11.48	0.877	61.72	6.21	9.4	0.865	62.3	5.06	17.5	0.897	67.95	10.66	17.21	0.894	67.93	10.45	16.87	0.891	68.31	10.27	16.1	0.886	68.68	9.8	15.07	0.872	68.2	8.96	15.08	0.869	69.22	9.08
15.56	0.897	62.07	8.66	14.94	0.893	62.14	8.29	14.26	0.889	62.23	7.89	13.07	0.883	62.41	7.2	11.58	0.875	62.6	6.34	9.62	0.866	62.92	5.24	17.41	0.897	68.26	10.66	17.14	0.895	68.34	10.48	16.85	0.892	68.45	10.28	16.38	0.886	68.63	9.96	15.86	0.879	68.91	9.61	15.21	0.871	69.24	9.17
15.33	0.901	62.55	8.64	14.5	0.893	62.22	8.06	13.79	0.886	61.56	7.52	12.82	0.884	61.75	6.99	11.17	0.873	62.25	6.07	8.99	0.859	62.24	4.8	17.19	0.896	67.75	10.43	16.8	0.893	67.74	10.17	16.35	0.888	67.47	9.8	16.22	0.887	68.3	9.82	15.9	0.878	68.32	9.54	14.81	0.871	68.65	8.85
14.86	0.891	61.45	8.14	14.75	0.892	61.7	8.12	14.4	0.889	61.59	7.89	12.65	0.879	60.55	6.73	11.69	0.879	61.45	6.31	9.5	0.868	62.21	5.13	17.26	0.897	67.79	10.49	16.23	0.893	66.68	9.66	16.51	0.893	69.04	10.18	16.03	0.881	66.86	9.45	15.66	0.876	68.76	9.43	14.56	0.866	67.84	8.55
14.99	0.893	61.4	8.22	14.6	0.893	61.99	8.09	13.64	0.887	60.35	7.3	12.7	0.88	60.83	6.79	10.53	0.867	61.82	5.64	8.69	0.857	60.81	4.53	16.56	0.895	67.56	10.01	16.68	0.893	67.63	10.07	17.1	0.892	67.41	10.28	16.13	0.886	69.44	9.93	15.41	0.872	67.69	9.1	15.34	0.872	68.61	9.17
15.18	0.897	62.1	8.45	14.48	0.891	62.12	8.01	13.81	0.887	61.44	7.52	12.39	0.878	61.66	6.71	10.79	0.867	60.68	5.68	8.69	0.859	62.12	4.64	16.83	0.894	67.19	10.1	17.05	0.895	68.6	10.46	16.48	0.889	66.75	9.78	15.94	0.883	67.88	9.56	15.34	0.874	67.33	9.02	14.67	0.863	67.96	8.61
14.8	0.892	61.44	8.11	14.85	0.89	61.98	8.19	14.12	0.888	62.76	7.87	13.02	0.881	62.48	7.17	11.61	0.874	61.94	6.28	9.75	0.867	61.99	5.24	17.13	0.895	68.36	10.48	16.99	0.894	67.82	10.3	16.89	0.889	68.45	10.28	16.01	0.883	66.94	9.46	15.62	0.876	68.69	9.4	15.04	0.873	68.69	9.01
14.82	0.892	60.33	7.97	14.85	0.89	61.86	8.17	14.15	0.889	61.58	7.74	12.81	0.884	62.47	7.07	11.16	0.869	61.08	5.92	9.59	0.867	62.25	5.17	17.05	0.894	66.82	10.18	16.23	0.893	67.16	9.74	16.44	0.888	67.16	9.8	16.34	0.888	68.17	9.88	15.87	0.878	68.99	9.61	14.77	0.863	68.06	8.68
14.68	0.895	61.44	8.07	14.3	0.888	61.33	7.79	13.84	0.886	60.32	7.4	12.82	0.88	62.48	7.05	11.12	0.872	60.86	5.9	8.61	0.86	62	4.59	17.03	0.893	67.47	10.27	17.1	0.895	68.46	10.48	15.92	0.889	67.85	9.61	15.82	0.883	68.27	9.54	15.27	0.873	68.12	9.08	14.26	0.868	67.27	8.32
14.61	0.894	60.91	7.95	14.46	0.889	61.46	7.9	14.05	0.889	62.39	7.79	12.5	0.88	61.51	6.76	11.42	0.877	61.89	6.2	8.98	0.857	61.59	4.74	16.99	0.893	67.05	10.18	16.71	0.893	67.41	10.06	16.75	0.892	68.18	10.19	15.99	0.883	67.41	9.52	14.9	0.874	67.98	8.85	14.29	0.864	67.48	8.33
15.18	0.895	62	8.42	14.32	0.888	61.02	7.76	13.64	0.886	61.51	7.43	12.23	0.879	61.69	6.64	11.31	0.874	61.89	6.12	9.08	0.86	60.64	4.73	17.15	0.896	68.29	10.49	16.96	0.894	68.34	10.36	16.52	0.893	68.16	10.05	16.05	0.886	68.33	9.72	15.07	0.873	68.17	8.97	15.15	0.867	69.81	9.17
15.41	0.896	62.08	8.58	14.25	0.888	61.49	7.78	13.43	0.885	61.44	7.31	13.25	0.882	61.59	7.2	11.52	0.876	61.91	6.25	9.31	0.865	62.57	5.04	16.92	0.894	67.58	10.22	16.96	0.894	68.8	10.43	16.79	0.893	67.9	10.18	16.45	0.885	68.03	9.9	14.92	0.872	67.54	8.79	14.04	0.867	68.54	8.34
14.83	0.894	61.43	8.14	14.03	0.89	61.46	7.67	14.07	0.888	61.64	7.7	12.24	0.877	60.58	6.5	10.77	0.873	61.88	5.81	8.7	0.862	60.6	4.55	17.16	0.896	68.33	10.51	16.97	0.896	68.93	10.48	16.23	0.888	67.71	9.76	16.29	0.886	68.42	9.88	15.23	0.874	68.15	9.06	14.25	0.862	68.49	8.42
15.29	0.896	62.1	8.51	14.47	0.893	61.98	8	13.89	0.886	61.4	7.56	12.9	0.881	63.39	7.2	10.62	0.868	61.34	5.66	9.6	0.865	62.4	5.18	17.05	0.894	66.56	10.14	16.64	0.893	66.69	9.91	17.01	0.894	67.62	10.28	16.38	0.886	68.62	9.96	15.85	0.879	68.95	9.61	14.72	0.865	67.6	8.61
15.48	0.898	61.68	8.57	14.3	0.888	61.6	7.83	14.39	0.886	61.85	7.89	12.41	0.878	60.89	6.63	10.72	0.872	61.28	5.73	9.65	0.865	62.77	5.24	17.55	0.895	67.84	10.66	17.04	0.895	68.4	10.43	16.54	0.894	68.16	10.08	16.29	0.885	68.05	9.82	15.16	0.873	68.22	9.03	14.64	0.868	67.46	8.57
15.17	0.896	62.15	8.45	14.86	0.892	61.78	8.19	13.6	0.887	60.43	7.29	12.5	0.877	61.61	6.75	11.35	0.878	62.69	6.25	8.75	0.863	62.05	4.68	16.65	0.894	66.46	9.89	17.1	0.894	67.75	10.36	16.68	0.893	69.03	10.28	15.63	0.882	67.89	9.36	15	0.875	67.67	8.88	15.21	0.874	69	9.17
