# Supplementary material for: All-polymer organic solar cells with nano-to-micron hierarchical morphology and large light receiving angle
Source: Nat Commun. 2023 Jul 12;14:4148. doi: 10.1038/s41467-023-39832-4 (PMC10338490; doi:10.1038/s41467-023-39832-4)
Supplement: Supplementary file 4 — Source Data [file 41467_2023_39832_MOESM4_ESM.zip › Sourse_Data/Figure2.xlsx]

## Sheet: b
as-cat			dib			dib/ta/sva			dib/sva/ta
1	27.3685		1	37.5181		1	37.2345		1	34.4068
0.98	17.5572		0.98	22.9715		0.98	21.036		0.98	24.5015
0.96	9.04658		0.96	10.5949		0.96	7.79677		0.96	15.7639
0.94	1.93515		0.94	0.63658		0.94	-2.40514		0.94	8.34417
0.92	-3.79064		0.92	-6.87976		0.92	-9.73832		0.92	2.32107
0.9	-8.2338		0.9	-12.2014		0.9	-14.7897		0.9	-2.34344
0.88	-11.5986		0.88	-15.7707		0.88	-18.085		0.88	-5.77899
0.86	-14.1062		0.86	-18.0995		0.86	-20.1994		0.86	-8.26204
0.84	-15.9822		0.84	-19.593		0.84	-21.5151		0.84	-10.0203
0.82	-17.3767		0.82	-20.566		0.82	-22.503		0.82	-11.2632
0.8	-18.4658		0.8	-21.2254		0.8	-23.1083		0.8	-12.1738
0.78	-19.3047		0.78	-21.7134		0.78	-23.5926		0.78	-12.8565
0.76	-19.9604		0.76	-22.06		0.76	-23.8873		0.76	-13.388
0.74	-20.5037		0.74	-22.3287		0.74	-24.1082		0.74	-13.8186
0.72	-20.9571		0.72	-22.5562		0.72	-24.2274		0.72	-14.1732
0.7	-21.3337		0.7	-22.7394		0.7	-24.4711		0.7	-14.4765
0.68	-21.6266		0.68	-22.9016		0.68	-24.5971		0.68	-14.7336
0.66	-21.8891		0.66	-23.0349		0.66	-24.766		0.66	-14.9585
0.64	-22.1066		0.64	-23.1753		0.64	-24.8423		0.64	-15.1689
0.62	-22.2871		0.62	-23.3027		0.62	-24.91		0.62	-15.372
0.6	-22.4399		0.6	-23.4168		0.6	-24.9148		0.6	-15.5689
0.58	-22.5757		0.58	-23.5087		0.58	-25.0753		0.58	-15.7594
0.56	-22.7114		0.56	-23.5943		0.56	-25.1347		0.56	-15.9382
0.54	-22.8362		0.54	-23.6774		0.54	-25.2449		0.54	-16.1013
0.52	-22.9331		0.52	-23.7507		0.52	-25.2635		0.52	-16.2661
0.5	-23.0394		0.5	-23.8414		0.5	-25.2962		0.5	-16.3949
0.48	-23.131		0.48	-23.8874		0.48	-25.2659		0.48	-16.5279
0.46	-23.2063		0.46	-23.9552		0.46	-25.3897		0.46	-16.654
0.44	-23.2847		0.44	-24.0268		0.44	-25.432		0.44	-16.7704
0.42	-23.3447		0.42	-24.0876		0.42	-25.518		0.42	-16.8821
0.4	-23.4029		0.4	-24.1471		0.4	-25.525		0.4	-17.0014
0.38	-23.4407		0.38	-24.2091		0.38	-25.5434		0.38	-17.1249
0.36	-23.4897		0.36	-24.2635		0.36	-25.5067		0.36	-17.2485
0.34	-23.5207		0.34	-24.3226		0.34	-25.6018		0.34	-17.3753
0.32	-23.5802		0.32	-24.3764		0.32	-25.642		0.32	-17.4907
0.3	-23.617		0.3	-24.4206		0.3	-25.712		0.3	-17.6021
0.28	-23.6753		0.28	-24.4625		0.28	-25.7044		0.28	-17.7041
0.26	-23.7105		0.26	-24.504		0.26	-25.7154		0.26	-17.7942
0.24	-23.7621		0.24	-24.554		0.24	-25.6732		0.24	-17.8781
0.22	-23.7986		0.22	-24.5989		0.22	-25.7475		0.22	-17.9526
0.2	-23.8436		0.2	-24.6394		0.2	-25.7858		0.2	-18.0234
0.18	-23.8765		0.18	-24.6739		0.18	-25.845		0.18	-18.0988
0.16	-23.8865		0.16	-24.6972		0.16	-25.8397		0.16	-18.1779
0.14	-23.9186		0.14	-24.7371		0.14	-25.8491		0.14	-18.2683
0.12	-23.9231		0.12	-24.7892		0.12	-25.8132		0.12	-18.3624
0.1	-23.9443		0.1	-24.8229		0.1	-25.8673		0.1	-18.4483
0.08	-23.9718		0.08	-24.866		0.08	-25.9149		0.08	-18.5276
0.06	-24.0057		0.06	-24.8898		0.06	-25.9615		0.06	-18.6044
0.04	-24.0534		0.04	-24.9236		0.04	-25.9551		0.04	-18.6708
0.02	-24.0932		0.02	-24.9606		0.02	-25.9589		0.02	-18.7339
0	-24.12		0	-24.9798		0	-25.9226		0	-18.7901
-0.02	-24.1402		-0.02	-25.0187		-0.02	-25.982		-0.02	-18.8402
-0.04	-24.1582		-0.04	-25.0502		-0.04	-26.0115		-0.04	-18.8876
-0.06	-24.1834		-0.06	-25.079		-0.06	-26.0772		-0.06	-18.946
-0.08	-24.1946		-0.08	-25.0999		-0.08	-26.06		-0.08	-19.0106
-0.1	-24.2155		-0.1	-25.1217		-0.1	-26.0616		-0.1	-19.0893

## Sheet: c
	EQE				integrated JSC
	ASCAST	DIB	DIB/TA/SVA	DIB/SVA/TA	ASCAST	DIB	DIB/TA/SVA	DIB/SVA/TA
300	34.2226	33.7592	35.547	26.4337	0	0	0	0
305	28.8481	28.7047	30.0422	21.7279	0	0	0	0
310	25.9898	26.4589	27.5278	19.0613	0	0	0	0
315	26.5239	27.7879	28.7012	19.1026	0.01	0.01	0.01004	0.01
320	30.1455	31.8063	32.5635	21.1416	0.02	0.02	0.02008	0.02
325	35.5386	37.4779	38.0322	24.5848	0.04	0.04	0.04016	0.03
330	42.1287	44.5647	45.1318	28.8508	0.07	0.07	0.07028	0.05
335	48.5059	50.4892	51.3024	33.1389	0.1	0.11	0.11043	0.07
340	53.3043	55.4594	56.8893	37.4213	0.14	0.15	0.15059	0.1
345	56.3499	59.5966	61.2346	40.5222	0.18	0.19	0.19075	0.13
350	58.4032	61.8496	63.7244	42.7741	0.23	0.24	0.24095	0.16
355	59.1766	62.0681	64.0955	43.4725	0.28	0.29	0.30118	0.2
360	58.7454	61.1191	63.3195	43.027	0.33	0.35	0.36142	0.24
365	57.6503	59.9312	61.9026	41.907	0.39	0.41	0.42165	0.28
370	56.6374	58.593	60.5666	40.4921	0.45	0.47	0.48189	0.32
375	56.2324	57.935	59.9754	39.9984	0.5	0.52	0.54213	0.36
380	56.4809	58.0618	60.0747	40.3596	0.56	0.58	0.60236	0.4
385	57.226	58.9512	60.7112	41.2989	0.63	0.65	0.67264	0.45
390	58.967	60.6999	62.4259	42.6921	0.7	0.73	0.75296	0.51
395	62.1189	63.7154	65.763	44.8507	0.8	0.83	0.86339	0.58
400	65.2906	67.1028	69.1107	47.1561	0.93	0.96	0.9939	0.67
405	68.5115	70.3662	72.4691	49.5491	1.05	1.09	1.12441	0.76
410	71.6936	73.5257	75.7462	51.9196	1.19	1.23	1.275	0.86
415	74.3553	76.4141	78.6957	54.1769	1.34	1.39	1.43563	0.97
420	76.8119	78.8634	81.4289	56.1996	1.5	1.55	1.59626	1.08
425	78.3603	80.673	83.1126	58.1904	1.64	1.7	1.7569	1.19
430	79.5052	82.0802	84.5085	59.5688	1.79	1.85	1.90749	1.3
435	80.5411	83.1145	85.449	60.794	1.98	2.04	2.10827	1.44
440	81.2826	83.7005	85.9793	61.7567	2.18	2.25	2.32914	1.6
445	81.5116	84.3118	86.3329	62.413	2.4	2.48	2.56005	1.77
450	81.6315	84.6055	86.4954	62.7522	2.63	2.72	2.81103	1.95
455	81.6752	84.6925	86.3759	63.0475	2.86	2.96	3.05198	2.12
460	81.697	84.6816	86.2995	63.2882	3.1	3.2	3.29292	2.3
465	81.6206	84.5619	86.2803	63.5507	3.33	3.44	3.54391	2.49
470	81.5661	84.5511	86.2182	63.868	3.57	3.69	3.80493	2.68
475	81.5661	84.5184	86.137	64.1086	3.83	3.96	4.076	2.88
480	81.4789	84.4205	86.0845	64.3821	4.08	4.22	4.33702	3.08
485	81.4353	84.3335	86.0462	64.415	4.33	4.48	4.60809	3.28
490	81.4571	84.2465	86.0271	64.5572	4.6	4.76	4.88919	3.49
495	81.4244	84.203	86.0128	64.579	4.86	5.03	5.17029	3.7
500	81.5225	84.203	86.0271	64.6556	5.12	5.29	5.44136	3.9
505	81.5443	84.1486	86.0415	64.6884	5.38	5.56	5.71242	4.11
510	81.5443	84.0942	86.0741	64.6556	5.64	5.83	5.99352	4.31
515	81.5988	84.0833	86.1831	64.7322	5.9	6.09	6.26459	4.52
520	81.6424	83.9855	86.1682	64.59	6.16	6.37	6.54569	4.73
525	81.6533	84.0072	86.2278	64.6447	6.43	6.65	6.83683	4.94
530	81.5988	83.9093	86.0319	64.7322	6.71	6.93	7.12797	5.16
535	81.5552	84.0181	86.008	64.7759	6.97	7.2	7.40908	5.37
540	81.5552	83.8984	85.9555	64.7322	7.24	7.48	7.69018	5.59
545	81.6315	83.9637	85.8695	64.6119	7.52	7.77	7.99136	5.81
550	81.7624	84.1269	85.9125	64.3712	7.8	8.06	8.28251	6.03
555	81.9369	84.2791	86.0653	64.054	8.08	8.35	8.58369	6.25
560	82.0786	84.3118	86.2756	63.8461	8.36	8.63	8.87483	6.46
565	82.3948	84.5511	86.5383	64.1415	8.65	8.92	9.17601	6.69
570	82.711	84.9209	86.8776	64.3384	8.93	9.21	9.47719	6.91
575	82.9836	85.2363	87.1451	64.5681	9.22	9.51	9.77838	7.13
580	83.1364	85.5518	87.3267	64.8854	9.52	9.82	10.0896	7.36
585	83.3435	85.7149	87.4796	64.8963	9.8	10.11	10.3908	7.58
590	83.3871	85.791	87.5082	64.9182	10.08	10.4	10.6819	7.8
595	83.4307	85.7258	87.4079	64.9291	10.37	10.7	10.9931	8.03
600	83.3326	85.4321	87.3076	64.8197	10.67	11	11.3044	8.26
605	83.1908	85.3896	87.3171	64.7431	10.97	11.31	11.6256	8.5
610	83.3326	85.6496	87.3792	64.6009	11.28	11.62	11.9469	8.73
615	82.8795	85.0881	87.1212	64.5134	11.58	11.94	12.2682	8.97
620	81.9646	84.4775	86.698	63.9265	11.87	12.24	12.5794	9.2
625	80.7603	83.6549	86.065	63.4505	12.16	12.53	12.8805	9.42
630	79.3695	82.6373	85.1292	62.6244	12.44	12.83	13.1918	9.64
635	78.1482	81.6875	84.0014	61.6303	12.73	13.13	13.503	9.87
640	76.8082	80.2289	82.7064	60.4962	13.01	13.43	13.8042	10.09
645	75.8499	78.9229	81.4616	59.3761	13.29	13.72	14.1054	10.31
650	74.6456	77.8035	79.9828	58.102	13.55	13.99	14.3865	10.52
655	74.1112	76.8197	79.0555	57.4719	13.82	14.27	14.6776	10.72
660	73.789	76.4212	78.5542	57.0584	14.1	14.56	14.9788	10.94
665	73.8992	76.7095	78.6962	57.2745	14.39	14.85	15.28	11.16
670	74.3233	77.1251	78.9552	57.3961	14.67	15.15	15.5811	11.38
675	74.4674	77.3854	78.9918	57.4758	14.95	15.44	15.8823	11.6
680	74.5492	77.2631	79.0149	57.5687	15.24	15.74	16.1835	11.82
685	74.5586	77.2682	79.0149	57.5843	15.5	16.01	16.4646	12.02
690	74.5842	77.3064	79.2254	57.8998	15.76	16.28	16.7357	12.22
695	74.4947	77.3192	79.1876	58.0578	16.03	16.55	17.0268	12.43
700	74.4052	77.3702	79.1624	58.2523	16.3	16.84	17.318	12.65
705	74.3669	77.2809	79.175	58.5197	16.58	17.13	17.6192	12.87
710	74.5075	77.3447	79.0364	58.5805	16.86	17.42	17.9103	13.08
715	74.4081	77.3332	79.0178	58.6048	17.1	17.67	18.1713	13.27
720	74.3717	77.2935	78.8714	58.7263	17.32	17.9	18.4022	13.45
725	74.3112	77.1364	78.7431	58.7263	17.55	18.14	18.6532	13.63
730	74.2627	77.0518	78.5891	58.7142	17.81	18.41	18.9243	13.84
735	74.2748	77.1123	78.3637	58.6413	18.08	18.69	19.2154	14.05
740	74.4081	77.076	78.3637	58.7385	18.35	18.97	19.4965	14.27
745	74.2869	77.0504	78.4433	58.6291	18.63	19.26	19.7977	14.49
750	74.396	77.0907	78.5096	58.7263	18.91	19.55	20.0888	14.71
755	74.5292	77.3858	78.9073	59.0181	19.08	19.73	20.2695	14.84
760	74.8321	77.6943	79.199	59.4921	19.19	19.84	20.39	14.93
765	75.0313	78.1504	79.7956	60.112	19.41	20.07	20.6209	15.1
770	75.4263	78.6467	80.4054	60.9993	19.68	20.35	20.9221	15.33
775	76.1256	79.4382	81.2672	61.8745	19.97	20.65	21.2233	15.56
780	77.1073	80.2699	82.0228	62.6038	20.25	20.94	21.5245	15.79
785	78.2907	81.2089	82.7122	63.1707	20.53	21.24	21.8156	16.01
790	79.2858	82.0808	83.4414	63.9205	20.81	21.52	22.1168	16.24
795	80.2406	82.8454	83.9982	64.3784	21.09	21.81	22.4079	16.46
800	81.155	83.4893	84.608	64.8403	21.37	22.1	22.6991	16.69
805	81.5719	83.9722	84.8599	64.9619	21.65	22.39	22.9902	16.91
810	81.5011	83.6905	84.555	64.7795	21.91	22.65	23.2613	17.11
815	80.8469	82.832	83.8391	64.2812	22.14	22.89	23.5022	17.3
820	79.7419	81.7723	82.6724	63.4788	22.38	23.14	23.7532	17.49
825	78.0409	79.693	80.8297	61.6679	22.62	23.38	24.0042	17.68
830	75.5211	77.0236	77.9793	59.322	22.86	23.63	24.2451	17.87
835	70.685	72.7042	73.432	56.0319	23.09	23.86	24.4861	18.05
840	64.4242	66.5738	67.1487	51.5123	23.3	24.08	24.707	18.22
845	56.4477	59.7111	58.9407	45.4829	23.47	24.26	24.8877	18.35
850	47.4377	50.5918	49.6452	38.7755	23.6	24.4	25.0282	18.46
855	38.2371	41.2174	40.1407	31.7291	23.71	24.53	25.1487	18.56
860	29.9697	32.6402	31.5981	25.1655	23.8	24.62	25.239	18.63
865	22.545	24.7964	23.892	19.1258	23.87	24.7	25.3093	18.69
870	16.5851	18.3555	17.6603	14.1338	23.92	24.75	25.3595	18.73
875	11.9497	13.3175	12.7982	10.2819	23.95	24.79	25.3997	18.76
880	8.54541	9.55717	9.19922	7.36991	23.97	24.81	25.4198	18.78
885	6.1354	6.9011	6.6354	5.32277	23.99	24.83	25.4398	18.79
890	4.36853	4.90825	4.73972	3.78408	24	24.85	25.4599	18.8
895	3.10733	3.5106	3.3888	2.68912	24.01	24.86	25.4599	18.81
900	2.08393	2.36485	2.28987	1.79754	24.02	24.86	25.47	18.82
905	1.48995	1.70056	1.65101	1.29628	24.02	24.86	25.47	18.82
910	1.04949	1.20315	1.16794	0.91859	24.02	24.87	25.48	18.82
915	0.74708	0.85156	0.8254	0.65626	24.02	24.87	25.48	18.82
920	0.54561	0.62421	0.6122	0.4728	24.02	24.87	25.48	18.82
925	0.39431	0.45575	0.44344	0.33979	24.03	24.87	25.48	18.82
930	0.28956	0.34043	0.32466	0.25535	24.03	24.87	25.48	18.82
935	0.2115	0.25168	0.2455	0.19383	24.03	24.87	25.48	18.82
940	0.16696	0.18961	0.19072	0.1513	24.03	24.87	25.48	18.82
945	0.12993	0.13509	0.13875	0.11134	24.03	24.87	25.48	18.82
950	0.10224	0.10799	0.10437	0.08697	24.03	24.87	25.48	18.82

## Sheet: d
	ASCAST	DIB	DIB/TA/SVA	DIB/SVA/TA
	15.17	16.97	18.32	10.2
	15.09	16.89	18.2	10.11
	15.04	16.84	18.18	10.01
	14.96	16.81	18.13	9.92
	14.91	16.81	18.07	9.85
	14.91	16.76	18.03	9.77
	14.86	16.75	18.03	9.69
	14.85	16.68	17.99	9.61
	14.79	16.62	17.96	9.48
	14.76	16.55	17.91	9.39
	14.72	16.53	17.9	9.32
	14.7	16.44	17.88	9.25
	14.68	16.43	17.85	9.24
	14.65	16.4	17.83	9.16
	14.62	16.37	17.82	9.09
	14.61	16.36	17.79	9.02
	14.6	16.36	17.73	8.91
	14.57	16.33	17.72	8.84
	14.55	16.32	17.72	8.75
	14.51	16.28	17.68	8.67
	14.48	16.23	17.64	8.67
	14.45	16.2	17.6	8.56
	14.43	16.16	17.56	8.48
	14.41	16.14	17.49	8.4
	14.38	16.1	17.44	8.29
	14.3	16.09	17.4	8.21
	14.24	16.05	17.36	8.11
	14.19	16.04	17.3	8.02
	14.15	16	17.27	7.91
	14.1	15.96	17.27	7.83

## Sheet: e
			ternary cells						detailed parameters and source
JSC	VOC	PCE	JSC	VOC	PCE				Donor	Acceptor	VOC	JSC	FF	PCE
15.9	0.74	7.57	21.9	0.81	12.1				PTB7-Th	PDI-V	0.74	15.9	63	7.57		1	Guo, Y., Li, Y., Awartani, O., Zhao, J., Han, H., Ade, H., ... & Yan, H. (2016). A vinylene‐bridged perylenediimide‐based polymeric acceptor enabling efficient all‐polymer solar cells processed under ambient conditions. Advanced materials, 28(38), 8483-8489.
17.07	0.74	8.59	17.53	0.91	11.87				PTB7-Th	NDP-V	0.74	17.07	67	8.59		2	Guo, Y., Li, Y., Awartani, O., Han, H., Zhao, J., Ade, H., ... & Zhao, D. (2017). Improved performance of all‐polymer solar cells enabled by naphthodiperylenetetraimide‐based polymer acceptor. Advanced materials, 29(26), 1700309.
11.55	1.04	6.85	25.2	0.9	17.2				PTB7-Th	f-BTI2-FT	1.04	11.55	57.04	6.85		3	Wang, Y., Yan, Z., Guo, H., Uddin, M. A., Ling, S., Zhou, X., ... & Guo, X. (2017). Effects of Bithiophene Imide Fusion on the Device Performance of Organic Thin‐Film Transistors and All‐Polymer Solar Cells. Angewandte Chemie, 129(48), 15506-15510.
14.88	1.03	8.98	22.65	0.95	16.09				PTB7-Th	f-BTI3-T	1.03	14.88	58.46	8.98		4	Wang, Y., Yan, Z., Uddin, M. A., Zhou, X., Yang, K., Tang, Y., ... & Guo, X. (2019). Triimide‐Functionalized n‐Type Polymer Semiconductors Enabling All‐Polymer Solar Cells with Power Conversion Efficiencies Approaching 9%. Solar RRL, 3(7), 1900107.
13.91	1	7.33	24.36	0.88	16.3				PTB7-Th	f-BTI3-FT	1	13.91	52.69	7.33		4
13.82	1.04	6.5	23.79	0.94	16.52				PTB7-Th	s-FBTI2-FT	1.04	13.82	45	6.5		5	Sun, H., Tang, Y., Guo, H., Uddin, M. A., Ling, S., Wang, R., ... & Guo, X. (2019). Fluorine Substituted Bithiophene Imide‐Based n‐Type Polymer Semiconductor for High‐Performance Organic Thin‐Film Transistors and All‐Polymer Solar Cells. Solar RRL, 3(2), 1800265.
13.6	1.05	8.1	24.64	0.92	16.62				PTB7-Th	f-FBTI2-T	1.05	13.6	56.5	8.1		6	Sun, H., Tang, Y., Koh, C. W., Ling, S., Wang, R., Yang, K., ... & Guo, X. (2019). High‐performance all‐polymer solar cells enabled by an n‐type polymer based on a fluorinated imide‐functionalized arene. Advanced Materials, 31(15), 1807220.
9.68	1.13	5.4	--	--	--				PTB7-Th	f-BTI2-T	1.13	9.68	49.2	5.4		6
13.19	1.06	6.67	22.6	0.947	16.04				PTB7-Th	PBTI	1.06	13.19	47.34	6.67		7	Shi, Y., Guo, H., Huang, J., Zhang, X., Wu, Z., Yang, K., ... & Guo, X. (2020). Distannylated Bithiophene Imide: Enabling High‐Performance n‐Type Polymer Semiconductors with an Acceptor–Acceptor Backbone. Angewandte Chemie, 132(34), 14557-14565.
15.66	1.01	8.61	25.88	0.91	18.14				PTB7-Th	P(BTI-BTI2)	1.01	15.66	54.01	8.61		7
12.72	1.04	7.42	24.31	0.947	18.03				PTB7-Th	BTI2-10TPD	1.04	12.72	56.25	7.42		8	Sun, H., Liu, B., Koh, C. W., Zhang, Y., Chen, J., Wang, Y., ... & Guo, X. (2019). Imide‐Functionalized Heteroarene‐Based n‐Type Terpolymers Incorporating Intramolecular Noncovalent Sulfur∙∙∙ Oxygen Interactions for Additive‐Free All‐Polymer Solar Cells. Advanced Functional Materials, 29(42), 1903970.
13.56	1.05	8.28							PTB7-Th	BTI2-30TPD	1.05	13.56	58.25	8.28		8
12.23	1.07	6.54							PTB7-Th	BTI2-50TPD	1.07	12.23	49.95	6.54		8
8.87	1.15	4.46							PTB7-Th	SPA1	1.15	8.87	43.6	4.46		9	Sun, H., Liu, B., Yu, J., Zou, X., Zhang, G., Zhang, Y., ... & Guo, X. (2020). Reducing energy loss via tuning energy levels of polymer acceptors for efficient all-polymer solar cells. Science China Chemistry, 63(12), 1785-1792.
15.16	1.02	9.21							PTB7-Th	SPA2	1.02	15.16	59.4	9.21		9
13.96	1.01	8.32							PTB7-Th	PBTI2(50DT)-FT	1.01	13.96	59	8.32		10	Sun, H., Liu, B., Wang, Z., Ling, S., Zhang, Y., Zhang, G., ... & Guo, X. (2020). Side chain engineering of polymer acceptors for all-polymer solar cells with enhanced efficiency. Journal of Materials Chemistry C, 8(12), 4012-4020.
11.37	0.92	5.04							PTB7-Th	P-BN-IID	0.92	11.37	48	5.04		11	Zhao, R., Dou, C., Xie, Z., Liu, J., & Wang, L. (2016). Polymer acceptor based on B← N units with enhanced electron mobility for efficient all‐polymer solar cells. Angewandte Chemie International Edition, 55(17), 5313-5317.
12.69	1.07	6.26							PTB7-Th	P-BNBP-fBT	1.07	12.69	47	6.26		12	Long, X., Ding, Z., Dou, C., Zhang, J., Liu, J., & Wang, L. (2016). Polymer acceptor based on double B← N bridged bipyridine (BNBP) unit for high‐efficiency all‐polymer solar cells. Advanced materials, 28(30), 6504-6508.
21.9	0.81	12.1							PTB7-Th:PBDB-T	DCNBT-TPC	0.81	21.9	68.3	12.1		13	Feng, K., Wu, Z., Su, M., Ma, S., Shi, Y., Yang, K., ... & Guo, X. (2021). Highly efficient ternary all‐polymer solar cells with enhanced stability. Advanced Functional Materials, 31(5), 2008494.
18.27	0.92	10.7							PBDB-T	A701	0.92	18.27	64	10.7		14	Tang, A., Li, J., Zhang, B., Peng, J., & Zhou, E. (2020). Low-bandgap n-type polymer based on a fused-DAD-type heptacyclic ring for all-polymer solar cell application with a power conversion efficiency of 10.7%. ACS Macro Letters, 9(5), 706-712.
13.37	0.93	8.78							PBDB-T	BN-2fT	0.93	13.37	70.4	8.78		15	Li, Y., Meng, H., Liu, T., Xiao, Y., Tang, Z., Pang, B., ... & Yao, J. (2019). 8.78% Efficient All‐Polymer Solar Cells Enabled by Polymer Acceptors Based on a B← N Embedded Electron‐Deficient Unit. Advanced Materials, 31(44), 1904585.
14.2	0.9	8.32							PBDB-T	DCNBT-IDT	0.9	14.2	65	8.32		16	Shi, S., Chen, P., Chen, Y., Feng, K., Liu, B., Chen, J., ... & Guo, X. (2019). A narrow‐bandgap n‐type polymer semiconductor enabling efficient all‐polymer solar cells. Advanced Materials, 31(46), 1905161.
15.35	0.91	9.61							PBDB-T	DCNBT-IDT	0.91	15.35	68.8	9.61		17	Xu, X., Feng, K., Yu, L., Yan, H., Li, R., & Peng, Q. (2020). Highly efficient all-polymer solar cells enabled by p-doping of the polymer donor. ACS Energy Letters, 5(7), 2434-2443.
10.57	1.02	5.32							PBDB-T	P(QxCN-T2)	1.02	10.57	49	5.32		18	You, H., Kang, H., Kim, D., Park, J. S., Lee, J. W., Lee, S., ... & Kim, B. J. (2021). Cyano‐Functionalized Quinoxaline‐Based Polymer Acceptors for All‐Polymer Solar Cells and Organic Transistors. ChemSusChem, 14(17), 3520-3527.
21.33	0.9	12.53							PBDB-T	PTPBT-ET	0.9	21.33	65.3	12.53		19	Du, J., Hu, K., Meng, L., Angunawela, I., Zhang, J., Qin, S., ... & Li, Y. (2020). High‐performance all‐polymer solar cells: synthesis of polymer acceptor by a random ternary copolymerization strategy. Angewandte Chemie, 132(35), 15293-15297.
16.05	0.83	9.19							PBDB-T	PZ1	0.83	16.05	68.99	9.19		20	Zhang, Z. G., Yang, Y., Yao, J., Xue, L., Chen, S., Li, X., ... & Li, Y. (2017). Constructing a Strongly Absorbing Low‐Bandgap Polymer Acceptor for High‐Performance All‐Polymer Solar Cells. Angewandte Chemie International Edition, 56(43), 13503-13507.
22.3	0.9	14.4							PBDB-T	PJ1	0.9	22.3	70	14.4		21	Jia, T., Zhang, J., Zhong, W., Liang, Y., Zhang, K., Dong, S., ... & Cao, Y. (2020). 14.4% efficiency all-polymer solar cell with broad absorption and low energy loss enabled by a novel polymer acceptor. Nano Energy, 72, 104718.
21.33	0.87	12.06							PBDB-T	PYN-BDT	0.87	21.33	65	12.06		22	Su, N., Ma, R., Li, G., Liu, T., Feng, L. W., Lin, C., ... & Marks, T. J. (2021). High-efficiency all-polymer solar cells with poly-small-molecule acceptors having π-extended units with broad near-IR absorption. ACS Energy Letters, 6(2), 728-738.
22.28	0.86	13.22							PBDB-T	PYN-BDTF	0.86	22.28	69	13.22		22
23.2	0.91	14.5							PBDB-T	PZT	0.91	23.2	68.6	14.5		23	Fu, H., Li, Y., Yu, J., Wu, Z., Fan, Q., Lin, F., ... & Jen, A. K. Y. (2021). High efficiency (15.8%) all-polymer solar cells enabled by a regioregular narrow bandgap polymer acceptor. Journal of the American Chemical Society, 143(7), 2665-2670.
24.7	0.9	15.8							PBDB-T	PZT-γ	0.9	24.7	71.3	15.8		23
17.53	0.91	11.87							PBDB-T:PNDT-T	DCNBT-IDT	0.91	17.53	74.4	11.87		17
15.39	0.97	10.3							PM6	PFBDT-IDTIC	0.97	15.39	69	10.3		24	Yao, H., Bai, F., Hu, H., Arunagiri, L., Zhang, J., Chen, Y., ... & Yan, H. (2019). Efficient all-polymer solar cells based on a new polymer acceptor achieving 10.3% power conversion efficiency. ACS Energy Letters, 4(2), 417-422.
15.67	0.97	10.18							PM6	PSF-IDIC	0.97	15.67	67	10.18		25	Huang, S., Wu, F., Liu, Z., Cui, Y., Chen, L., & Chen, Y. (2021). Novel polymer acceptors achieving 10.18% efficiency for all-polymer solar cells. Journal of Energy Chemistry, 53, 63-68.
13.47	0.99	8.29							PM6	PSi-IDIC	0.99	13.47	62.2	8.29		25
18.81	0.96	12.06							PM6	PT-IDTTIC	0.96	18.81	67	12.06		26	Yao, H., Ma, L. K., Yu, H., Yu, J., Chow, P. C., Xue, W., ... & Yan, H. (2020). All‐polymer solar cells with over 12% efficiency and a small voltage loss enabled by a polymer acceptor based on an extended fused ring core. Advanced Energy Materials, 10(35), 2001408.
12.66	0.9	7.11							PM6	PIDIC2T2Cl	0.9	12.66	62	7.11		27	Li, Y., Jia, Z., Zhang, Q., Wu, Z., Qin, H., Yang, J., ... & Yuan, J. (2020). Toward efficient all-polymer solar cells via halogenation on polymer acceptors. ACS applied materials & interfaces, 12(29), 33028-33038.
15.04	0.98	8.63							PM6	PF1-TS4	0.98	15.04	58.5	8.63		28	Fan, Q., Su, W., Chen, S., Liu, T., Zhuang, W., Ma, R., ... & Wang, E. (2020). A non‐conjugated polymer acceptor for efficient and thermally stable all‐polymer solar cells. Angewandte Chemie International Edition, 59(45), 19835-19840.
14.11	0.97	8.31							PM6	PF2-DTC	0.97	14.11	60.8	8.31		29	Fan, Q., Su, W., Chen, S., Kim, W., Chen, X., Lee, B., ... & Wang, E. (2020). Mechanically robust all-polymer solar cells from narrow band gap acceptors with hetero-bridging atoms. Joule, 4(3), 658-672.
16.48	0.99	10.77							PM6	PF2-DTSi	0.99	16.48	66.1	10.77		29
14.48	0.97	8.09							PM6	PF2-DTGe	0.97	14.48	57.6	8.09		29
13.77	0.97	7.83							PM6	PF3-DTC	0.97	13.77	58.5	7.83		30	Fan, Q., Ma, R., Liu, T., Su, W., Peng, W., Zhang, M., ... & Wang, E. (2020). 10.13% Efficiency All‐Polymer Solar Cells Enabled by Improving the Optical Absorption of Polymer Acceptors. Solar RRL, 4(6), 2000142.
15.75	0.94	10.13							PM6	PF3-DTCO	0.94	15.75	68.2	10.13		30
15.2	1	10.5							PM6	PN1	1	15.2	68.9	10.5		31	Wu, J., Meng, Y., Guo, X., Zhu, L., Liu, F., & Zhang, M. (2019). All-polymer solar cells based on a novel narrow-bandgap polymer acceptor with power conversion efficiency over 10%. Journal of Materials Chemistry A, 7(27), 16190-16196.
17.1	0.96	11.2							PM6	PZ1	0.96	17.1	68.2	11.2		32	Meng, Y., Wu, J., Guo, X., Su, W., Zhu, L., Fang, J., ... & Li, Y. (2019). 11.2% Efficiency all-polymer solar cells with high open-circuit voltage. Science China Chemistry, 62(7), 845-850.
21.78	0.93	13.44							PM6	PYT	0.93	21.78	66.33	13.44		33	Wang, W., Wu, Q., Sun, R., Guo, J., Wu, Y., Shi, M., ... & Min, J. (2020). Controlling molecular mass of low-band-gap polymer acceptors for high-performance all-polymer solar cells. Joule, 4(5), 1070-1086.
21.5	0.94	13.43							PM6	PTY1	0.94	21.5	66.66	13.43		34	Wu, Q., Wang, W., Wang, T., Sun, R., Guo, J., Wu, Y., ... & Min, J. (2020). High-performance all-polymer solar cells with only 0.47 eV energy loss. Science China Chemistry, 63(10), 1449-1460.
20.6	0.96	14.3							PM6	L14	0.96	20.6	72.1	14.3		35	Sun, H., Yu, H., Shi, Y., Yu, J., Peng, Z., Zhang, X., ... & Guo, X. (2020). A Narrow‐Bandgap n‐Type Polymer with an Acceptor–Acceptor Backbone Enabling Efficient All‐Polymer Solar Cells. Advanced Materials, 32(43), 2004183.
22.21	0.95	15.22							PM6	L15	0.95	22.21	71.86	15.22		36	Sun, H., Liu, B., Ma, Y., Lee, J. W., Yang, J., Wang, J., ... & Guo, X. (2021). Regioregular narrow‐bandgap n‐type polymers with high electron mobility enabling highly efficient all‐polymer solar cells. Advanced Materials, 33(37), 2102635.
22.3	0.93	15.05							PM6	PY-IT	0.93	22.3	72.3	15.05		37	Luo, Z., Liu, T., Ma, R., Xiao, Y., Zhan, L., Zhang, G., ... & Yang, C. (2020). Precisely controlling the position of bromine on the end group enables well‐regular polymer acceptors for all‐polymer solar cells with efficiencies over 15%. Advanced Materials, 32(48), 2005942.
16.82	0.95	10.04							PM6	PY-OT	0.95	16.82	62.6	10.04		37
19.71	0.94	12.12							PM6	PY-IOT	0.94	19.71	65.6	12.12		37
24.2	0.87	15							PM6	PY2F-T	0.87	24.2	71.2	15		38	Sun, R., Wang, W., Yu, H., Chen, Z., Xia, X., Shen, H., ... & Min, J. (2021). Achieving over 17% efficiency of ternary all-polymer solar cells with two well-compatible polymer acceptors. Joule, 5(6), 1548-1565.
25.2	0.9	17.2							PM6	PY2F-T:PYT	0.9	25.2	76	17.2		38
22.65	0.95	16.09							PM6	PY-IT:BN-T	0.95	22.65	74.3	16.09		39	Liu, T., Yang, T., Ma, R., Zhan, L., Luo, Z., Zhang, G., ... & Yan, H. (2021). 16% efficiency all-polymer organic solar cells enabled by a finely tuned morphology via the design of ternary blend. Joule, 5(4), 914-930.
22.52	0.7	10.22							PBDTTT-E-T	DCNBT-TPIC	0.7	22.52	64.8	10.22		40	Feng, K., Huang, J., Zhang, X., Wu, Z., Shi, S., Thomsen, L., ... & Guo, X. (2020). High‐performance all‐polymer solar cells enabled by n‐type polymers with an ultranarrow bandgap down to 1.28 eV. Advanced Materials, 32(30), 2001476.
19.44	0.73	9.34							PBDTTT-E-T	DCNBT-TPC	0.73	19.44	65.8	9.34		40
17.62	0.88	11.76							PTzBI-Si	N2200	0.88	17.62	75.78	11.76		41	Zhu, L., Zhong, W., Qiu, C., Lyu, B., Zhou, Z., Zhang, M., ... & Liu, F. (2019). Aggregation‐induced multilength scaled morphology enabling 11.76% efficiency in all‐polymer solar cells using printing fabrication. Advanced Materials, 31(41), 1902899.
11.29	0.93	5.25							PffBT4T-2OD	rr-PBN	0.93	11.29	50	5.25		42	Zhao, R., Lin, B., Feng, J., Dou, C., Ding, Z., Ma, W., ... & Wang, L. (2019). Amorphous polymer acceptor containing B← N units matches various polymer donors for all-polymer solar cells. Macromolecules, 52(18), 7081-7088.
17.04	0.91	11.09							PNDT-T	DCNBT-IDT	0.91	17.04	71.5	11.09		17
14.12	0.96	8.77							PSTZ	DCNBT-IDT	0.96	14.12	64.7	8.77		43	Li, Z., Feng, K., Wang, J., Li, M., Xu, Q., Li, X., & Guo, X. (2021). Highly Efficient All‐Polymer Solar Cells Processed from Nonhalogenated Solvents. ChemSusChem, 14(17), 3553-3560.
22.3	0.941	14.8							PM6	PYT-2S	0.941	22.3	70.7	14.8		44
23.9	0.908	15.5							PM6	PYT-2Se	0.908	23.9	71.4	15.5		44
24.1	0.926	16.3							PM6	PYT-1S1Se	0.926	24.1	73	16.3		44
18.58	0.92	10.93							JD40	PJTET	0.92	18.58	63.84	10.93		45
23.75	0.89	16.13							JD40	PJTVT	0.89	23.75	76.4	16.13		45
24.36	0.88	16.3							PTzBI-oF:PM6	PFA1	0.88	24.36	76.14	16.3		46
13.5	0.9	8.1							PFBZ	N2200	0.9	13.5	67	8.1		47
20.97	0.905	13.6							PBDB-T	PYE	0.905	20.97	71.63	13.6		48
23.27	0.874	13.83							PBDB-T	PS-Se	0.874	23.27	68	13.83		49
24.82	0.907	16.16							PBDB-T	PN-Se	0.907	24.82	71.8	16.16		49
22.91	0.92	14.68							PBDB-T	PYTS	0.92	22.91	70	14.68		50
23.82	0.95	17.15							PM6	PY-82	0.95	23.82	75.8	17.15		51
23.79	0.94	16.52							PM6:PTQ10	PY-IT	0.94	23.79	73.87	16.52		52
24.5	0.884	16.1							PM6	PY2Se-Cl	0.884	24.5	74.3	16.1		53
24.8	0.912	17.1							PM6	PY-V	0.912	24.8	75.8	17.1		54
23.73	0.949	16.76							PM6	PY-DT	0.949	23.73	74.4	16.76		55
24.05	0.87	16.11							JD40	PA-5	0.87	24.05	76.88	16.11		56
26.37	0.945	19.06							PM6	PY-IT:PYCl-T	0.92	24.64	73.31	16.62		57
24.64	0.92	16.62
24.2	0.925	17							PM6	PY-IT:N2200	0.947	22.6	74.9	16.04		58
23.15	0.938	16.22							D18	PY-FT	0.925	24.2	76.1	17		59
23.07	0.91	16.05							PM6	PY-IT	0.938	23.15	74.7	16.22		60
21.67	0.88	15.12							PBDB-T	PYT	0.91	23.07	77	16.05		61
25.12	0.886	17.06							PBDB-T	RRd-C20	0.88	21.67	71	15.12		62
24.3	0.92	18							PBQ6	PYF-T-o	0.886	25.12	76.64	17.06		63
25.67	0.87	16.46							DQM-Cl	PY-IT	0.92	24.3	80.7	18		64
26.6	0.87	17.85
26.2	0.87	17.33							PM6	PY-Sse-V:PY-Cl	0.91	25.88	77.04	18.14		65
26.27	0.871	16.15
24.9	0.913	17.7							PM6	DY1	0.87	25.67	73.24	16.46		66
23.6	0.942	16.92							PM6	DY2	0.87	26.6	76.85	17.85		66
23.15	0.957	16.77							PM6	DY3	0.87	26.2	76.21	17.33		66
									PM6	PT-YTz	0.871	26.27	70.59	16.15		67
									PM6	PY-V-γ	0.913	24.9	77.7	17.7		68
									PM6	PY-82	0.942	23.6	76.1	16.92		69
									PM6	PY-DT	0.957	23.15	75.7	16.77		69
									PM6	PY-82:PY-DT	0.947	24.31	78.3	18.03		69
