# Supplementary material for: All-polymer organic solar cells with nano-to-micron hierarchical morphology and large light receiving angle
Source: Nat Commun. 2023 Jul 12;14:4148. doi: 10.1038/s41467-023-39832-4 (PMC10338490; doi:10.1038/s41467-023-39832-4)
Supplement: Supplementary file 4 — Source Data [file 41467_2023_39832_MOESM4_ESM.zip › Sourse_Data/Figure3.xlsx]

## Sheet: a
1650 cm-1					2215 cm-1
1		2			3		4
0	0.14584	0	0.13632		0	0.02422	0	0.029
3.33154e-09	0.16557	3.3351e-09	0.17362		5.00008e-09	0.02556	4.97802e-09	0.03171
6.66308e-09	0.20858	6.6702e-09	0.17071		1.00002e-08	0.03007	9.95605e-09	0.02964
9.99461e-09	0.18837	1.00053e-08	0.16246		1.50002e-08	0.02775	1.49341e-08	0.02802
1.33262e-08	0.17782	1.33404e-08	0.18013		2.00003e-08	0.02334	1.99121e-08	0.02509
1.66577e-08	0.20062	1.66755e-08	0.21041		2.50004e-08	0.02274	2.48901e-08	0.02445
1.99892e-08	0.20912	2.00106e-08	0.23516		3.00005e-08	0.02564	2.98681e-08	0.02208
2.33208e-08	0.2213	2.33457e-08	0.2179		3.50006e-08	0.02864	3.48462e-08	0.01476
2.66523e-08	0.19195	2.66808e-08	0.21643		4.00006e-08	0.02995	3.98242e-08	0.01303
2.99838e-08	0.18656	3.00159e-08	0.24198		4.50007e-08	0.02773	4.48022e-08	0.01123
3.33154e-08	0.18542	3.3351e-08	0.25305		5.00008e-08	0.03097	4.97802e-08	0.01302
3.66469e-08	0.18673	3.66861e-08	0.26824		5.50009e-08	0.02687	5.47583e-08	0.01741
3.99785e-08	0.16842	4.00212e-08	0.2669		6.0001e-08	0.02605	5.97363e-08	0.01708
4.331e-08	0.16076	4.33563e-08	0.25075		6.5001e-08	0.02665	6.47143e-08	0.02154
4.66415e-08	0.14583	4.66914e-08	0.22539		7.00011e-08	0.01907	6.96923e-08	0.02402
4.99731e-08	0.13485	5.00265e-08	0.21546		7.50012e-08	0.01783	7.46703e-08	0.02669
5.33046e-08	0.10968	5.33616e-08	0.21677		8.00013e-08	0.01963	7.96484e-08	0.02946
5.66361e-08	0.15448	5.66967e-08	0.19476		8.50014e-08	0.0231	8.46264e-08	0.02749
5.99677e-08	0.18345	6.00318e-08	0.17609		9.00014e-08	0.02702	8.96044e-08	0.02034
6.32992e-08	0.20217	6.33669e-08	0.17022		9.50015e-08	0.02807	9.45824e-08	0.01436
6.66308e-08	0.19601	6.6702e-08	0.15266		1.00002e-07	0.02698	9.95605e-08	0.0168
6.99623e-08	0.1832	7.00371e-08	0.13071		1.05002e-07	0.02732	1.04538e-07	0.02358
7.32938e-08	0.16093	7.33722e-08	0.11054		1.10002e-07	0.02946	1.09517e-07	0.02873
7.66254e-08	0.17387	7.67073e-08	0.09484		1.15002e-07	0.02846	1.14495e-07	0.02967
7.99569e-08	0.18053	8.00423e-08	0.11304		1.20002e-07	0.02908	1.19473e-07	0.02977
8.32885e-08	0.17214	8.33774e-08	0.14919		1.25002e-07	0.01737	1.24451e-07	0.03143
8.662e-08	0.18001	8.67125e-08	0.17256		1.30002e-07	0.01496	1.29429e-07	0.02636
8.99515e-08	0.16729	9.00476e-08	0.19145		1.35002e-07	0.02003	1.34407e-07	0.02256
9.32831e-08	0.13318	9.33827e-08	0.23306		1.40002e-07	0.02856	1.39385e-07	0.0239
9.66146e-08	0.10124	9.67178e-08	0.23919		1.45002e-07	0.03163	1.44363e-07	0.01923
9.99461e-08	0.09236	1.00053e-07	0.25724		1.50002e-07	0.02663	1.49341e-07	0.02077
1.03278e-07	0.12267	1.03388e-07	0.2772		1.55002e-07	0.01701	1.54319e-07	0.02543
1.06609e-07	0.14784	1.06723e-07	0.25423		1.60003e-07	0.0129	1.59297e-07	0.03024
1.09941e-07	0.14747	1.10058e-07	0.20516		1.65003e-07	0.01625	1.64275e-07	0.03042
1.13272e-07	0.15054	1.13393e-07	0.20387		1.70003e-07	0.02463	1.69253e-07	0.02832
1.16604e-07	0.19082	1.16728e-07	0.21291		1.75003e-07	0.02724	1.74231e-07	0.02967
1.19935e-07	0.18719	1.20064e-07	0.20479		1.80003e-07	0.02262	1.79209e-07	0.02786
1.23267e-07	0.21079	1.23399e-07	0.1654		1.85003e-07	0.02809	1.84187e-07	0.02884
1.26598e-07	0.22884	1.26734e-07	0.13325		1.90003e-07	0.02633	1.89165e-07	0.03086
1.2993e-07	0.22325	1.30069e-07	0.16509		1.95003e-07	0.0213	1.94143e-07	0.0208
1.33262e-07	0.20307	1.33404e-07	0.20598		2.00003e-07	0.02132	1.99121e-07	0.02597
1.36593e-07	0.20244	1.36739e-07	0.24961		2.05003e-07	0.02587	2.04099e-07	0.02152
1.39925e-07	0.19377	1.40074e-07	0.27037		2.10003e-07	0.02884	2.09077e-07	0.02136
1.43256e-07	0.17086	1.43409e-07	0.29438		2.15003e-07	0.02858	2.14055e-07	0.02399
1.46588e-07	0.19286	1.46744e-07	0.30385		2.20004e-07	0.02762	2.19033e-07	0.02652
1.49919e-07	0.20041	1.50079e-07	0.29772		2.25004e-07	0.02607	2.24011e-07	0.03052
1.53251e-07	0.22075	1.53415e-07	0.2629		2.30004e-07	0.02893	2.28989e-07	0.02644
1.56582e-07	0.25394	1.5675e-07	0.22629		2.35004e-07	0.02604	2.33967e-07	0.02365
1.59914e-07	0.27384	1.60085e-07	0.19328		2.40004e-07	0.02125	2.38945e-07	0.01921
1.63245e-07	0.25936	1.6342e-07	0.16586		2.45004e-07	0.01434	2.43923e-07	0.01999
1.66577e-07	0.24631	1.66755e-07	0.14484		2.50004e-07	0.0181	2.48901e-07	0.02609
1.69908e-07	0.23942	1.7009e-07	0.11366		2.55004e-07	0.02312	2.53879e-07	0.02667
1.7324e-07	0.20584	1.73425e-07	0.1238		2.60004e-07	0.02517	2.58857e-07	0.02864
1.76572e-07	0.20092	1.7676e-07	0.17707		2.65004e-07	0.02452	2.63835e-07	0.02981
1.79903e-07	0.18712	1.80095e-07	0.19661		2.70004e-07	0.02474	2.68813e-07	0.02323
1.83235e-07	0.18205	1.8343e-07	0.20393		2.75004e-07	0.01821	2.73791e-07	0.01696
1.86566e-07	0.15931	1.86765e-07	0.19277		2.80004e-07	0.01648	2.78769e-07	0.01332
1.89898e-07	0.15106	1.90101e-07	0.17994		2.85005e-07	0.01657	2.83747e-07	0.01966
1.93229e-07	0.17844	1.93436e-07	0.16709		2.90005e-07	0.02066	2.88725e-07	0.02294
1.96561e-07	0.1729	1.96771e-07	0.18745		2.95005e-07	0.02979	2.93703e-07	0.0245
1.99892e-07	0.19287	2.00106e-07	0.20377		3.00005e-07	0.03019	2.98681e-07	0.02389
2.03224e-07	0.21186	2.03441e-07	0.21795		3.05005e-07	0.02737	3.03659e-07	0.01928
2.06555e-07	0.20762	2.06776e-07	0.21707		3.10005e-07	0.02645	3.08637e-07	0.02434
2.09887e-07	0.21061	2.10111e-07	0.2409		3.15005e-07	0.02773	3.13615e-07	0.02156
2.13218e-07	0.19196	2.13446e-07	0.2583		3.20005e-07	0.02843	3.18593e-07	0.02366
2.1655e-07	0.14758	2.16781e-07	0.24296		3.25005e-07	0.02897	3.23571e-07	0.02538
2.19882e-07	0.13057	2.20116e-07	0.23761		3.30005e-07	0.02772	3.2855e-07	0.02559
2.23213e-07	0.1367	2.23452e-07	0.24716		3.35005e-07	0.02684	3.33528e-07	0.02921
2.26545e-07	0.15194	2.26787e-07	0.26233		3.40005e-07	0.02669	3.38506e-07	0.02677
2.29876e-07	0.15328	2.30122e-07	0.27352		3.45006e-07	0.0251	3.43484e-07	0.02685
2.33208e-07	0.17606	2.33457e-07	0.27172		3.50006e-07	0.01992	3.48462e-07	0.02367
2.36539e-07	0.22162	2.36792e-07	0.25489		3.55006e-07	0.01429	3.5344e-07	0.01959
2.39871e-07	0.2731	2.40127e-07	0.22357		3.60006e-07	0.01222	3.58418e-07	0.0238
2.43202e-07	0.28649	2.43462e-07	0.18764		3.65006e-07	0.01492	3.63396e-07	0.02915
2.46534e-07	0.25695	2.46797e-07	0.17232		3.70006e-07	0.02194	3.68374e-07	0.03099
2.49865e-07	0.2348	2.50132e-07	0.18441		3.75006e-07	0.02252	3.73352e-07	0.03022
2.53197e-07	0.21335	2.53467e-07	0.21199		3.80006e-07	0.02074	3.7833e-07	0.02347
2.56528e-07	0.16051	2.56803e-07	0.2233		3.85006e-07	0.01778	3.83308e-07	0.01888
2.5986e-07	0.12424	2.60138e-07	0.22023		3.90006e-07	0.02387	3.88286e-07	0.01543
2.63192e-07	0.11689	2.63473e-07	0.21417		3.95006e-07	0.02689	3.93264e-07	0.01851
2.66523e-07	0.12967	2.66808e-07	0.21464		4.00006e-07	0.02864	3.98242e-07	0.02284
2.69855e-07	0.14697	2.70143e-07	0.22979		4.05006e-07	0.028	4.0322e-07	0.0207
2.73186e-07	0.17011	2.73478e-07	0.24872		4.10007e-07	0.0268	4.08198e-07	0.02085
2.76518e-07	0.17465	2.76813e-07	0.23296		4.15007e-07	0.02825	4.13176e-07	0.0203
2.79849e-07	0.21719	2.80148e-07	0.22388		4.20007e-07	0.02383	4.18154e-07	0.0193
2.83181e-07	0.26776	2.83483e-07	0.22105		4.25007e-07	0.02095	4.23132e-07	0.01517
2.86512e-07	0.25008	2.86818e-07	0.21218		4.30007e-07	0.02228	4.2811e-07	0.01392
2.89844e-07	0.22203	2.90154e-07	0.20563		4.35007e-07	0.02609	4.33088e-07	0.0124
2.93175e-07	0.20406	2.93489e-07	0.21129		4.40007e-07	0.02348	4.38066e-07	0.0222
2.96507e-07	0.21537	2.96824e-07	0.2052		4.45007e-07	0.02677	4.43044e-07	0.02617
2.99838e-07	0.23893	3.00159e-07	0.22601		4.50007e-07	0.0293	4.48022e-07	0.02275
3.0317e-07	0.27798	3.03494e-07	0.21943		4.55007e-07	0.02763	4.53e-07	0.0217
3.06502e-07	0.24982	3.06829e-07	0.21965		4.60007e-07	0.02687	4.57978e-07	0.01724
3.09833e-07	0.21676	3.10164e-07	0.21509		4.65007e-07	0.02538	4.62956e-07	0.01605
3.13165e-07	0.21902	3.13499e-07	0.20174		4.70008e-07	0.02645	4.67934e-07	0.01804
3.16496e-07	0.22082	3.16834e-07	0.19076		4.75008e-07	0.02781	4.72912e-07	0.02417
3.19828e-07	0.23842	3.20169e-07	0.21059		4.80008e-07	0.02661	4.7789e-07	0.0266
3.23159e-07	0.24532	3.23504e-07	0.24346		4.85008e-07	0.02469	4.82868e-07	0.02732
3.26491e-07	0.25243	3.2684e-07	0.25817		4.90008e-07	0.02399	4.87846e-07	0.02521
3.29822e-07	0.25146	3.30175e-07	0.25275		4.95008e-07	0.0223	4.92824e-07	0.02167
3.33154e-07	0.25919	3.3351e-07	0.2462		5.00008e-07	0.02368	4.97802e-07	0.0151
3.36485e-07	0.2778	3.36845e-07	0.24296		5.05008e-07	0.02213	5.0278e-07	0.0117
3.39817e-07	0.22798	3.4018e-07	0.22741		5.10008e-07	0.02583	5.07758e-07	0.01215
3.43148e-07	0.14991	3.43515e-07	0.20258		5.15008e-07	0.03029	5.12736e-07	0.01195
3.4648e-07	0.14691	3.4685e-07	0.17176		5.20008e-07	0.02702	5.17714e-07	0.01798
3.49811e-07	0.15865	3.50185e-07	0.17499		5.25008e-07	0.02197	5.22692e-07	0.02622
3.53143e-07	0.18855	3.5352e-07	0.17767		5.30008e-07	0.01911	5.2767e-07	0.02597
3.56475e-07	0.19854	3.56855e-07	0.14675		5.35009e-07	0.01597	5.32648e-07	0.02121
3.59806e-07	0.22065	3.60191e-07	0.14075		5.40009e-07	0.01965	5.37626e-07	0.02545
3.63138e-07	0.25109	3.63526e-07	0.16333		5.45009e-07	0.02256	5.42604e-07	0.02542
3.66469e-07	0.25377	3.66861e-07	0.17902		5.50009e-07	0.02448	5.47583e-07	0.02401
3.69801e-07	0.26186	3.70196e-07	0.17142		5.55009e-07	0.02853	5.52561e-07	0.02638
3.73132e-07	0.2615	3.73531e-07	0.17009		5.60009e-07	0.02625	5.57539e-07	0.02601
3.76464e-07	0.25892	3.76866e-07	0.20761		5.65009e-07	0.02699	5.62517e-07	0.02535
3.79795e-07	0.22052	3.80201e-07	0.22327		5.70009e-07	0.02533	5.67495e-07	0.0217
3.83127e-07	0.19855	3.83536e-07	0.23819		5.75009e-07	0.01881	5.72473e-07	0.0184
3.86458e-07	0.19483	3.86871e-07	0.245		5.80009e-07	0.01378	5.77451e-07	0.0191
3.8979e-07	0.20223	3.90206e-07	0.26037		5.85009e-07	0.01819	5.82429e-07	0.02523
3.93122e-07	0.23738	3.93542e-07	0.27292		5.90009e-07	0.02636	5.87407e-07	0.02593
3.96453e-07	0.26223	3.96877e-07	0.24172		5.95009e-07	0.02987	5.92385e-07	0.02946
3.99785e-07	0.24236	4.00212e-07	0.21467		6.0001e-07	0.02787	5.97363e-07	0.02973
4.03116e-07	0.23085	4.03547e-07	0.19741		6.0501e-07	0.02417	6.02341e-07	0.02275
4.06448e-07	0.20028	4.06882e-07	0.1999		6.1001e-07	0.01831	6.07319e-07	0.02333
4.09779e-07	0.19546	4.10217e-07	0.19829		6.1501e-07	0.01463	6.12297e-07	0.02262
4.13111e-07	0.17964	4.13552e-07	0.18267		6.2001e-07	0.01371	6.17275e-07	0.0192
4.16442e-07	0.16821	4.16887e-07	0.16784		6.2501e-07	0.01638	6.22253e-07	0.02294
4.19774e-07	0.16481	4.20222e-07	0.18107		6.3001e-07	0.01936	6.27231e-07	0.02502
4.23105e-07	0.16506	4.23557e-07	0.17003		6.3501e-07	0.02187	6.32209e-07	0.02797
4.26437e-07	0.16212	4.26893e-07	0.17155		6.4001e-07	0.02333	6.37187e-07	0.02311
4.29768e-07	0.18695	4.30228e-07	0.18009		6.4501e-07	0.02805	6.42165e-07	0.02133
4.331e-07	0.23635	4.33563e-07	0.19184		6.5001e-07	0.02839	6.47143e-07	0.01847
4.36432e-07	0.25128	4.36898e-07	0.16316		6.5501e-07	0.03096	6.52121e-07	0.02179
4.39763e-07	0.27137	4.40233e-07	0.1718		6.60011e-07	0.02554	6.57099e-07	0.02308
4.43095e-07	0.23055	4.43568e-07	0.18027		6.65011e-07	0.01878	6.62077e-07	0.02412
4.46426e-07	0.20372	4.46903e-07	0.19432		6.70011e-07	0.0128	6.67055e-07	0.0224
4.49758e-07	0.20891	4.50238e-07	0.19311		6.75011e-07	0.01372	6.72033e-07	0.03008
4.53089e-07	0.25516	4.53573e-07	0.18072		6.80011e-07	0.01999	6.77011e-07	0.02809
4.56421e-07	0.28268	4.56908e-07	0.16872		6.85011e-07	0.02558	6.81989e-07	0.03006
4.59752e-07	0.23655	4.60244e-07	0.16689		6.90011e-07	0.02672	6.86967e-07	0.02844
4.63084e-07	0.21222	4.63579e-07	0.19528		6.95011e-07	0.02269	6.91945e-07	0.02817
4.66415e-07	0.23507	4.66914e-07	0.22548		7.00011e-07	0.02484	6.96923e-07	0.02577
4.69747e-07	0.24405	4.70249e-07	0.23322		7.05011e-07	0.03038	7.01901e-07	0.02328
4.73078e-07	0.25211	4.73584e-07	0.23658		7.10011e-07	0.02674	7.06879e-07	0.02253
4.7641e-07	0.25825	4.76919e-07	0.23805		7.15011e-07	0.02684	7.11857e-07	0.01931
4.79741e-07	0.23594	4.80254e-07	0.27753		7.20011e-07	0.0274	7.16835e-07	0.01876
4.83073e-07	0.19765	4.83589e-07	0.28876		7.25012e-07	0.02605	7.21813e-07	0.01479
4.86405e-07	0.25357	4.86924e-07	0.27538		7.30012e-07	0.02616	7.26791e-07	0.02081
4.89736e-07	0.28079	4.90259e-07	0.26159		7.35012e-07	0.02847	7.31769e-07	0.01887
4.93068e-07	0.26466	4.93594e-07	0.24168		7.40012e-07	0.0299	7.36747e-07	0.02182
4.96399e-07	0.25372	4.9693e-07	0.2253		7.45012e-07	0.03017	7.41725e-07	0.02397
4.99731e-07	0.2358	5.00265e-07	0.24667		7.50012e-07	0.02415	7.46703e-07	0.02362
5.03062e-07	0.21729	5.036e-07	0.25157		7.55012e-07	0.01757	7.51681e-07	0.02203
5.06394e-07	0.17706	5.06935e-07	0.25725		7.60012e-07	0.01632
5.09725e-07	0.21118	5.1027e-07	0.27133		7.65012e-07	0.02159
5.13057e-07	0.24111	5.13605e-07	0.27273		7.70012e-07	0.02682
5.16388e-07	0.18107	5.1694e-07	0.26271		7.75012e-07	0.02816
5.1972e-07	0.13373	5.20275e-07	0.25088		7.80012e-07	0.02816
5.23051e-07	0.13082	5.2361e-07	0.23454		7.85013e-07	0.02773
5.26383e-07	0.15678	5.26945e-07	0.23952		7.90013e-07	0.02378
5.29715e-07	0.16833	5.30281e-07	0.22079		7.95013e-07	0.01624
5.33046e-07	0.19567	5.33616e-07	0.19838		8.00013e-07	0.01619
5.36378e-07	0.20656	5.36951e-07	0.19921		8.05013e-07	0.02323
5.39709e-07	0.1754	5.40286e-07	0.1684		8.10013e-07	0.02758
5.43041e-07	0.14957	5.43621e-07	0.1456		8.15013e-07	0.0234
5.46372e-07	0.1505	5.46956e-07	0.13862		8.20013e-07	0.02579
5.49704e-07	0.17768	5.50291e-07	0.18537		8.25013e-07	0.01887
5.53035e-07	0.20108	5.53626e-07	0.22163		8.30013e-07	0.01491
5.56367e-07	0.18526	5.56961e-07	0.23335		8.35013e-07	0.01648
5.59698e-07	0.18379	5.60296e-07	0.24951		8.40013e-07	0.02167
5.6303e-07	0.16868	5.63632e-07	0.26639		8.45013e-07	0.02212
5.66361e-07	0.16701	5.66967e-07	0.2532		8.50014e-07	0.01996
5.69693e-07	0.16842	5.70302e-07	0.22744		8.55014e-07	0.02149
5.73025e-07	0.14937	5.73637e-07	0.20431		8.60014e-07	0.02195
5.76356e-07	0.16266	5.76972e-07	0.1836		8.65014e-07	0.02045
5.79688e-07	0.18752	5.80307e-07	0.16943		8.70014e-07	0.02199
5.83019e-07	0.20148	5.83642e-07	0.17962		8.75014e-07	0.01612
5.86351e-07	0.2379	5.86977e-07	0.18702		8.80014e-07	0.01759
5.89682e-07	0.26094	5.90312e-07	0.17964		8.85014e-07	0.02118
5.93014e-07	0.28913	5.93647e-07	0.22665
5.96345e-07	0.29894	5.96983e-07	0.23307
5.99677e-07	0.28481	6.00318e-07	0.21305
6.03008e-07	0.25473	6.03653e-07	0.18002
6.0634e-07	0.26315	6.06988e-07	0.18281
6.09671e-07	0.27298	6.10323e-07	0.19742
6.13003e-07	0.2573	6.13658e-07	0.20572
6.16335e-07	0.23198	6.16993e-07	0.23127
6.19666e-07	0.20282	6.20328e-07	0.2644
6.22998e-07	0.19268	6.23663e-07	0.27524
6.26329e-07	0.21986	6.26998e-07	0.26872
6.29661e-07	0.23473	6.30334e-07	0.26202
6.32992e-07	0.25901	6.33669e-07	0.23318
6.36324e-07	0.22862	6.37004e-07	0.21405
6.39655e-07	0.19928	6.40339e-07	0.21707
6.42987e-07	0.20361	6.43674e-07	0.20426
6.46318e-07	0.21486	6.47009e-07	0.19047
6.4965e-07	0.20305	6.50344e-07	0.17256
6.52981e-07	0.16846	6.53679e-07	0.16608
6.56313e-07	0.18521	6.57014e-07	0.15518
6.59645e-07	0.23234	6.60349e-07	0.15031
6.62976e-07	0.26702	6.63684e-07	0.17155
6.66308e-07	0.30757	6.6702e-07	0.17627
6.69639e-07	0.30494	6.70355e-07	0.19767
6.72971e-07	0.27956	6.7369e-07	0.23315
6.76302e-07	0.28004	6.77025e-07	0.24817
6.79634e-07	0.27784	6.8036e-07	0.23447
6.82965e-07	0.24504	6.83695e-07	0.24257
6.86297e-07	0.21804	6.8703e-07	0.24822
6.89628e-07	0.21999	6.90365e-07	0.23563
6.9296e-07	0.21102	6.937e-07	0.23105
6.96291e-07	0.20822	6.97035e-07	0.22135
6.99623e-07	0.20209	7.00371e-07	0.21681
7.02955e-07	0.20578	7.03706e-07	0.19664
7.06286e-07	0.21706	7.07041e-07	0.18644
7.09618e-07	0.23407	7.10376e-07	0.1907
7.12949e-07	0.21309	7.13711e-07	0.18716
7.16281e-07	0.16442	7.17046e-07	0.18185
7.19612e-07	0.14516	7.20381e-07	0.16599
7.22944e-07	0.15268	7.23716e-07	0.1611
7.26275e-07	0.16675	7.27051e-07	0.161
7.29607e-07	0.17249	7.30386e-07	0.16988
7.32938e-07	0.22145	7.33722e-07	0.18114
7.3627e-07	0.25771	7.37057e-07	0.21527
7.39601e-07	0.29036	7.40392e-07	0.21329
7.42933e-07	0.28968	7.43727e-07	0.20775
7.46265e-07	0.29316	7.47062e-07	0.19426
7.49596e-07	0.27439	7.50397e-07	0.18007
7.52928e-07	0.25369	7.53732e-07	0.16668
		7.57067e-07	0.16918
		7.60402e-07	0.17436
		7.63737e-07	0.15734
		7.67073e-07	0.15772
		7.70408e-07	0.16771
		7.73743e-07	0.21586

## Sheet: b
ASCAST					DIB					DIB/TA/SVA					DIB/SVA/TA
IP		OOP			IP		OOP			IP		OOP			IP		OOP
0.14557	691.9	0.20186	5761.58		0.14557	643.339	0.20186	5649.56		0.14557	643.142	0.20186	5244.18		0.14557	596.515	0.20186	5120.97
0.15176	701.507	0.20827	5295.86		0.15176	661.378	0.20827	5174.23		0.15176	652.144	0.20827	4707		0.15176	579.234	0.20827	4830.59
0.15796	705.861	0.21468	4455.78		0.15796	664.074	0.21468	4349.91		0.15796	675.001	0.21468	3808.42		0.15796	578.997	0.21468	4217.8
0.16415	739.715	0.22109	4146.13		0.16415	676.121	0.22109	4040.94		0.16415	676.438	0.22109	3487.65		0.16415	601.685	0.22109	4044.85
0.17035	774.654	0.2275	3884.02		0.17035	698.885	0.2275	3790.67		0.17035	700.5	0.2275	3205.96		0.17035	598.254	0.2275	3922.63
0.17654	774.571	0.23391	3676.8		0.17654	707	0.23391	3607.86		0.17654	712.589	0.23391	3024.73		0.17654	613.629	0.23391	3766.94
0.18274	809.662	0.24031	3535.57		0.18274	726.483	0.24031	3498.35		0.18274	709.499	0.24031	2937.04		0.18274	615.145	0.24031	3707.32
0.18893	831.227	0.24672	3441.72		0.18893	735.512	0.24672	3418.54		0.18893	735.223	0.24672	2971.08		0.18893	636.211	0.24672	3741.54
0.19513	846.729	0.25313	3269.41		0.19513	768.483	0.25313	3304.88		0.19513	750.789	0.25313	2919.8		0.19513	643.185	0.25313	3562.39
0.20132	885.135	0.25954	3244.29		0.20132	784.755	0.25954	3315.11		0.20132	785.525	0.25954	3013.53		0.20132	655.263	0.25954	3568.64
0.20752	906.157	0.26595	3231.67		0.20752	823.534	0.26595	3350.47		0.20752	801.899	0.26595	3152.37		0.20752	701.024	0.26595	3569.81
0.21371	925.141	0.27236	3292.21		0.21371	848.932	0.27236	3504.14		0.21371	837	0.27236	3398.26		0.21371	723.53	0.27236	3684.36
0.2199	956.368	0.27876	3235.74		0.2199	897.142	0.27876	3495.22		0.2199	869.227	0.27876	3523.47		0.2199	754.832	0.27876	3611.12
0.2261	984.794	0.28517	3223.44		0.2261	957.195	0.28517	3500.39		0.2261	935.091	0.28517	3604.91		0.2261	793.01	0.28517	3563.54
0.23229	1022.05	0.29158	3217.09		0.23229	1043.06	0.29158	3491.64		0.23229	984.13	0.29158	3700.58		0.23229	860.481	0.29158	3495.5
0.23849	1066.9	0.29799	3236.37		0.23849	1114.68	0.29799	3487.37		0.23849	1065.32	0.29799	3789.69		0.23849	923.386	0.29799	3465.37
0.24468	1099.56	0.3044	3228.57		0.24468	1209.02	0.3044	3519.3		0.24468	1153.92	0.3044	3879.72		0.24468	1001.9	0.3044	3384.26
0.25088	1137.81	0.31081	3214.63		0.25088	1326.44	0.31081	3524.98		0.25088	1256.69	0.31081	4007.41		0.25088	1096.45	0.31081	3366.37
0.25707	1185.47	0.31721	3191.66		0.25707	1456.88	0.31721	3457.68		0.25707	1379.73	0.31721	3987.89		0.25707	1205.44	0.31721	3272.28
0.26327	1227.74	0.32362	3122.8		0.26327	1608.77	0.32362	3352.14		0.26327	1526.77	0.32362	3897.39		0.26327	1318.66	0.32362	3094.37
0.26946	1264.55	0.33003	3043.69		0.26946	1733.46	0.33003	3262.88		0.26946	1657.36	0.33003	3864.97		0.26946	1446.7	0.33003	2998.03
0.27565	1302.72	0.33644	2998.04		0.27565	1853.58	0.33644	3142.34		0.27565	1812.76	0.33644	3791.71		0.27565	1565.89	0.33644	2885.42
0.28185	1325.4	0.34285	2926.72		0.28185	1949.28	0.34285	3038.62		0.28185	1914.71	0.34285	3712.34		0.28185	1690.91	0.34285	2845.32
0.28804	1359.92	0.34925	2850.82		0.28804	2001.64	0.34925	2922.59		0.28804	2012.89	0.34925	3584.61		0.28804	1770.96	0.34925	2697.45
0.29424	1376.22	0.35566	2731.75		0.29424	2011.99	0.35566	2790.88		0.29424	2068.13	0.35566	3400.85		0.29424	1799.1	0.35566	2576.64
0.30043	1373.75	0.36207	2618.56		0.30043	1974.87	0.36207	2650.72		0.30043	2056.65	0.36207	3262.08		0.30043	1808.04	0.36207	2402.85
0.30663	1364.69	0.36848	2470.81		0.30663	1888.42	0.36848	2419.26		0.30663	2006.91	0.36848	2963.63		0.30663	1738.86	0.36848	2208.57
0.31282	1353.74	0.37489	2344.63		0.31282	1789.91	0.37489	2279.24		0.31282	1937.18	0.37489	2793.07		0.31282	1673.87	0.37489	2084.89
0.31901	1304.68	0.3813	2226.73		0.31901	1636.91	0.3813	2137.89		0.31901	1798.91	0.3813	2612.57		0.31901	1549.37	0.3813	1976.6
0.32521	1273.85	0.38771	2112.33		0.32521	1528.43	0.38771	1981.75		0.32521	1696.62	0.38771	2435.59		0.32521	1446.59	0.38771	1833.99
0.3314	1218.19	0.39411	1986.74		0.3314	1385.54	0.39411	1840.71		0.3314	1529.18	0.39411	2234.58		0.3314	1322.62	0.39411	1682.07
0.3376	1169.77	0.40052	1887.26		0.3376	1267.49	0.40052	1725.82		0.3376	1397.69	0.40052	2074.9		0.3376	1223.6	0.40052	1595.07
0.34379	1124.66	0.40693	1796.73		0.34379	1181	0.40693	1632.19		0.34379	1299.47	0.40693	1966.96		0.34379	1128.41	0.40693	1512.97
0.34999	1073.28	0.41334	1701.7		0.34999	1092.98	0.41334	1538.49		0.34999	1193.43	0.41334	1842.41		0.34999	1045.79	0.41334	1442.38
0.35618	1015.1	0.41975	1622.84		0.35618	1016.96	0.41975	1464.89		0.35618	1115.47	0.41975	1727.89		0.35618	980.532	0.41975	1394.37
0.36238	976.635	0.42616	1534.99		0.36238	967.47	0.42616	1396.6		0.36238	1059.21	0.42616	1631.38		0.36238	930.301	0.42616	1324.14
0.36857	941.095	0.43256	1466.29		0.36857	931.505	0.43256	1330.91		0.36857	1008.28	0.43256	1524.78		0.36857	901.586	0.43256	1274.09
0.37477	911.844	0.43897	1404.25		0.37477	899.465	0.43897	1287.56		0.37477	985.976	0.43897	1462.86		0.37477	873.512	0.43897	1238.96
0.38096	896.06	0.44538	1334.13		0.38096	873.285	0.44538	1232.65		0.38096	959	0.44538	1388.52		0.38096	859.924	0.44538	1200.27
0.38715	863.928	0.45179	1279.27		0.38715	877.611	0.45179	1186.33		0.38715	939.425	0.45179	1316.65		0.38715	839.517	0.45179	1168.17
0.39335	843.656	0.4582	1228.89		0.39335	854.058	0.4582	1135.27		0.39335	910.975	0.4582	1259.07		0.39335	818.825	0.4582	1129.86
0.39954	821.9	0.4646	1180.72		0.39954	833.921	0.4646	1108.59		0.39954	889.489	0.4646	1206.79		0.39954	797.346	0.4646	1111.73
0.40574	782.411	0.47101	1134.83		0.40574	804.575	0.47101	1080.45		0.40574	860.535	0.47101	1183.2		0.40574	758.999	0.47101	1091.83
0.41193	743.509	0.47742	1096.53		0.41193	764.006	0.47742	1053.85		0.41193	808.673	0.47742	1133.34		0.41193	708.174	0.47742	1058.66
0.41813	705.057	0.48383	1070.43		0.41813	711.917	0.48383	1028.59		0.41813	746.614	0.48383	1118.24		0.41813	673.934	0.48383	1052
0.42432	658.932	0.56073	846.031		0.42432	670.593	0.56073	857.03		0.42432	702.556	0.56073	896.29		0.42432	623.113	0.56073	883.388
0.43052	619.867	0.56714	826.364		0.43052	613.772	0.56714	840.486		0.43052	653.575	0.56714	887.215		0.43052	585.355	0.56714	872.674
0.43671	580.263	0.57355	819.656		0.43671	570.11	0.57355	829.937		0.43671	612.106	0.57355	875.227		0.43671	548.644	0.57355	862.422
0.4429	540.442	0.57996	800.827		0.4429	526.333	0.57996	820.892		0.4429	566.544	0.57996	869.986		0.4429	504.264	0.57996	845.844
0.4491	506.716	0.58636	790.028		0.4491	487.744	0.58636	809.964		0.4491	526.18	0.58636	853.605		0.4491	476.208	0.58636	840.152
0.45529	479.185	0.59277	779.671		0.45529	464.517	0.59277	798.643		0.45529	503.811	0.59277	840.3		0.45529	453.333	0.59277	834.552
0.46149	453.821	0.59918	773.016		0.46149	435.935	0.59918	784.17		0.46149	476.62	0.59918	820.371		0.46149	427.89	0.59918	822.012
0.46768	431.223	0.60559	753.146		0.46768	413.054	0.60559	776.844		0.46768	454.883	0.60559	809.324		0.46768	400.995	0.60559	809.379
0.47388	412.288	0.612	744.473		0.47388	389.732	0.612	767.991		0.47388	432.98	0.612	791.176		0.47388	391.507	0.612	797.819
0.48007	394.976	0.6184	738.293		0.48007	376.757	0.6184	753.695		0.48007	408.824	0.6184	785.444		0.48007	377.544	0.6184	795.11
0.48627	381.273	0.62481	731.033		0.48627	358.728	0.62481	751.224		0.48627	398.556	0.62481	773.347		0.48627	363.64	0.62481	779.352
0.49246	366.121	0.63122	714.706		0.49246	349.25	0.63122	737.847		0.49246	389.68	0.63122	758.333		0.49246	351.853	0.63122	764.898
0.49866	357.473	0.63763	703.615		0.49866	337.74	0.63763	719.723		0.49866	376.736	0.63763	751.973		0.49866	343.485	0.63763	749.968
0.50485	341.34	0.64404	698.18		0.50485	329.94	0.64404	714.08		0.50485	360.888	0.64404	735.143		0.50485	330.879	0.64404	747.38
0.51104	334.021	0.65045	687.982		0.51104	315.896	0.65045	703.332		0.51104	370	0.65045	724.274		0.51104	301.137	0.65045	728.191
0.52963	330.196	0.65685	677.476		0.52963	323.813	0.65685	692.9		0.52963	344.799	0.65685	720		0.52963	328.762	0.65685	715.412
0.53582	332.3	0.66326	665.069		0.53582	318.462	0.66326	681.534		0.53582	347.38	0.66326	710.192		0.53582	322.362	0.66326	703.724
0.54202	335.032	0.66967	660.716		0.54202	315.809	0.66967	673.719		0.54202	352.293	0.66967	690.103		0.54202	322.32	0.66967	692.839
0.54821	334.668	0.67608	656.228		0.54821	313.662	0.67608	666.675		0.54821	349.712	0.67608	679.976		0.54821	321.568	0.67608	687.193
0.55441	336.385	0.68249	643.198		0.55441	317.252	0.68249	663.452		0.55441	347.806	0.68249	671.4		0.55441	325.271	0.68249	681.629
0.5606	336.729	0.6889	642.275		0.5606	320.73	0.6889	646.451		0.5606	353.234	0.6889	667.585		0.5606	322.258	0.6889	668.097
0.56679	333.856	0.6953	633.626		0.56679	321.299	0.6953	644.376		0.56679	353.419	0.6953	659.125		0.56679	325.174	0.6953	659.312
0.57299	340.932	0.70171	629.184		0.57299	326.334	0.70171	640.679		0.57299	360.35	0.70171	654.32		0.57299	327.257	0.70171	652.385
0.57918	342.886	0.70812	622.246		0.57918	323.735	0.70812	636.085		0.57918	365.562	0.70812	644.084		0.57918	333.633	0.70812	646.612
0.58538	346.305	0.71453	617.535		0.58538	336.057	0.71453	624.067		0.58538	364.905	0.71453	638.33		0.58538	336.136	0.71453	645.532
0.59157	350.329	0.72094	611.545		0.59157	334.962	0.72094	626.089		0.59157	365.799	0.72094	633.193		0.59157	337.659	0.72094	641.199
0.59777	355.123	0.72735	607.219		0.59777	340.041	0.72735	612.586		0.59777	377.348	0.72735	630.244		0.59777	342.281	0.72735	631.783
0.60396	358.959	0.73376	605.767		0.60396	351.26	0.73376	616.106		0.60396	383.109	0.73376	619.849		0.60396	348.958	0.73376	628.414
0.61016	368.02	0.74016	599.349		0.61016	359.912	0.74016	608.023		0.61016	394.381	0.74016	619.964		0.61016	353.509	0.74016	624.593
0.61635	376.69	0.74657	597.764		0.61635	369.55	0.74657	602.065		0.61635	397.224	0.74657	618.622		0.61635	364.165	0.74657	618.203
0.62254	383.778	0.75298	595.841		0.62254	378.349	0.75298	605.147		0.62254	405.813	0.75298	609.034		0.62254	372.801	0.75298	616.842
0.62874	393.109	0.75939	591.636		0.62874	385.559	0.75939	598.959		0.62874	419.856	0.75939	606.333		0.62874	375.977	0.75939	611.434
0.63493	398.056	0.7658	584.938		0.63493	387.489	0.7658	594.057		0.63493	421.456	0.7658	604.806		0.63493	377.898	0.7658	616.577
0.64113	399.208	0.77221	588.369		0.64113	383.153	0.77221	593.68		0.64113	416.682	0.77221	605.304		0.64113	371.048	0.77221	607.624
0.64732	397.27	0.77861	587.411		0.64732	376.141	0.77861	601.346		0.64732	409.986	0.77861	599.67		0.64732	369.084	0.77861	603.875
0.65352	391.579	0.78502	585.461		0.65352	370.471	0.78502	591.387		0.65352	409.663	0.78502	595.511		0.65352	368.638	0.78502	599.671
0.65971	387.356	0.79143	580.075		0.65971	365.013	0.79143	591.827		0.65971	399.385	0.79143	598.915		0.65971	358.466	0.79143	600.623
0.6659	379.991	0.79784	581.149		0.6659	353.829	0.79784	582.468		0.6659	391.921	0.79784	592.543		0.6659	354.894	0.79784	603.354
0.6721	370.941	0.80425	583.274		0.6721	345.648	0.80425	588.595		0.6721	382.962	0.80425	590.447		0.6721	347.059	0.80425	592.497
0.67829	363.906	0.81066	576.776		0.67829	337.685	0.81066	583.611		0.67829	378.507	0.81066	587.151		0.67829	343.867	0.81066	599.36
0.68449	356.356	0.81706	578.129		0.68449	336.172	0.81706	582.38		0.68449	371.645	0.81706	587.18		0.68449	336.28	0.81706	601.362
0.69068	348.609	0.82347	581.252		0.69068	327.178	0.82347	581.394		0.69068	367.078	0.82347	591.657		0.69068	329.944	0.82347	598.633
0.69688	347.569	0.82988	579.132		0.69688	323.108	0.82988	580.939		0.69688	364.627	0.82988	589.72		0.69688	328.206	0.82988	595.02
0.70307	342.936	0.83629	584.846		0.70307	321.106	0.83629	586.43		0.70307	362	0.83629	590.214		0.70307	327.42	0.83629	602.641
0.70927	339.734	0.8427	575.423		0.70927	317.658	0.8427	583.21		0.70927	360.026	0.8427	587.194		0.70927	323.311	0.8427	600.304
0.71546	337.641	0.84911	577.718		0.71546	315.493	0.84911	583.446		0.71546	353.827	0.84911	589.127		0.71546	319.556	0.84911	604.053
0.72166	336.457	0.85551	583.854		0.72166	314.597	0.85551	592.177		0.72166	354.265	0.85551	593.745		0.72166	326.875	0.85551	604.868
0.72785	336.839	0.86192	584.704		0.72785	313.124	0.86192	590.109		0.72785	354.651	0.86192	589.613		0.72785	326.029	0.86192	604.51
0.73404	338.576	0.86833	586.474		0.73404	320.002	0.86833	588.554		0.73404	357.16	0.86833	592.009		0.73404	326.907	0.86833	606.783
0.74024	339.3	0.87474	584.855		0.74024	319.534	0.87474	589.959		0.74024	357.61	0.87474	590.434		0.74024	326.29	0.87474	610.734
0.74643	343.051	0.88115	585.664		0.74643	322.939	0.88115	593.164		0.74643	360.322	0.88115	595.5		0.74643	331.92	0.88115	612.376
0.75263	344.85	0.88756	591.501		0.75263	325.719	0.88756	594.727		0.75263	364.999	0.88756	599.113		0.75263	336.323	0.88756	613.82
0.75882	344.729	0.89396	594.041		0.75882	328.805	0.89396	593.878		0.75882	366.428	0.89396	594.877		0.75882	336.425	0.89396	608.664
0.76502	350.279	0.90037	592.44		0.76502	330.22	0.90037	598.062		0.76502	372.624	0.90037	592.406		0.76502	339.613	0.90037	615.829
0.77121	353.224	0.90678	598.198		0.77121	337.058	0.90678	603.415		0.77121	376.805	0.90678	595.266		0.77121	341.185	0.90678	613.599
0.77741	358.529	0.91319	598		0.77741	340.315	0.91319	601.219		0.77741	377.701	0.91319	598.098		0.77741	343.581	0.91319	621.702
0.7836	355.843	0.9196	602.418		0.7836	343.764	0.9196	603.191		0.7836	375.269	0.9196	600.526		0.7836	345.78	0.9196	620.682
0.7898	359.152	0.92601	606.445		0.7898	344.856	0.92601	605.759		0.7898	382.206	0.92601	605.223		0.7898	351.037	0.92601	622.977
0.79599	360.45	0.93241	605.608		0.79599	343.995	0.93241	605.69		0.79599	381.11	0.93241	607.445		0.79599	347.306	0.93241	630.963
0.80218	363.721	0.93882	612.027		0.80218	346.019	0.93882	611.318		0.80218	389.428	0.93882	604.643		0.80218	348.645	0.93882	631.214
0.80838	364.179	0.94523	618.694		0.80838	346.86	0.94523	612.01		0.80838	393.226	0.94523	605.091		0.80838	352.255	0.94523	629.985
0.81457	364.378	0.95164	613.512		0.81457	349.521	0.95164	621.234		0.81457	388.645	0.95164	608.219		0.81457	354.653	0.95164	634.956
0.82077	365.464	0.95805	622.478		0.82077	353.437	0.95805	621.783		0.82077	385.895	0.95805	614.159		0.82077	353.734	0.95805	639.318
0.82696	366.676	0.96446	627.48		0.82696	354.979	0.96446	622.05		0.82696	392.044	0.96446	614.661		0.82696	357.891	0.96446	639.807
0.83316	367.307	0.97086	636.854		0.83316	353.393	0.97086	631.736		0.83316	391.053	0.97086	622.034		0.83316	356.09	0.97086	646.493
0.83935	365.946	0.97727	639.446		0.83935	353.081	0.97727	635.477		0.83935	397.364	0.97727	622.853		0.83935	358.736	0.97727	654.327
0.84554	363.833	0.98368	642.785		0.84554	358.812	0.98368	634.963		0.84554	395.573	0.98368	635.138		0.84554	362.364	0.98368	664.364
0.85174	365.425	0.99009	646.701		0.85174	361.815	0.99009	645.159		0.85174	399.505	0.99009	635.042		0.85174	365.299	0.99009	666.402
0.85793	367.938	0.9965	655.522		0.85793	361.313	0.9965	651.453		0.85793	402.625	0.9965	643.17		0.85793	365.001	0.9965	674.746
0.86413	370.045	1.00291	656.668		0.86413	363.867	1.00291	651.794		0.86413	403.526	1.00291	644.133		0.86413	371.341	1.00291	674.42
0.87032	371.48	1.00931	667.337		0.87032	362.774	1.00931	662.498		0.87032	408.633	1.00931	650.675		0.87032	371.856	1.00931	686.392
0.87652	373.174	1.01572	671.794		0.87652	370.593	1.01572	672.237		0.87652	411.88	1.01572	659.262		0.87652	378.525	1.01572	690.779
0.88271	376.18	1.02213	677.447		0.88271	372.399	1.02213	677.026		0.88271	416.752	1.02213	662.637		0.88271	380.254	1.02213	699.499
0.88891	378.017	1.02854	687.413		0.88891	373.365	1.02854	677.404		0.88891	420.525	1.02854	665.402		0.88891	384.264	1.02854	705.291
0.8951	378.355	1.03495	693.352		0.8951	374.023	1.03495	697.084		0.8951	421.46	1.03495	681.971		0.8951	386.948	1.03495	712.723
0.90129	381.647	1.04136	701.493		0.90129	378.574	1.04136	704.858		0.90129	426.001	1.04136	690.993		0.90129	389.089	1.04136	724.133
0.90749	387.483	1.04776	707.265		0.90749	379.496	1.04776	713.136		0.90749	430.562	1.04776	695.333		0.90749	393.226	1.04776	727.938
0.91368	387.826	1.05417	716.828		0.91368	383.281	1.05417	722.197		0.91368	431.362	1.05417	698.318		0.91368	393.672	1.05417	737.03
0.91988	391.921	1.06058	723.989		0.91988	384.689	1.06058	729.137		0.91988	437.324	1.06058	713.386		0.91988	398.808	1.06058	748.008
0.92607	394.422	1.06699	731.326		0.92607	384.092	1.06699	738.643		0.92607	441.32	1.06699	714.079		0.92607	401.152	1.06699	754.215
0.93227	399.397	1.0734	743.634		0.93227	387.292	1.0734	750.691		0.93227	441.77	1.0734	725.902		0.93227	399.95	1.0734	769.435
0.93846	404.842	1.07981	754.53		0.93846	396.213	1.07981	761.687		0.93846	446	1.07981	740.164		0.93846	404.507	1.07981	784.203
0.94466	406.482	1.08621	766.068		0.94466	396.681	1.08621	774.018		0.94466	449.093	1.08621	749.246		0.94466	409.556	1.08621	795.578
0.95085	411.799	1.09262	769.89		0.95085	396.174	1.09262	778.276		0.95085	455.363	1.09262	761.538		0.95085	411.218	1.09262	800.401
0.95705	414.919	1.09903	785.085		0.95705	400.896	1.09903	792.82		0.95705	456.334	1.09903	769.667		0.95705	417.03	1.09903	810.869
0.96324	422.041	1.10544	795.091		0.96324	407.216	1.10544	804.45		0.96324	461.379	1.10544	782.785		0.96324	416.252	1.10544	819.845
0.96943	424.662	1.11185	801.118		0.96943	406.605	1.11185	815.385		0.96943	463.072	1.11185	796.097		0.96943	422.966	1.11185	836.839
0.97563	427.724	1.11826	813.457		0.97563	414.581	1.11826	827.566		0.97563	471.884	1.11826	804.739		0.97563	428.572	1.11826	842.355
0.98182	434.289	1.12466	821.548		0.98182	418.003	1.12466	834.331		0.98182	476.413	1.12466	812.151		0.98182	433.647	1.12466	858.709
0.98802	439.328	1.19516	917.417		0.98802	421.231	1.19516	932.284		0.98802	479.933	1.19516	911.158		0.98802	438.257	1.19516	952.861
0.99421	445.371	1.20156	927.011		0.99421	429.342	1.20156	936.814		0.99421	487.017	1.20156	921.089		0.99421	436.582	1.20156	968.686
1.00041	452.913	1.20797	937.69		1.00041	434.858	1.20797	946.085		1.00041	492.991	1.20797	930.943		1.00041	443.716	1.20797	980.65
1.0066	456.885	1.21438	949.521		1.0066	437.698	1.21438	955.394		1.0066	500.83	1.21438	942.102		1.0066	452.179	1.21438	988.386
1.0128	461.86	1.22079	958.232		1.0128	446.06	1.22079	963.054		1.0128	506.61	1.22079	953.852		1.0128	455.888	1.22079	999.531
1.01899	470.739	1.2272	967.169		1.01899	450.052	1.2272	972.357		1.01899	514.119	1.2272	959.507		1.01899	464.74	1.2272	1003.55
1.02518	476.118	1.23361	975.559		1.02518	456.394	1.23361	979.66		1.02518	523.851	1.23361	969.767		1.02518	474.707	1.23361	1018.89
1.03138	486.193	1.24001	982.925		1.03138	459.361	1.24001	984.809		1.03138	529.328	1.24001	980.796		1.03138	475.854	1.24001	1020.83
1.03757	490.253	1.24642	990.755		1.03757	468.465	1.24642	994.033		1.03757	537.441	1.24642	990.568		1.03757	485.481	1.24642	1035.91
1.04377	496.802	1.25283	998.719		1.04377	481.865	1.25283	1000.84		1.04377	552.957	1.25283	998.975		1.04377	496.812	1.25283	1036.76
1.04996	507.19	1.25924	999.235		1.04996	485.163	1.25924	1003.76		1.04996	558.172	1.25924	1012.65		1.04996	505.806	1.25924	1042.82
1.05616	516.109	1.26565	1006.41		1.05616	497.212	1.26565	1013.06		1.05616	573.439	1.26565	1014.46		1.05616	511.128	1.26565	1051.85
1.06235	521.925	1.27206	1018.89		1.06235	501.705	1.27206	1017.73		1.06235	577.523	1.27206	1024.33		1.06235	518.176	1.27206	1060.54
1.06855	531.525	1.27846	1017.42		1.06855	511.579	1.27846	1027.51		1.06855	588.647	1.27846	1025.3		1.06855	526.824	1.27846	1066.73
1.07474	541.204	1.28487	1027.04		1.07474	515.074	1.28487	1032.79		1.07474	600.294	1.28487	1045.61		1.07474	533.421	1.28487	1072.85
1.08093	546.147	1.29128	1038.72		1.08093	523.72	1.29128	1039.6		1.08093	604.246	1.29128	1051.14		1.08093	540.169	1.29128	1082.18
1.08713	554.059	1.29769	1045.34		1.08713	532.376	1.29769	1050.22		1.08713	613.969	1.29769	1063.53		1.08713	549.894	1.29769	1089.68
1.09332	563.237	1.3041	1051.01		1.09332	539.544	1.3041	1055.63		1.09332	627.441	1.3041	1075.57		1.09332	555.247	1.3041	1097.41
1.09952	577.097	1.31051	1058.6		1.09952	548.079	1.31051	1062.21		1.09952	637.606	1.31051	1083.87		1.09952	565.788	1.31051	1107.91
1.10571	578.942	1.31691	1068.65		1.10571	557.874	1.31691	1074.44		1.10571	644.264	1.31691	1095.29		1.10571	573.378	1.31691	1114.93
1.11191	588.702	1.32332	1076.01		1.11191	559.707	1.32332	1080.51		1.11191	652.805	1.32332	1106.59		1.11191	577.485	1.32332	1126.95
1.1181	595.395	1.32973	1082.76		1.1181	568.273	1.32973	1095.8		1.1181	659.374	1.32973	1118.95		1.1181	581.483	1.32973	1131.38
1.1243	602.935	1.33614	1096.94		1.1243	574.894	1.33614	1104.13		1.1243	668.605	1.33614	1134.72		1.1243	592.036	1.33614	1143.48
1.13049	613.002	1.34255	1104.91		1.13049	587.638	1.34255	1117.84		1.13049	681.687	1.34255	1151.6		1.13049	600.943	1.34255	1154.72
1.13668	617.103	1.34896	1113.87		1.13668	590.899	1.34896	1121.8		1.13668	686.622	1.34896	1159.26		1.13668	607.372	1.34896	1166.35
1.14288	630.299	1.35536	1131.16		1.14288	602.21	1.35536	1137.71		1.14288	699.621	1.35536	1176.6		1.14288	612.265	1.35536	1175.68
1.14907	631.319	1.36177	1135.98		1.14907	605.529	1.36177	1158.21		1.14907	704.641	1.36177	1196.07		1.14907	623.767	1.36177	1191
1.15527	638.107	1.36818	1156.39		1.15527	611.113	1.36818	1171.27		1.15527	706.614	1.36818	1209.05		1.15527	622.04	1.36818	1206.32
1.16146	646.387	1.37459	1164.37		1.16146	614.488	1.37459	1185.24		1.16146	715.809	1.37459	1229.36		1.16146	636.34	1.37459	1216.42
1.16766	653.597	1.381	1182.63		1.16766	625.204	1.381	1200.5		1.16766	726.595	1.381	1246.19		1.16766	643.17	1.381	1241.32
1.17385	657.804	1.38741	1193.09		1.17385	625.336	1.38741	1213.92		1.17385	727.825	1.38741	1269.46		1.17385	647.603	1.38741	1249.49
1.18005	661.622	1.39382	1211.51		1.18005	631.122	1.39382	1233.4		1.18005	733.028	1.39382	1293.96		1.18005	648.075	1.39382	1269.21
1.18624	667.978	1.40022	1221.98		1.18624	631.99	1.40022	1249.05		1.18624	732.994	1.40022	1311.97		1.18624	650.759	1.40022	1285.72
1.19244	666.193	1.40663	1240.94		1.19244	634.149	1.40663	1266.71		1.19244	733.93	1.40663	1338.35		1.19244	653.716	1.40663	1299.5
1.19863	668.603	1.41304	1260.71		1.19863	637.554	1.41304	1291.04		1.19863	734.873	1.41304	1359.88		1.19863	653.897	1.41304	1319.28
1.20482	671.706	1.41945	1282.92		1.20482	637.013	1.41945	1310.94		1.20482	737.627	1.41945	1381.19		1.20482	660.379	1.41945	1335.69
1.21102	674.32	1.42586	1297.77		1.21102	636.091	1.42586	1328.89		1.21102	734.071	1.42586	1408.81		1.21102	659.012	1.42586	1359.42
1.21721	672.655	1.43227	1321.06		1.21721	640.284	1.43227	1356.39		1.21721	738.391	1.43227	1436.12		1.21721	659.388	1.43227	1386.98
1.22341	675.224	1.43867	1337.32		1.22341	635.512	1.43867	1376.31		1.22341	729.807	1.43867	1467.12		1.22341	661.634	1.43867	1403.34
1.2296	677.863	1.44508	1362.35		1.2296	637.653	1.44508	1401.21		1.2296	735.512	1.44508	1493.26		1.2296	663.907	1.44508	1425.06
1.2358	680.376	1.45149	1379.88		1.2358	637.5	1.45149	1432.48		1.2358	732.732	1.45149	1526.69		1.2358	666.275	1.45149	1454.72
1.24199	681.472	1.4579	1410.54		1.24199	636.171	1.4579	1458.01		1.24199	728.668	1.4579	1568.51		1.24199	665.272	1.4579	1486
1.24819	673.556	1.46431	1428.52		1.24819	626.838	1.46431	1481.59		1.24819	723.966	1.46431	1590.54		1.24819	662.94	1.46431	1503.82
1.25438	667.722	1.47072	1464.21		1.25438	625.775	1.47072	1518.79		1.25438	718.671	1.47072	1636.13		1.25438	649.858	1.47072	1542.64
1.26057	664.426	1.47712	1483.71		1.26057	618.87	1.47712	1550		1.26057	715.148	1.47712	1670.9		1.26057	651.227	1.47712	1573.91
1.26677	661.889	1.48353	1512.8		1.26677	616.653	1.48353	1574.07		1.26677	709.405	1.48353	1707.74		1.26677	642.983	1.48353	1599.63
1.27296	660.456	1.48994	1545.26		1.27296	614.886	1.48994	1610.51		1.27296	701.318	1.48994	1752.14		1.27296	643.412	1.48994	1627.58
1.27916	656.988	1.49635	1567.8		1.27916	609.257	1.49635	1645.69		1.27916	702.072	1.49635	1785.44		1.27916	639.996	1.49635	1657.88
1.28535	649.995	1.50276	1597.48		1.28535	604.172	1.50276	1685		1.28535	698.612	1.50276	1831.46		1.28535	637.673	1.50276	1697.19
1.29155	648.739	1.50917	1627.51		1.29155	603.876	1.50917	1722.14		1.29155	689.406	1.50917	1871.48		1.29155	632.812	1.50917	1730.57
1.29774	644.175	1.51557	1651.8		1.29774	599.912	1.51557	1750.02		1.29774	683.005	1.51557	1917.65		1.29774	625.439	1.51557	1759.95
1.30394	644.984	1.52198	1685.11		1.30394	597.852	1.52198	1797.55		1.30394	685.822	1.52198	1958.7		1.30394	622.593	1.52198	1798.88
1.31013	636.388	1.52839	1713.58		1.31013	596.276	1.52839	1831.17		1.31013	674.957	1.52839	2003.35		1.31013	621.901	1.52839	1842.89
1.31632	637.096	1.5348	1746.5		1.31632	589.254	1.5348	1875.48		1.31632	675.459	1.5348	2049.34		1.31632	619.957	1.5348	1875.61
1.32252	628.307	1.54121	1779.44		1.32252	590.557	1.54121	1910.94		1.32252	670.217	1.54121	2084.68		1.32252	611.676	1.54121	1911.73
1.32871	625.21	1.54762	1805.33		1.32871	582.788	1.54762	1953.37		1.32871	662.094	1.54762	2143.27		1.32871	608.419	1.54762	1952.05
1.33491	623.411	1.55402	1832.56		1.33491	580.524	1.55402	1986.09		1.33491	670.699	1.55402	2185.09		1.33491	606.222	1.55402	1981.52
1.3411	617.923	1.56043	1859.71		1.3411	575.764	1.56043	2022.82				1.56043	2219.86				1.56043	2019.84
1.3473	617.973	1.56684	1891.26		1.3473	574.198	1.56684	2059.56				1.56684	2266.93				1.56684	2054.6
1.35349	609.609	1.57325	1915.75		1.35349	571.318	1.57325	2097.58		1.35349	652.065	1.57325	2310.02		1.35349	605.384	1.57325	2095.98
1.35969	602.572	1.57966	1935.54		1.35969	566.068	1.57966	2128.21		1.35969	644.833	1.57966	2347.36		1.35969	601.173	1.57966	2117.4
1.36588	601.812	1.58607	1967.67		1.36588	562.731	1.58607	2162.62		1.36588	635.612	1.58607	2379.7		1.36588	593.361	1.58607	2143.2
1.37207	594.221	1.59247	1976.66		1.37207	563.04	1.59247	2193.29		1.37207	639.03	1.59247	2417.61		1.37207	590.861	1.59247	2170.13
1.37827	595.85	1.59888	1999.52		1.37827	558.481	1.59888	2212.88		1.37827	643.472	1.59888	2443.36		1.37827	585.964	1.59888	2191.2
1.38446	590.448	1.60529	2015		1.38446	556.34	1.60529	2235.36		1.38446	635.498	1.60529	2467.96		1.38446	558.817	1.60529	2210.27
1.39066	588.854	1.6117	2025.38		1.39066	551.828	1.6117	2250.54		1.39066	633.461	1.6117	2493.68		1.39066	547.237	1.6117	2222.85
1.39685	582.701	1.61811	2037.73		1.39685	543.787	1.61811	2264.21		1.39685	631.966	1.61811	2496.95		1.39685	538.72	1.61811	2239.45
1.40305	580.078	1.62452	2040.45		1.40305	542.844	1.62452	2270.96		1.40305	620.866	1.62452	2508.86		1.40305	529.977	1.62452	2238.88
1.40924	572.699	1.63092	2047.24		1.40924	536.02	1.63092	2277.56		1.40924	613.977	1.63092	2516.27		1.40924	527.153	1.63092	2235.43
1.41544	565.171	1.63733	2043.02		1.41544	532.502	1.63733	2271.09		1.41544	608.731	1.63733	2510		1.41544	524.245	1.63733	2225.25
1.42163	561.617	1.64374	2042.4		1.42163	525.195	1.64374	2274.27		1.42163	597.012	1.64374	2505.69		1.42163	518.021	1.64374	2223.06
1.42782	556.123	1.65015	2030.77		1.42782	517.328	1.65015	2262.11		1.42782	587.226	1.65015	2495.92		1.42782	510.817	1.65015	2211.21
1.43402	552.055	1.65656	2021.19		1.43402	512.652	1.65656	2244.17		1.43402	582.555	1.65656	2477.69		1.43402	505.944	1.65656	2189.93
1.44021	548	1.66297	2003.94		1.44021	509.808	1.66297	2221.54		1.44021	575.833	1.66297	2454.91		1.44021	499.369	1.66297	2172.43
1.44641	542.875	1.66937	1984.04		1.44641	504.987	1.66937	2198.24		1.44641	572.297	1.66937	2420.19		1.44641	502.428	1.66937	2139.51
1.4526	537.739	1.67578	1961.5		1.4526	500.487	1.67578	2156.95		1.4526	569.059	1.67578	2385.5		1.4526	495.881	1.67578	2111.12
1.4588	531.547	1.68219	1936.58		1.4588	495.214	1.68219	2132.03		1.4588	560.564	1.68219	2349.33		1.4588	493.678	1.68219	2068.94
1.46499	527.455	1.6886	1913.86		1.46499	489.823	1.6886	2091.71		1.46499	553.647	1.6886	2309.94		1.46499	489.753	1.6886	2033.93
1.47119	521.653	1.69501	1876.5		1.47119	485.254	1.69501	2054.02		1.47119	550.429	1.69501	2262.96		1.47119	481.571	1.69501	1992.32
1.47738	515.625	1.70142	1847.4		1.47738	485.177	1.70142	2012.74		1.47738	546.326	1.70142	2209.76		1.47738	477.133	1.70142	1948.15
1.48358	510.738	1.70782	1813.45		1.48358	480.94	1.70782	1966.57		1.48358	545.984	1.70782	2162.43		1.48358	471.569	1.70782	1900.98
1.48977	506.859	1.71423	1775.17		1.48977	475.203	1.71423	1915.59		1.48977	542.153	1.71423	2107.58		1.48977	468.97	1.71423	1862.58
1.49596	505.5	1.72064	1732.88		1.49596	471.989	1.72064	1868.94		1.49596	537.594	1.72064	2054.28		1.49596	459.681	1.72064	1807.64
1.50216	499.829	1.72705	1669.82		1.50216	466.373	1.72705	1819.58		1.50216	531.783	1.72705	1980.38		1.50216	458.167	1.72705	1765.03
1.50835	495.869	1.79113	1299.11		1.50835	465.317	1.79113	1354.61		1.50835	527.394	1.79113	1455.3		1.50835	452.388	1.79113	1304.59
1.51455	490.177	1.79754	1263.56		1.51455	460.692	1.79754	1305.82		1.51455	518.13	1.79754	1405.24		1.51455	448.169	1.79754	1265.07
1.52074	487.937	1.80395	1232.5		1.52074	454.85	1.80395	1264.62		1.52074	515.253	1.80395	1361.23		1.52074	444.287	1.80395	1228.35
1.52694	483.768	1.81036	1194.5		1.52694	452.095	1.81036	1229.35		1.52694	506.875	1.81036	1314.58		1.52694	442.733	1.81036	1185.82
1.53313	479.065	1.81677	1160.8		1.53313	448.424	1.81677	1187.88		1.53313	505.51	1.81677	1276.67		1.53313	440.335	1.81677	1154.42
1.53933	476.729	1.82317	1129.26		1.53933	444.713	1.82317	1154.83		1.53933	501.707	1.82317	1239.26		1.53933	439.73	1.82317	1122.43
1.54552	470.337	1.82958	1095.52		1.54552	442.665	1.82958	1118.05		1.54552	494.703	1.82958	1196.35		1.54552	436.243	1.82958	1086.11
1.55171	469.126	1.83599	1062.62		1.55171	434.522	1.83599	1087.11		1.55171	495.162	1.83599	1161.46		1.55171	429.866	1.83599	1056.52
1.55791	466.964	1.8424	1035.53		1.55791	436.87	1.8424	1052.65		1.55791	491.461	1.8424	1125.3		1.55791	426.447	1.8424	1023.16
1.5641	464.439	1.84881	1008.22		1.5641	434.922	1.84881	1022.63		1.5641	488.961	1.84881	1090.44		1.5641	427.183	1.84881	996.02
1.5703	460.831	1.85522	978.7		1.5703	431.778	1.85522	997.832		1.5703	485.455	1.85522	1060		1.5703	423.665	1.85522	969.591
1.57649	458.25	1.86162	950.126		1.57649	431.975	1.86162	963.391		1.57649	480.16	1.86162	1025.66		1.57649	421.621	1.86162	942.81
1.58269	455.992	1.86803	926.615		1.58269	430.409	1.86803	941.672		1.58269	482.715	1.86803	994.42		1.58269	419.741	1.86803	919.768
1.58888	456.095	1.87444	899.178		1.58888	429.897	1.87444	916.284		1.58888	480.659	1.87444	965.189		1.58888	418.992	1.87444	892.236
1.59508	452.579	1.88085	880.333		1.59508	430.242	1.88085	890.295		1.59508	472.825	1.88085	938.067		1.59508	416.258	1.88085	866.073
1.60127	449.264	1.88726	854.026		1.60127	425.808	1.88726	868.142		1.60127	469.454	1.88726	907.122		1.60127	416.907	1.88726	843.886
1.60746	451.61	1.89367	832.937		1.60746	425.326	1.89367	841.722		1.60746	467.102	1.89367	884.876		1.60746	413.11	1.89367	824.961
1.61366	446.77	1.90007	813.532		1.61366	422.375	1.90007	822.678		1.61366	465.548	1.90007	861.33		1.61366	415.132	1.90007	807.773
1.61985	444.82	1.90648	792.803		1.61985	424.453	1.90648	803.023		1.61985	466.783	1.90648	837.92		1.61985	410.061	1.90648	782.516
1.62605	445.148	1.91289	772.335		1.62605	422.409	1.91289	783.167		1.62605	465.655	1.91289	817.305		1.62605	408.607	1.91289	763.26
1.63224	442.428	1.9193	756.504		1.63224	421.275	1.9193	770.552		1.63224	462.877	1.9193	800.391		1.63224	406.511	1.9193	746.808
1.63844	444.173	1.92571	737.798		1.63844	420.831	1.92571	755.103		1.63844	460.157	1.92571	782.671		1.63844	405.833	1.92571	730.617
1.64463	441.419	1.93212	715.864		1.64463	419.87	1.93212	730.889		1.64463	460.366	1.93212	757.743		1.64463	407.857	1.93212	710.606
1.65083	440.962	1.93852	701.126		1.65083	418.666	1.93852	719.285		1.65083	453.307	1.93852	738.87		1.65083	401.833	1.93852	697.012
1.65702	437.079	1.94493	681.995		1.65702	419.024	1.94493	706.11		1.65702	455.443	1.94493	720.525		1.65702	400.995	1.94493	679.513
1.66321	437.463	1.95134	670.093		1.66321	418.23	1.95134	682.753		1.66321	453.343	1.95134	708.424		1.66321	398.778	1.95134	671.571
1.66941	435.288	1.95775	650.179		1.66941	420.18	1.95775	665.453		1.66941	450.671	1.95775	685.48		1.66941	397.356	1.95775	654.396
1.6756	433.529	1.96416	636.498		1.6756	415.231	1.96416	650.144		1.6756	447.875	1.96416	665.865		1.6756	396.295	1.96416	635.74
1.6818	429.786	1.97057	620.894		1.6818	413.046	1.97057	631.415		1.6818	445.875	1.97057	650.113		1.6818	395.567	1.97057	622.312
1.68799	428.761	1.97697	608.261		1.68799	412.802	1.97697	618.312		1.68799	446.679	1.97697	631.986		1.68799	392.994	1.97697	610.151
1.69419	427.541	1.98338	597.293		1.69419	409.196	1.98338	605.11		1.69419	445.431	1.98338	618.353		1.69419	390.16	1.98338	598.998
1.70038	424.568	1.98979	583.225		1.70038	406.784	1.98979	593.116		1.70038	437.067	1.98979	606.303		1.70038	387.042	1.98979	581.934
1.70658	423.518	1.9962	573.889		1.70658	405.097	1.9962	579.042		1.70658	434.757	1.9962	592.578		1.70658	385.684	1.9962	571.346
1.71277	418.023	2.00261	559.609		1.71277	404.426	2.00261	570.136		1.71277	433.434	2.00261	579.386		1.71277	381.145	2.00261	561.147
1.71896	416.694	2.00902	551.545		1.71896	403.312	2.00902	562.018		1.71896	429.456	2.00902	569.583		1.71896	377.589	2.00902	551.689
1.72516	414.127	2.01542	551.852		1.72516	396.287	2.01542	556.091				2.01542	561.695				2.01542	537.009
1.73135	414.169	2.02183	555.446		1.73135	399.222	2.02183	543.964				2.02183	550.266				2.02183	524.798
1.73755	408.736	2.02824	538.171		1.73755	394.611	2.02824	529.369				2.02824	537.166				2.02824	516.729
1.74374	406.579	2.03465	512.397		1.74374	390.928	2.03465	517.067		1.74374	416.889	2.03465	522.714		1.74374	376.672	2.03465	509.074
1.74994	403.23	2.04106	501.446		1.74994	389.091	2.04106	505.594		1.74994	410.326	2.04106	514.656		1.74994	374.732	2.04106	499.386
1.75613	400.502	2.04747	488.196		1.75613	386.731	2.04747	491.634		1.75613	406.641	2.04747	500.997		1.75613	371.223	2.04747	489.062
1.76233	399.015	2.05387	479.126		1.76233	384.646	2.05387	484.26		1.76233	404.681	2.05387	491.779		1.76233	369.852	2.05387	480.543
1.76852	394.317	2.06028	469.818		1.76852	380.045	2.06028	475.867		1.76852	397.716	2.06028	480.99		1.76852	366.463	2.06028	470.418
1.77472	394.068	2.06669	462.662		1.77472	380.232	2.06669	464.914		1.77472	393.306	2.06669	472.343		1.77472	368.248	2.06669	463.207
1.78091	391.115	2.0731	453.696		1.78091	375.969	2.0731	457.717		1.78091	393.565	2.0731	464.047		1.78091	371.47	2.0731	455.397
1.7871	386.202	2.07951	447.145		1.7871	377.293	2.07951	451.209		1.7871	389.29	2.07951	455.702		1.7871	367.962	2.07951	450.076
1.7933	386.823	2.08592	438.833		1.7933	371.57	2.08592	442.799		1.7933	389.107	2.08592	447.301		1.7933	365.2	2.08592	442.737
1.79949	380.883	2.09232	430.533		1.79949	372.298	2.09232	434.112		1.79949	387.537	2.09232	439.378		1.79949	360.529	2.09232	430.723
1.80569	377.593	2.09873	425.451		1.80569	369.116	2.09873	428.985		1.80569	380.903	2.09873	432.409		1.80569	355.129	2.09873	424.56
1.81188	376.344	2.10514	417.875		1.81188	367.15	2.10514	421.604		1.81188	376.748	2.10514	424.889		1.81188	353.061	2.10514	421.175
1.81808	371.763	2.11155	412.92		1.81808	362.531	2.11155	416.125		1.81808	371.82	2.11155	418.41		1.81808	351.431	2.11155	413.887
1.82427	371.092	2.11796	405.609		1.82427	359.707	2.11796	408.644		1.82427	368.479	2.11796	412.541		1.82427	347.119	2.11796	407.94
1.83047	365.9	2.12437	398.228		1.83047	359.345	2.12437	402.297		1.83047	365.97	2.12437	404.531		1.83047	342.522	2.12437	401.851
1.83666	362.348	2.13077	392.98		1.83666	355.274	2.13077	395.75		1.83666	361.429	2.13077	400.758		1.83666	341.587	2.13077	393.674
1.84285	359.64	2.13718	388.777		1.84285	352.508	2.13718	392.126		1.84285	353.879	2.13718	395.78		1.84285	338.178	2.13718	392.755
1.84905	355.853	2.14359	383.158		1.84905	349.155	2.14359	382.718		1.84905	351.889	2.14359	387.779		1.84905	334.698	2.14359	383.567
1.85524	352.036	2.15	376.302		1.85524	344.695	2.15	379.41		1.85524	346.395	2.15	382.778		1.85524	332.214	2.15	377.46
1.86144	349.752	2.15641	370.439		1.86144	344.846	2.15641	373.29		1.86144	344.162	2.15641	374.124		1.86144	332.523	2.15641	373.366
1.86763	347.616	2.16282	365.384		1.86763	340.301	2.16282	370.145		1.86763	338.548	2.16282	369.323		1.86763	326.565	2.16282	367.725
1.87383	345.352	2.16922	361.129		1.87383	338.493	2.16922	363.11		1.87383	337.201	2.16922	367.114		1.87383	323.711	2.16922	361.112
1.88002	339.259	2.17563	356.15		1.88002	336.538	2.17563	360.051		1.88002	330.604	2.17563	359.351		1.88002	325.243	2.17563	356.26
1.88622	340.128	2.18204	351.116		1.88622	335.157	2.18204	355.129		1.88622	328.356	2.18204	353.874		1.88622	319.964	2.18204	353.073
1.89241	337.645	2.18845	347.625		1.89241	330.513	2.18845	349.67		1.89241	326.77	2.18845	349.899		1.89241	317.431	2.18845	348.175
1.8986	333.756	2.19486	344.278		1.8986	329.816	2.19486	345.605		1.8986	321.401	2.19486	345.056		1.8986	315.431	2.19486	342.813
1.9048	333.993	2.20127	339.638		1.9048	327.731	2.20127	340.685		1.9048	318.316	2.20127	342.968		1.9048	314.239	2.20127	339.501
1.91099	330.003	2.20767	335.713		1.91099	327.002	2.20767	336.543		1.91099	316.828	2.20767	336.032		1.91099	311.172	2.20767	335.562
1.91719	325.387	2.21408	331.053		1.91719	322.959	2.21408	329.645		1.91719	312.858	2.21408	332.208		1.91719	308.506	2.21408	330.08
1.92338	326.025	2.22049	326.619		1.92338	319.347	2.22049	327.436		1.92338	308.05	2.22049	326.367		1.92338	306.494	2.22049	325.619
1.92958	323.164	2.2269	323.382		1.92958	315.773	2.2269	324.457		1.92958	302.946	2.2269	324.064		1.92958	303.887	2.2269	323.779
1.93577	319.841	2.23331	319.072		1.93577	314.494	2.23331	319.857		1.93577	299.026	2.23331	319.616		1.93577	299.565	2.23331	319.558
1.94197	319.767	2.23972	316.862		1.94197	317.114	2.23972	315.678		1.94197	297.949	2.23972	314.739		1.94197	298.544	2.23972	316.54
1.94816	313.835	2.24612	313.352		1.94816	304.365	2.24612	312.938		1.94816	297.668	2.24612	310.512		1.94816	297.27	2.24612	312.37
		2.25253	308.605		1.95435	313.485	2.25253	308.605		1.95435	286.769	2.25253	308.605		1.95435	293.046	2.25253	308.605
		2.25894	307.232		1.96055	306.928	2.25894	305.401		1.96055	289.42	2.25894	305.962		1.96055	292.739	2.25894	305.777
		2.26535	302.82		1.96674	303.272	2.26535	303.124		1.96674	288.26	2.26535	303.724		1.96674	288.688	2.26535	304.522
1.97294	308.004	2.27176	299.397		1.97294	298.777	2.27176	301.042		1.97294	287.034	2.27176	298.714		1.97294	287.157	2.27176	298.374
1.97913	298.403	2.27817	300.04		1.97913	294.67	2.27817	300.849		1.97913	283.918	2.27817	297.727		1.97913	285.603	2.27817	294.476
1.98533	294.114	2.32943	278.613		1.98533	293.418	2.32943	277.198		1.98533	278.881	2.32943	272.9		1.98533	283.548	2.32943	274.998
1.99152	289.452	2.33584	276.693		1.99152	292.132	2.33584	273.403		1.99152	274.631	2.33584	270.479		1.99152	282.724	2.33584	271.483
1.99772	287.721	2.34225	273.587		1.99772	288.803	2.34225	272.565		1.99772	270.633	2.34225	268.895		1.99772	283.414	2.34225	273.082
2.00391	284.499	2.34866	272.375		2.00391	287.038	2.34866	271.391		2.00391	268.597	2.34866	266.967		2.00391	279.158	2.34866	269.404
2.0101	284.141	2.35507	271.045		2.0101	290.572	2.35507	270.569		2.0101	272.426	2.35507	264.06		2.0101	278.276	2.35507	268.38
2.0163	280.748	2.36147	267.591		2.0163	281.99	2.36147	266.901		2.0163	270.784	2.36147	261.789		2.0163	275.076	2.36147	266.414
2.02249	279.152	2.36788	266.575		2.02249	281.144	2.36788	266.565		2.02249	262.828	2.36788	261.622		2.02249	273.268	2.36788	262.666
2.02869	275.106	2.37429	264.291		2.02869	277.542	2.37429	264.267		2.02869	259.563	2.37429	260.578		2.02869	272.682	2.37429	262.239
2.03488	273.403	2.3807	263.248		2.03488	276.752	2.3807	264.813		2.03488	255.63	2.3807	257.707		2.03488	268.991	2.3807	261.799
2.04108	271.429	2.38711	263.562		2.04108	274.095	2.38711	264.319		2.04108	255.674	2.38711	256.204		2.04108	269.037	2.38711	259.836
2.04727	269.942	2.39352	261.669		2.04727	271.019	2.39352	260.639		2.04727	253.27	2.39352	255.524		2.04727	265.25	2.39352	257.724
2.05347	265.658	2.39992	261.872		2.05347	268.872	2.39992	257.59		2.05347	249.617	2.39992	252.616		2.05347	262.975	2.39992	255.532
2.05966	265.069	2.40633	259.258		2.05966	265.085	2.40633	257.072		2.05966	249.432	2.40633	251.896		2.05966	261.133	2.40633	256.148
2.06586	262.436	2.41274	257.251		2.06586	262.838	2.41274	254.452		2.06586	247.981	2.41274	251.413		2.06586	259.959	2.41274	254.533
2.07205	261.961	2.41915	255.983		2.07205	264.512	2.41915	252.198		2.07205	245.344	2.41915	250.32		2.07205	258.291	2.41915	253.488
2.07824	259.803	2.42556	255.63		2.07824	260.989	2.42556	252.239		2.07824	243.225	2.42556	246.628		2.07824	258.028	2.42556	251.829
2.08444	258.914	2.43197	253.971		2.08444	261.863	2.43197	249.963		2.08444	242.74	2.43197	246.363		2.08444	257.881	2.43197	251.328
2.09063	254.954	2.43838	254.931		2.09063	257.935	2.43838	251.787		2.09063	241.169	2.43838	244.917		2.09063	255.115	2.43838	249.334
2.09683	253.573	2.44478	254.984		2.09683	256.223	2.44478	248.743		2.09683	239.444	2.44478	243.371		2.09683	252.954	2.44478	250.451
2.10302	253.036	2.45119	255.591		2.10302	253.016	2.45119	248.078		2.10302	236.282	2.45119	243.555		2.10302	251.77	2.45119	247.437
2.10922	251.467	2.4576	254.829		2.10922	251.629	2.4576	246.981		2.10922	234.913	2.4576	243.915		2.10922	247.738	2.4576	247.369
2.11541	247.993	2.46401	253.169		2.11541	251.05	2.46401	244.577		2.11541	233.456	2.46401	242.612		2.11541	246.817	2.46401	244.54
2.12161	247.78	2.47042	252.77		2.12161	248.387	2.47042	244.327		2.12161	231.815	2.47042	241.925		2.12161	244.387	2.47042	244.528
2.1278	245.402	2.47683	253.625		2.1278	245.551	2.47683	242.15		2.1278	230.157	2.47683	242.717		2.1278	243.032	2.47683	241.988
2.13399	243.163	2.48323	253.952		2.13399	243.583	2.48323	241.836		2.13399	228.706	2.48323	240.302		2.13399	238.857	2.48323	242.903
2.14019	240.694	2.48964	252.232		2.14019	241.382	2.48964	241.483		2.14019	227.019	2.48964	242.904		2.14019	238.477	2.48964	241.984
2.14638	238.202	2.49605	254.06		2.14638	239.146	2.49605	240.797		2.14638	226.042	2.49605	245.019		2.14638	236.274	2.49605	242.226
2.15258	235.972	2.50246	253.642		2.15258	236.091	2.50246	237.88		2.15258	224.812	2.50246	245.592		2.15258	233.669	2.50246	240.803
2.15877	234.035	2.50887	253.45		2.15877	235.787	2.50887	237.62		2.15877	223.037	2.50887	246.808		2.15877	232.167	2.50887	239.239
2.16497	232.34	2.51528	255.422		2.16497	234.153	2.51528	237.477		2.16497	221.923	2.51528	247.871		2.16497	231.986	2.51528	240.743
2.17116	231.466	2.52168	255.731		2.17116	230.734	2.52168	236.238		2.17116	220.585	2.52168	248.507		2.17116	229.566	2.52168	240.323
2.17736	230.159	2.52809	255.179		2.17736	230.046	2.52809	235.75		2.17736	218.183	2.52809	249.085		2.17736	229.005	2.52809	241.224
2.18355	228.137	2.5345	253.69		2.18355	228.034	2.5345	235.561		2.18355	217.535	2.5345	248.112		2.18355	225.851	2.5345	241.487
2.18974	227.516	2.54091	253.811		2.18974	227.586	2.54091	235.241		2.18974	217.919	2.54091	247.448		2.18974	226.082	2.54091	243.473
2.19594	226.016	2.54732	253.828		2.19594	226.708	2.54732	233.676		2.19594	217.777	2.54732	247.67		2.19594	222.971	2.54732	242.149
2.20213	224.452	2.55373	253.501		2.20213	224.585	2.55373	233.86		2.20213	214.763	2.55373	247.826		2.20213	222.933	2.55373	242.144
2.20833	223.761	2.56013	253.012		2.20833	223.16	2.56013	231.948		2.20833	215.481	2.56013	245.385		2.20833	222.108	2.56013	242.185
2.21452	222.561	2.56654	250.055		2.21452	222.583	2.56654	231.083		2.21452	216.178	2.56654	245.074		2.21452	220.237	2.56654	241.729
2.22072	221.298	2.57295	249.697		2.22072	221.073	2.57295	231.955		2.22072	213.865	2.57295	244.453		2.22072	218.086	2.57295	243.796
2.22691	219.455	2.57936	249.29		2.22691	220.418	2.57936	230.879		2.22691	213.722	2.57936	243.492		2.22691	217.752	2.57936	242.396
2.23311	218.922	2.58577	250.011		2.23311	217.779	2.58577	230.307		2.23311	213.435	2.58577	242.979		2.23311	216.966	2.58577	244.449
2.2393	217.823	2.59218	250.702		2.2393	217.622	2.59218	229.209		2.2393	217.021	2.59218	241.394		2.2393	214.703	2.59218	242.76
2.24549	215.489	2.59858	247.87		2.24549	216.185	2.59858	228.679				2.59858	240.204				2.59858	242.752
2.25169	215.372	2.60499	248.293		2.25169	215.543	2.60499	226.808				2.60499	239.176				2.60499	243.573
2.25788	215.019	2.6114	246.749		2.25788	214.295	2.6114	226.911		2.25788	227.896	2.6114	240.231		2.25788	213.451	2.6114	242.821
2.26408	212.45	2.61781	249.148		2.26408	213.145	2.61781	227.978		2.26408	209.057	2.61781	239.187		2.26408	213.214	2.61781	242.823
2.27027	212.196	2.62422	249.676		2.27027	210.488	2.62422	224.742		2.27027	206.719	2.62422	239.336		2.27027	211.636	2.62422	242.949
2.27647	211.326	2.63063	248.036		2.27647	211.125	2.63063	226.545		2.27647	208.598	2.63063	238.01		2.27647	210.709	2.63063	242.31
2.28266	210.269	2.63703	246.507		2.28266	208.968	2.63703	225.239		2.28266	205.77	2.63703	236.929		2.28266	209.157	2.63703	242.544
2.28886	208.309	2.64344	246.082		2.28886	208.552	2.64344	225.749		2.28886	204.196	2.64344	235.79		2.28886	207.684	2.64344	242.94
2.29505	207.641	2.64985	245.006		2.29505	206.775	2.64985	224.211		2.29505	204.61	2.64985	236.632		2.29505	207.133	2.64985	241.354
2.30124	206.381	2.65626	244.883		2.30124	205.462	2.65626	225.244		2.30124	204.584	2.65626	235.807		2.30124	205.386	2.65626	242.156
2.30744	203.342	2.66267	244.288		2.30744	204.25	2.66267	224.717		2.30744	205.257	2.66267	235.782		2.30744	204.902	2.66267	243.517
2.31363	202.855	2.66908	242.686		2.31363	202.142	2.66908	222.919		2.31363	203.549	2.66908	234.641		2.31363	203.245	2.66908	241.684
2.31983	202.371	2.67548	242.09		2.31983	202.711	2.67548	222.705		2.31983	202.353	2.67548	234.623		2.31983	202.98	2.67548	240.984
2.32602	201.014	2.68189	240.947		2.32602	201.014	2.68189	223.35		2.32602	201.014	2.68189	232.958		2.32602	201.014	2.68189	244.416
2.33222	200.801	2.6883	240.397		2.33222	200.079	2.6883	221.729		2.33222	201.685	2.6883	232.826		2.33222	201.404	2.6883	243.551
2.33841	199.305	2.69471	239.31		2.33841	200.343	2.69471	221.794		2.33841	202.222	2.69471	233.859		2.33841	200.779	2.69471	242.276
2.34461	198.749	2.70112	238.864		2.34461	198.726	2.70112	222.204		2.34461	201.295	2.70112	230.755		2.34461	199.41	2.70112	238.594
2.3508	198.2	2.70753	238.67		2.3508	198.33	2.70753	220.84		2.3508	200.103	2.70753	229.717		2.3508	198.117	2.70753	239.087
2.357	197.474	2.71393	238.257		2.357	195.458	2.71393	220.192		2.357	200.688	2.71393	230.652		2.357	197.004	2.71393	236.356
2.36319	196.369	2.72034	238.469		2.36319	195.691	2.72034	219.87		2.36319	200.721	2.72034	231.19		2.36319	197.856	2.72034	237.529
2.36938	194.947	2.72675	237.404		2.36938	194.572	2.72675	219.352		2.36938	200.158	2.72675	229.156		2.36938	195.774	2.72675	237.559
2.37558	195.353	2.73316	236.632		2.37558	195.231	2.73316	219.93		2.37558	200.339	2.73316	227.923		2.37558	195.82	2.73316	236.401
2.38177	194.18	2.73957	236.687		2.38177	195.55	2.73957	217.842		2.38177	200.128	2.73957	228.301		2.38177	196.202	2.73957	234.908
2.38797	192.74	2.74598	234.865		2.38797	194.447	2.74598	217.442		2.38797	201.983	2.74598	227.041		2.38797	194.771	2.74598	234.496
2.39416	192.575	2.75238	235.067		2.39416	193.87	2.75238	218.544		2.39416	201.508	2.75238	227.469		2.39416	193.283	2.75238	234.083
2.40036	191.494	2.75879	233.464		2.40036	192.507	2.75879	216.904		2.40036	200.365	2.75879	225.495		2.40036	193.028	2.75879	232.849
2.40655	191.152	2.7652	233.666		2.40655	192.021	2.7652	216.857		2.40655	200.333	2.7652	225.364		2.40655	192.909	2.7652	233.198
2.41275	191.092	2.81647	233.831		2.41275	192.159	2.81647	219.492		2.41275	202.779	2.81647	226.446		2.41275	193.247	2.81647	232.415
2.41894	190.041	2.82288	232.809		2.41894	192.059	2.82288	215.702		2.41894	200.614	2.82288	225.044		2.41894	191.639	2.82288	231.565
2.42513	191.311	2.82928	231.577		2.42513	190.224	2.82928	217.368		2.42513	202.331	2.82928	225.16		2.42513	191.369	2.82928	231.598
2.43133	190.264	2.83569	232.291		2.43133	188.682	2.83569	214.623		2.43133	200.542	2.83569	224.693		2.43133	190.612	2.83569	230.222
2.43752	189.878	2.8421	233.083		2.43752	188.519	2.8421	212.892		2.43752	199.85	2.8421	224.319		2.43752	190.722	2.8421	229.879
2.44372	189.052	2.84851	230.796		2.44372	189.16	2.84851	213.751		2.44372	201.316	2.84851	225.266		2.44372	189.526	2.84851	229.583
2.44991	187.689	2.85492	231.872		2.44991	187.958	2.85492	212.208		2.44991	199.728	2.85492	225.132		2.44991	189.393	2.85492	228.68
2.45611	187.626	2.86133	230.26		2.45611	186.991	2.86133	213.308		2.45611	200.473	2.86133	224.935		2.45611	186.738	2.86133	229.03
2.4623	187.817	2.86773	231.195		2.4623	187.468	2.86773	210.864		2.4623	200.045	2.86773	225.993		2.4623	186.756	2.86773	227.258
2.4685	187.87	2.87414	232.294		2.4685	186.081	2.87414	210.451		2.4685	198.636	2.87414	228.383		2.4685	185.287	2.87414	228.048
2.47469	187.97	2.88055	232.419		2.47469	185.717	2.88055	211.644		2.47469	200.785	2.88055	228.808		2.47469	186.137	2.88055	227.795
2.48088	189.753	2.88696	232.094		2.48088	184.517	2.88696	210.217		2.48088	201.416	2.88696	229.974		2.48088	184.38	2.88696	226.622
2.48708	187.667	2.89337	236.096		2.48708	184.949	2.89337	208.727		2.48708	199.327	2.89337	230.93		2.48708	183.447	2.89337	225.888
2.49327	186.493	2.89978	240.044		2.49327	185.293	2.89978	209.106		2.49327	199.812	2.89978	231.871		2.49327	183.059	2.89978	226.339
2.49947	184.615	2.90618	243.178		2.49947	184.225	2.90618	209.053		2.49947	198.505	2.90618	233.548		2.49947	182.881	2.90618	227.447
2.50566	184.121	2.91259	244.383		2.50566	183.268	2.91259	209.405		2.50566	199.122	2.91259	232.442		2.50566	183.548	2.91259	225.961
2.51186	184.834	2.919	241.244		2.51186	183.64	2.919	206.558		2.51186	200.759	2.919	233.15		2.51186	182.519	2.919	227.006
2.51805	183.835	2.92541	240.146		2.51805	183.25	2.92541	206.784		2.51805	199.064	2.92541	234.158		2.51805	181.769	2.92541	227.274
2.52425	182.651	2.93182	241.314		2.52425	181.463	2.93182	205.367		2.52425	200.407	2.93182	234.453		2.52425	182.107	2.93182	227.105
2.53044	183.184	2.93823	240.62		2.53044	181.642	2.93823	204.546		2.53044	203.782	2.93823	232.715		2.53044	180.01	2.93823	228.273
2.53663	181.934	2.94463	237.942		2.53663	181.502	2.94463	204.749		2.53663	208.848	2.94463	232.292		2.53663	180.943	2.94463	228.09
2.54283	182.177	2.95104	232.887		2.54283	181.051	2.95104	203.807		2.54283	208.23	2.95104	232.127		2.54283	180.195	2.95104	228.944
2.54902	181.871	2.95745	230.978		2.54902	179.087	2.95745	202.697		2.54902	200.952	2.95745	230.672		2.54902	178.681	2.95745	230.481
2.55522	181.359	2.96386	228.291		2.55522	180.824	2.96386	202.258		2.55522	199.06	2.96386	228.41		2.55522	178.213	2.96386	230.903
2.56141	179.914	2.97027	227.111		2.56141	178.766	2.97027	201.404		2.56141	199.448	2.97027	227.22		2.56141	178.227	2.97027	229.899
2.56761	182.161	2.97668	226.006		2.56761	178.685	2.97668	200.419		2.56761	199.233	2.97668	227.428		2.56761	178.177	2.97668	231.814
2.5738	181.23	2.98308	224.656		2.5738	178.728	2.98308	201.047		2.5738	197.985	2.98308	227.306		2.5738	177.879	2.98308	231.923
2.58	181.26	2.98949	224.233		2.58	179.138	2.98949	200.002		2.58	198.214	2.98949	225.712		2.58	177.019	2.98949	234.052
2.58619	179.807	2.9959	223.514		2.58619	178.623	2.9959	199.836		2.58619	197.567	2.9959	225.821		2.58619	176.641	2.9959	234.201
2.59238	180.018	3.00231	222.304		2.59238	178.521	3.00231	198.066		2.59238	198.051	3.00231	224.489		2.59238	176.376	3.00231	234.915
2.59858	179.194	3.00872	221.109		2.59858	177.513	3.00872	196.793		2.59858	197.748	3.00872	221.493		2.59858	176.975	3.00872	233.132
2.60477	178.424	3.01513	220.615		2.60477	177.391	3.01513	198.338		2.60477	196.256	3.01513	222.731		2.60477	177.093	3.01513	233.878
2.61097	179.216	3.02153	218.819		2.61097	176.539	3.02153	196.897		2.61097	197.518	3.02153	222.104		2.61097	176.48	3.02153	233.01
2.61716	179.811	3.02794	218.037		2.61716	178.022	3.02794	196.106		2.61716	198.137	3.02794	220.145		2.61716	176.249	3.02794	229.388
2.62336	180.261	3.03435	217.549		2.62336	177.25	3.03435	195.561		2.62336	197.476	3.03435	219.641		2.62336	176.715	3.03435	227.49
2.62955	179.18	3.04076	215.526		2.62955	177.437	3.04076	194.478		2.62955	196.367	3.04076	218.785		2.62955	174.953	3.04076	226.016
2.63575	178.169	3.04717	215.485		2.63575	176.185	3.04717	193.918		2.63575	197.02	3.04717	217.177		2.63575	174.307	3.04717	224.81
2.64194	179.753	3.05358	213.96		2.64194	176.303	3.05358	193.998		2.64194	197.432	3.05358	214.775		2.64194	175.55	3.05358	224.155
2.64814	179.574	3.05998	213.184		2.64814	176.691	3.05998	193.172		2.64814	196.423	3.05998	214.615		2.64814	172.697	3.05998	223.108
2.65433	181.168	3.06639	212.59		2.65433	175.767	3.06639	191.428		2.65433	195.319	3.06639	215.388		2.65433	173.429	3.06639	222.473
2.66052	179.085	3.0728	211.868		2.66052	175.503	3.0728	191.156		2.66052	194.429	3.0728	215.003		2.66052	174.046	3.0728	220.147
2.66672	178.237	3.07921	212.198		2.66672	176.356	3.07921	190.299		2.66672	195.856	3.07921	213.141		2.66672	173.875	3.07921	220.16
2.67291	177.318	3.08562	210.154		2.67291	174.735	3.08562	190.066		2.67291	194.688	3.08562	212.449		2.67291	172.942	3.08562	218.916
2.67911	176.207	3.09203	208.934		2.67911	175.413	3.09203	189.186		2.67911	194.045	3.09203	210.143		2.67911	172.89	3.09203	218.918
2.6853	176.06	3.09843	209.099		2.6853	174.577	3.09843	188.357		2.6853	193.852	3.09843	209.958		2.6853	172.367	3.09843	216.345
2.6915	175.592	3.10484	207.923		2.6915	173.618	3.10484	187.428		2.6915	193.014	3.10484	210.075		2.6915	170.542	3.10484	214.398
2.69769	175.423	3.11125	207.393		2.69769	172.138	3.11125	187.526		2.69769	192.344	3.11125	209.113		2.69769	170.285	3.11125	214.417
2.70389	175.465	3.11766	205.888		2.70389	172.619	3.11766	186.777		2.70389	191.271	3.11766	207.906		2.70389	170.737	3.11766	215.002
2.71008	174.305	3.12407	205.467		2.71008	173.31	3.12407	185.549		2.71008	191.287	3.12407	206.925		2.71008	169.382	3.12407	213.782
2.71627	174.5	3.13048	204.228		2.71627	171.863	3.13048	185.628		2.71627	191.663	3.13048	207.378		2.71627	169.202	3.13048	212.391
2.72247	173.517	3.13688	204.242		2.72247	171.815	3.13688	184.167		2.72247	191.016	3.13688	204.552		2.72247	170.036	3.13688	211.71
2.72866	172.912	3.14329	203.901		2.72866	170.587	3.14329	184.114		2.72866	189.303	3.14329	205.868		2.72866	168.404	3.14329	211.275
2.73486	172.038	3.1497	202.219		2.73486	170.142	3.1497	184.596		2.73486	188.638	3.1497	204.713		2.73486	166.906	3.1497	210.886
2.74105	172.116	3.15611	201.285		2.74105	169.236	3.15611	184.75		2.74105	188.24	3.15611	204.532		2.74105	167.529	3.15611	209.85
2.74725	171.738	3.16252	203.125		2.74725	168.677	3.16252	183.428		2.74725	187.152	3.16252	204.584		2.74725	166.506	3.16252	208.514
2.75344	171.232	3.16893	206.907		2.75344	167.417	3.16893	183.432		2.75344	187.222	3.16893	205.407		2.75344	165.276	3.16893	208.501
2.75964	169.626	3.17533	206.951		2.75964	167.378	3.17533	182.835		2.75964	186.83	3.17533	206.37		2.75964	164.55	3.17533	207.567
2.76583	169.374	3.18174	203.419		2.76583	166.795	3.18174	182.805		2.76583	185.602	3.18174	207.097		2.76583	164.882	3.18174	207.536
2.77202	168.482	3.18815	200.397		2.77202	166.021	3.18815	183.896		2.77202	185.484	3.18815	206.912		2.77202	164.078	3.18815	206.466
2.77822	168.207	3.19456	203.73		2.77822	165.32	3.19456	177.118		2.77822	185.351	3.19456	200.247		2.77822	162.677	3.19456	199.323
2.78441	167.306	3.20097	243.166		2.78441	165.493	3.20097	173.612		2.78441	184.394	3.20097	184.381		2.78441	162.779	3.20097	188.548
2.79061	166.958				2.79061	164.313				2.79061	182.34				2.79061	162.005
2.7968	166.421				2.7968	163.509				2.7968	182.292				2.7968	160.656
2.803	164.516				2.803	164.035				2.803	182.175				2.803	160.415
2.80919	164.866				2.80919	161.36				2.80919	180.105				2.80919	158.729
2.81539	164.011				2.81539	160.453				2.81539	178.961				2.81539	158.212
2.82158	163.382				2.82158	160.673				2.82158	177.861				2.82158	158.053
2.82777	161.935				2.82777	159.249				2.82777	178.179				2.82777	156.809
2.83397	161.607				2.83397	158.212				2.83397	175.702				2.83397	156.698
2.84016	160.94				2.84016	157.736				2.84016	177.513				2.84016	156.584
2.84636	160.96				2.84636	156.449				2.84636	176.13				2.84636	155.398
2.85255	160.769				2.85255	156.797				2.85255	173.242				2.85255	154.037
2.85875	158.449				2.85875	154.634				2.85875	173.785				2.85875	152.622
2.86494	158.015				2.86494	154.063				2.86494	173.119				2.86494	152.055
2.87114	158.085				2.87114	154.037				2.87114	171.821				2.87114	151.88
2.87733	156.781				2.87733	152.401				2.87733	171.821				2.87733	150.037
2.88352	156.315				2.88352	151.705				2.88352	169.889				2.88352	149.977
2.88972	155.149				2.88972	151.09				2.88972	168.566				2.88972	149.79
2.89591	154.162				2.89591	149.794				2.89591	167.939				2.89591	148.334
2.90211	153.167				2.90211	149.609				2.90211	167.256				2.90211	147.699
2.9083	153				2.9083	148.563				2.9083	165.205				2.9083	146.933
2.9145	152.728				2.9145	147.711				2.9145	163.666				2.9145	145.958
2.92069	154.441				2.92069	146.171				2.92069	162.783				2.92069	144.35
2.92689	158.075				2.92689	144.451				2.92689	161.772				2.92689	142.322
2.93308	158.628				2.93308	143.277				2.93308	161.012				2.93308	141.85
2.93928	155.987				2.93928	143.556				2.93928	159.374				2.93928	141.504
2.94547	150.216				2.94547	141.46				2.94547	157.82				2.94547	140.245
2.95166	147.012				2.95166	139.853				2.95166	157.127				2.95166	138.464
2.95786	143.725				2.95786	138.066				2.95786	155.392				2.95786	137.934
2.96405	142.885				2.96405	138.056				2.96405	153.91				2.96405	135.94
2.97025	141.886				2.97025	136.621				2.97025	153.528				2.97025	134.374
2.97644	140.05				2.97644	135.789				2.97644	152.258				2.97644	134.245
2.98264	139.335				2.98264	133.409				2.98264	150.69				2.98264	132.374
2.98883	137.96				2.98883	133.274				2.98883	149.41				2.98883	132.587
2.99503	136.095				2.99503	132.233				2.99503	147.753				2.99503	129.813
3.00122	134.812				3.00122	130.549				3.00122	146.407				3.00122	129.672
3.00741	134.426				3.00741	129.57				3.00741	145.142				3.00741	129.481
3.01361	133.343				3.01361	129.168				3.01361	145.347				3.01361	129.937
3.0198	131.6				3.0198	127.507				3.0198	142.555				3.0198	128.263
3.026	130.114				3.026	126.532				3.026	141.643				3.026	127.769
3.03219	129.982				3.03219	126.154				3.03219	140.205				3.03219	124.966
3.03839	128.798				3.03839	123.509				3.03839	140.028				3.03839	123.919
3.04458	128.587				3.04458	122.399				3.04458	137.886				3.04458	121.881
3.05078	126.57				3.05078	121.632				3.05078	136.227				3.05078	120.986
3.05697	124.54				3.05697	120.407				3.05697	135.912				3.05697	119.78
3.06316	122.329				3.06316	116.739				3.06316	132.175				3.06316	115.127
3.06936	121.278				3.06936	116.057				3.06936	131.156				3.06936	115.517
3.07555	120.584				3.07555	115.233				3.07555	130.822				3.07555	114.672
3.08175	121.483				3.08175	116.08				3.08175	130.711				3.08175	116.353
3.08794	120.017				3.08794	118.001				3.08794	132.5				3.08794	118.572
3.09414	116.031				3.09414	108.825				3.09414	122.052				3.09414	110.433

## Sheet: c
IP									IP
ASCAST		DIB		DIBTASVA		DIBSVATA			ASCAST		DIB		DIBTASVA		DIBSVATA
0.14557	691.9	0.14557	643.339	0.14557	643.142	0.14557	596.515		0.20186	5761.58	0.20186	5649.56	0.20186	5244.18	0.20186	5120.97
0.15176	701.507	0.15176	661.378	0.15176	652.144	0.15176	579.234		0.20827	5295.86	0.20827	5174.23	0.20827	4707	0.20827	4830.59
0.15796	705.861	0.15796	664.074	0.15796	675.001	0.15796	578.997		0.21468	4455.78	0.21468	4349.91	0.21468	3808.42	0.21468	4217.8
0.16415	739.715	0.16415	676.121	0.16415	676.438	0.16415	601.685		0.22109	4146.13	0.22109	4040.94	0.22109	3487.65	0.22109	4044.85
0.17035	774.654	0.17035	698.885	0.17035	700.5	0.17035	598.254		0.2275	3884.02	0.2275	3790.67	0.2275	3205.96	0.2275	3922.63
0.17654	774.571	0.17654	707	0.17654	712.589	0.17654	613.629		0.23391	3676.8	0.23391	3607.86	0.23391	3024.73	0.23391	3766.94
0.18274	809.662	0.18274	726.483	0.18274	709.499	0.18274	615.145		0.24031	3535.57	0.24031	3498.35	0.24031	2937.04	0.24031	3707.32
0.18893	831.227	0.18893	735.512	0.18893	735.223	0.18893	636.211		0.24672	3441.72	0.24672	3418.54	0.24672	2971.08	0.24672	3741.54
0.19513	846.729	0.19513	768.483	0.19513	750.789	0.19513	643.185		0.25313	3269.41	0.25313	3304.88	0.25313	2919.8	0.25313	3562.39
0.20132	885.135	0.20132	784.755	0.20132	785.525	0.20132	655.263		0.25954	3244.29	0.25954	3315.11	0.25954	3013.53	0.25954	3568.64
0.20752	906.157	0.20752	823.534	0.20752	801.899	0.20752	701.024		0.26595	3231.67	0.26595	3350.47	0.26595	3152.37	0.26595	3569.81
0.21371	925.141	0.21371	848.932	0.21371	837	0.21371	723.53		0.27236	3292.21	0.27236	3504.14	0.27236	3398.26	0.27236	3684.36
0.2199	956.368	0.2199	897.142	0.2199	869.227	0.2199	754.832		0.27876	3235.74	0.27876	3495.22	0.27876	3523.47	0.27876	3611.12
0.2261	984.794	0.2261	957.195	0.2261	935.091	0.2261	793.01		0.28517	3223.44	0.28517	3500.39	0.28517	3604.91	0.28517	3563.54
0.23229	1022.05	0.23229	1043.06	0.23229	984.13	0.23229	860.481		0.29158	3217.09	0.29158	3491.64	0.29158	3700.58	0.29158	3495.5
0.23849	1066.9	0.23849	1114.68	0.23849	1065.32	0.23849	923.386		0.29799	3236.37	0.29799	3487.37	0.29799	3789.69	0.29799	3465.37
0.24468	1099.56	0.24468	1209.02	0.24468	1153.92	0.24468	1001.9		0.3044	3228.57	0.3044	3519.3	0.3044	3879.72	0.3044	3384.26
0.25088	1137.81	0.25088	1326.44	0.25088	1256.69	0.25088	1096.45		0.31081	3214.63	0.31081	3524.98	0.31081	4007.41	0.31081	3366.37
0.25707	1185.47	0.25707	1456.88	0.25707	1379.73	0.25707	1205.44		0.31721	3191.66	0.31721	3457.68	0.31721	3987.89	0.31721	3272.28
0.26327	1227.74	0.26327	1608.77	0.26327	1526.77	0.26327	1318.66		0.32362	3122.8	0.32362	3352.14	0.32362	3897.39	0.32362	3094.37
0.26946	1264.55	0.26946	1733.46	0.26946	1657.36	0.26946	1446.7		0.33003	3043.69	0.33003	3262.88	0.33003	3864.97	0.33003	2998.03
0.27565	1302.72	0.27565	1853.58	0.27565	1812.76	0.27565	1565.89		0.33644	2998.04	0.33644	3142.34	0.33644	3791.71	0.33644	2885.42
0.28185	1325.4	0.28185	1949.28	0.28185	1914.71	0.28185	1690.91		0.34285	2926.72	0.34285	3038.62	0.34285	3712.34	0.34285	2845.32
0.28804	1359.92	0.28804	2001.64	0.28804	2012.89	0.28804	1770.96		0.34925	2850.82	0.34925	2922.59	0.34925	3584.61	0.34925	2697.45
0.29424	1376.22	0.29424	2011.99	0.29424	2068.13	0.29424	1799.1		0.35566	2731.75	0.35566	2790.88	0.35566	3400.85	0.35566	2576.64
0.30043	1373.75	0.30043	1974.87	0.30043	2056.65	0.30043	1808.04		0.36207	2618.56	0.36207	2650.72	0.36207	3262.08	0.36207	2402.85
0.30663	1364.69	0.30663	1888.42	0.30663	2006.91	0.30663	1738.86		0.36848	2470.81	0.36848	2419.26	0.36848	2963.63	0.36848	2208.57
0.31282	1353.74	0.31282	1789.91	0.31282	1937.18	0.31282	1673.87		0.37489	2344.63	0.37489	2279.24	0.37489	2793.07	0.37489	2084.89
0.31901	1304.68	0.31901	1636.91	0.31901	1798.91	0.31901	1549.37		0.3813	2226.73	0.3813	2137.89	0.3813	2612.57	0.3813	1976.6
0.32521	1273.85	0.32521	1528.43	0.32521	1696.62	0.32521	1446.59		0.38771	2112.33	0.38771	1981.75	0.38771	2435.59	0.38771	1833.99
0.3314	1218.19	0.3314	1385.54	0.3314	1529.18	0.3314	1322.62		0.39411	1986.74	0.39411	1840.71	0.39411	2234.58	0.39411	1682.07
0.3376	1169.77	0.3376	1267.49	0.3376	1397.69	0.3376	1223.6		0.40052	1887.26	0.40052	1725.82	0.40052	2074.9	0.40052	1595.07
0.34379	1124.66	0.34379	1181	0.34379	1299.47	0.34379	1128.41		0.40693	1796.73	0.40693	1632.19	0.40693	1966.96	0.40693	1512.97
0.34999	1073.28	0.34999	1092.98	0.34999	1193.43	0.34999	1045.79		0.41334	1701.7	0.41334	1538.49	0.41334	1842.41	0.41334	1442.38
0.35618	1015.1	0.35618	1016.96	0.35618	1115.47	0.35618	980.532		0.41975	1622.84	0.41975	1464.89	0.41975	1727.89	0.41975	1394.37
0.36238	976.635	0.36238	967.47	0.36238	1059.21	0.36238	930.301		0.42616	1534.99	0.42616	1396.6	0.42616	1631.38	0.42616	1324.14
0.36857	941.095	0.36857	931.505	0.36857	1008.28	0.36857	901.586		0.43256	1466.29	0.43256	1330.91	0.43256	1524.78	0.43256	1274.09
0.37477	911.844	0.37477	899.465	0.37477	985.976	0.37477	873.512		0.43897	1404.25	0.43897	1287.56	0.43897	1462.86	0.43897	1238.96
0.38096	896.06	0.38096	873.285	0.38096	959	0.38096	859.924		0.44538	1334.13	0.44538	1232.65	0.44538	1388.52	0.44538	1200.27
0.38715	863.928	0.38715	877.611	0.38715	939.425	0.38715	839.517		0.45179	1279.27	0.45179	1186.33	0.45179	1316.65	0.45179	1168.17
0.39335	843.656	0.39335	854.058	0.39335	910.975	0.39335	818.825		0.4582	1228.89	0.4582	1135.27	0.4582	1259.07	0.4582	1129.86
0.39954	821.9	0.39954	833.921	0.39954	889.489	0.39954	797.346		0.4646	1180.72	0.4646	1108.59	0.4646	1206.79	0.4646	1111.73
0.40574	782.411	0.40574	804.575	0.40574	860.535	0.40574	758.999		0.47101	1134.83	0.47101	1080.45	0.47101	1183.2	0.47101	1091.83
0.41193	743.509	0.41193	764.006	0.41193	808.673	0.41193	708.174		0.47742	1096.53	0.47742	1053.85	0.47742	1133.34	0.47742	1058.66
0.41813	705.057	0.41813	711.917	0.41813	746.614	0.41813	673.934		0.48383	1070.43	0.48383	1028.59	0.48383	1118.24	0.48383	1052
0.42432	658.932	0.42432	670.593	0.42432	702.556	0.42432	623.113		0.56073	846.031	0.56073	857.03	0.56073	896.29	0.56073	883.388
0.43052	619.867	0.43052	613.772	0.43052	653.575	0.43052	585.355		0.56714	826.364	0.56714	840.486	0.56714	887.215	0.56714	872.674
0.43671	580.263	0.43671	570.11	0.43671	612.106	0.43671	548.644		0.57355	819.656	0.57355	829.937	0.57355	875.227	0.57355	862.422
0.4429	540.442	0.4429	526.333	0.4429	566.544	0.4429	504.264		0.57996	800.827	0.57996	820.892	0.57996	869.986	0.57996	845.844
0.4491	506.716	0.4491	487.744	0.4491	526.18	0.4491	476.208		0.58636	790.028	0.58636	809.964	0.58636	853.605	0.58636	840.152
0.45529	479.185	0.45529	464.517	0.45529	503.811	0.45529	453.333		0.59277	779.671	0.59277	798.643	0.59277	840.3	0.59277	834.552
0.46149	453.821	0.46149	435.935	0.46149	476.62	0.46149	427.89		0.59918	773.016	0.59918	784.17	0.59918	820.371	0.59918	822.012
0.46768	431.223	0.46768	413.054	0.46768	454.883	0.46768	400.995		0.60559	753.146	0.60559	776.844	0.60559	809.324	0.60559	809.379
0.47388	412.288	0.47388	389.732	0.47388	432.98	0.47388	391.507		0.612	744.473	0.612	767.991	0.612	791.176	0.612	797.819
0.48007	394.976	0.48007	376.757	0.48007	408.824	0.48007	377.544		0.6184	738.293	0.6184	753.695	0.6184	785.444	0.6184	795.11
0.48627	381.273	0.48627	358.728	0.48627	398.556	0.48627	363.64		0.62481	731.033	0.62481	751.224	0.62481	773.347	0.62481	779.352
0.49246	366.121	0.49246	349.25	0.49246	389.68	0.49246	351.853		0.63122	714.706	0.63122	737.847	0.63122	758.333	0.63122	764.898
0.49866	357.473	0.49866	337.74	0.49866	376.736	0.49866	343.485		0.63763	703.615	0.63763	719.723	0.63763	751.973	0.63763	749.968
0.50485	341.34	0.50485	329.94	0.50485	360.888	0.50485	330.879		0.64404	698.18	0.64404	714.08	0.64404	735.143	0.64404	747.38
0.51104	334.021	0.51104	315.896	0.51104	370	0.51104	301.137		0.65045	687.982	0.65045	703.332	0.65045	724.274	0.65045	728.191
0.52963	330.196	0.52963	323.813	0.52963	344.799	0.52963	328.762		0.65685	677.476	0.65685	692.9	0.65685	720	0.65685	715.412
0.53582	332.3	0.53582	318.462	0.53582	347.38	0.53582	322.362		0.66326	665.069	0.66326	681.534	0.66326	710.192	0.66326	703.724
0.54202	335.032	0.54202	315.809	0.54202	352.293	0.54202	322.32		0.66967	660.716	0.66967	673.719	0.66967	690.103	0.66967	692.839
0.54821	334.668	0.54821	313.662	0.54821	349.712	0.54821	321.568		0.67608	656.228	0.67608	666.675	0.67608	679.976	0.67608	687.193
0.55441	336.385	0.55441	317.252	0.55441	347.806	0.55441	325.271		0.68249	643.198	0.68249	663.452	0.68249	671.4	0.68249	681.629
0.5606	336.729	0.5606	320.73	0.5606	353.234	0.5606	322.258		0.6889	642.275	0.6889	646.451	0.6889	667.585	0.6889	668.097
0.56679	333.856	0.56679	321.299	0.56679	353.419	0.56679	325.174		0.6953	633.626	0.6953	644.376	0.6953	659.125	0.6953	659.312
0.57299	340.932	0.57299	326.334	0.57299	360.35	0.57299	327.257		0.70171	629.184	0.70171	640.679	0.70171	654.32	0.70171	652.385
0.57918	342.886	0.57918	323.735	0.57918	365.562	0.57918	333.633		0.70812	622.246	0.70812	636.085	0.70812	644.084	0.70812	646.612
0.58538	346.305	0.58538	336.057	0.58538	364.905	0.58538	336.136		0.71453	617.535	0.71453	624.067	0.71453	638.33	0.71453	645.532
0.59157	350.329	0.59157	334.962	0.59157	365.799	0.59157	337.659		0.72094	611.545	0.72094	626.089	0.72094	633.193	0.72094	641.199
0.59777	355.123	0.59777	340.041	0.59777	377.348	0.59777	342.281		0.72735	607.219	0.72735	612.586	0.72735	630.244	0.72735	631.783
0.60396	358.959	0.60396	351.26	0.60396	383.109	0.60396	348.958		0.73376	605.767	0.73376	616.106	0.73376	619.849	0.73376	628.414
0.61016	368.02	0.61016	359.912	0.61016	394.381	0.61016	353.509		0.74016	599.349	0.74016	608.023	0.74016	619.964	0.74016	624.593
0.61635	376.69	0.61635	369.55	0.61635	397.224	0.61635	364.165		0.74657	597.764	0.74657	602.065	0.74657	618.622	0.74657	618.203
0.62254	383.778	0.62254	378.349	0.62254	405.813	0.62254	372.801		0.75298	595.841	0.75298	605.147	0.75298	609.034	0.75298	616.842
0.62874	393.109	0.62874	385.559	0.62874	419.856	0.62874	375.977		0.75939	591.636	0.75939	598.959	0.75939	606.333	0.75939	611.434
0.63493	398.056	0.63493	387.489	0.63493	421.456	0.63493	377.898		0.7658	584.938	0.7658	594.057	0.7658	604.806	0.7658	616.577
0.64113	399.208	0.64113	383.153	0.64113	416.682	0.64113	371.048		0.77221	588.369	0.77221	593.68	0.77221	605.304	0.77221	607.624
0.64732	397.27	0.64732	376.141	0.64732	409.986	0.64732	369.084		0.77861	587.411	0.77861	601.346	0.77861	599.67	0.77861	603.875
0.65352	391.579	0.65352	370.471	0.65352	409.663	0.65352	368.638		0.78502	585.461	0.78502	591.387	0.78502	595.511	0.78502	599.671
0.65971	387.356	0.65971	365.013	0.65971	399.385	0.65971	358.466		0.79143	580.075	0.79143	591.827	0.79143	598.915	0.79143	600.623
0.6659	379.991	0.6659	353.829	0.6659	391.921	0.6659	354.894		0.79784	581.149	0.79784	582.468	0.79784	592.543	0.79784	603.354
0.6721	370.941	0.6721	345.648	0.6721	382.962	0.6721	347.059		0.80425	583.274	0.80425	588.595	0.80425	590.447	0.80425	592.497
0.67829	363.906	0.67829	337.685	0.67829	378.507	0.67829	343.867		0.81066	576.776	0.81066	583.611	0.81066	587.151	0.81066	599.36
0.68449	356.356	0.68449	336.172	0.68449	371.645	0.68449	336.28		0.81706	578.129	0.81706	582.38	0.81706	587.18	0.81706	601.362
0.69068	348.609	0.69068	327.178	0.69068	367.078	0.69068	329.944		0.82347	581.252	0.82347	581.394	0.82347	591.657	0.82347	598.633
0.69688	347.569	0.69688	323.108	0.69688	364.627	0.69688	328.206		0.82988	579.132	0.82988	580.939	0.82988	589.72	0.82988	595.02
0.70307	342.936	0.70307	321.106	0.70307	362	0.70307	327.42		0.83629	584.846	0.83629	586.43	0.83629	590.214	0.83629	602.641
0.70927	339.734	0.70927	317.658	0.70927	360.026	0.70927	323.311		0.8427	575.423	0.8427	583.21	0.8427	587.194	0.8427	600.304
0.71546	337.641	0.71546	315.493	0.71546	353.827	0.71546	319.556		0.84911	577.718	0.84911	583.446	0.84911	589.127	0.84911	604.053
0.72166	336.457	0.72166	314.597	0.72166	354.265	0.72166	326.875		0.85551	583.854	0.85551	592.177	0.85551	593.745	0.85551	604.868
0.72785	336.839	0.72785	313.124	0.72785	354.651	0.72785	326.029		0.86192	584.704	0.86192	590.109	0.86192	589.613	0.86192	604.51
0.73404	338.576	0.73404	320.002	0.73404	357.16	0.73404	326.907		0.86833	586.474	0.86833	588.554	0.86833	592.009	0.86833	606.783
0.74024	339.3	0.74024	319.534	0.74024	357.61	0.74024	326.29		0.87474	584.855	0.87474	589.959	0.87474	590.434	0.87474	610.734
0.74643	343.051	0.74643	322.939	0.74643	360.322	0.74643	331.92		0.88115	585.664	0.88115	593.164	0.88115	595.5	0.88115	612.376
0.75263	344.85	0.75263	325.719	0.75263	364.999	0.75263	336.323		0.88756	591.501	0.88756	594.727	0.88756	599.113	0.88756	613.82
0.75882	344.729	0.75882	328.805	0.75882	366.428	0.75882	336.425		0.89396	594.041	0.89396	593.878	0.89396	594.877	0.89396	608.664
0.76502	350.279	0.76502	330.22	0.76502	372.624	0.76502	339.613		0.90037	592.44	0.90037	598.062	0.90037	592.406	0.90037	615.829
0.77121	353.224	0.77121	337.058	0.77121	376.805	0.77121	341.185		0.90678	598.198	0.90678	603.415	0.90678	595.266	0.90678	613.599
0.77741	358.529	0.77741	340.315	0.77741	377.701	0.77741	343.581		0.91319	598	0.91319	601.219	0.91319	598.098	0.91319	621.702
0.7836	355.843	0.7836	343.764	0.7836	375.269	0.7836	345.78		0.9196	602.418	0.9196	603.191	0.9196	600.526	0.9196	620.682
0.7898	359.152	0.7898	344.856	0.7898	382.206	0.7898	351.037		0.92601	606.445	0.92601	605.759	0.92601	605.223	0.92601	622.977
0.79599	360.45	0.79599	343.995	0.79599	381.11	0.79599	347.306		0.93241	605.608	0.93241	605.69	0.93241	607.445	0.93241	630.963
0.80218	363.721	0.80218	346.019	0.80218	389.428	0.80218	348.645		0.93882	612.027	0.93882	611.318	0.93882	604.643	0.93882	631.214
0.80838	364.179	0.80838	346.86	0.80838	393.226	0.80838	352.255		0.94523	618.694	0.94523	612.01	0.94523	605.091	0.94523	629.985
0.81457	364.378	0.81457	349.521	0.81457	388.645	0.81457	354.653		0.95164	613.512	0.95164	621.234	0.95164	608.219	0.95164	634.956
0.82077	365.464	0.82077	353.437	0.82077	385.895	0.82077	353.734		0.95805	622.478	0.95805	621.783	0.95805	614.159	0.95805	639.318
0.82696	366.676	0.82696	354.979	0.82696	392.044	0.82696	357.891		0.96446	627.48	0.96446	622.05	0.96446	614.661	0.96446	639.807
0.83316	367.307	0.83316	353.393	0.83316	391.053	0.83316	356.09		0.97086	636.854	0.97086	631.736	0.97086	622.034	0.97086	646.493
0.83935	365.946	0.83935	353.081	0.83935	397.364	0.83935	358.736		0.97727	639.446	0.97727	635.477	0.97727	622.853	0.97727	654.327
0.84554	363.833	0.84554	358.812	0.84554	395.573	0.84554	362.364		0.98368	642.785	0.98368	634.963	0.98368	635.138	0.98368	664.364
0.85174	365.425	0.85174	361.815	0.85174	399.505	0.85174	365.299		0.99009	646.701	0.99009	645.159	0.99009	635.042	0.99009	666.402
0.85793	367.938	0.85793	361.313	0.85793	402.625	0.85793	365.001		0.9965	655.522	0.9965	651.453	0.9965	643.17	0.9965	674.746
0.86413	370.045	0.86413	363.867	0.86413	403.526	0.86413	371.341		1.00291	656.668	1.00291	651.794	1.00291	644.133	1.00291	674.42
0.87032	371.48	0.87032	362.774	0.87032	408.633	0.87032	371.856		1.00931	667.337	1.00931	662.498	1.00931	650.675	1.00931	686.392
0.87652	373.174	0.87652	370.593	0.87652	411.88	0.87652	378.525		1.01572	671.794	1.01572	672.237	1.01572	659.262	1.01572	690.779
0.88271	376.18	0.88271	372.399	0.88271	416.752	0.88271	380.254		1.02213	677.447	1.02213	677.026	1.02213	662.637	1.02213	699.499
0.88891	378.017	0.88891	373.365	0.88891	420.525	0.88891	384.264		1.02854	687.413	1.02854	677.404	1.02854	665.402	1.02854	705.291
0.8951	378.355	0.8951	374.023	0.8951	421.46	0.8951	386.948		1.03495	693.352	1.03495	697.084	1.03495	681.971	1.03495	712.723
0.90129	381.647	0.90129	378.574	0.90129	426.001	0.90129	389.089		1.04136	701.493	1.04136	704.858	1.04136	690.993	1.04136	724.133
0.90749	387.483	0.90749	379.496	0.90749	430.562	0.90749	393.226		1.04776	707.265	1.04776	713.136	1.04776	695.333	1.04776	727.938
0.91368	387.826	0.91368	383.281	0.91368	431.362	0.91368	393.672		1.05417	716.828	1.05417	722.197	1.05417	698.318	1.05417	737.03
0.91988	391.921	0.91988	384.689	0.91988	437.324	0.91988	398.808		1.06058	723.989	1.06058	729.137	1.06058	713.386	1.06058	748.008
0.92607	394.422	0.92607	384.092	0.92607	441.32	0.92607	401.152		1.06699	731.326	1.06699	738.643	1.06699	714.079	1.06699	754.215
0.93227	399.397	0.93227	387.292	0.93227	441.77	0.93227	399.95		1.0734	743.634	1.0734	750.691	1.0734	725.902	1.0734	769.435
0.93846	404.842	0.93846	396.213	0.93846	446	0.93846	404.507		1.07981	754.53	1.07981	761.687	1.07981	740.164	1.07981	784.203
0.94466	406.482	0.94466	396.681	0.94466	449.093	0.94466	409.556		1.08621	766.068	1.08621	774.018	1.08621	749.246	1.08621	795.578
0.95085	411.799	0.95085	396.174	0.95085	455.363	0.95085	411.218		1.09262	769.89	1.09262	778.276	1.09262	761.538	1.09262	800.401
0.95705	414.919	0.95705	400.896	0.95705	456.334	0.95705	417.03		1.09903	785.085	1.09903	792.82	1.09903	769.667	1.09903	810.869
0.96324	422.041	0.96324	407.216	0.96324	461.379	0.96324	416.252		1.10544	795.091	1.10544	804.45	1.10544	782.785	1.10544	819.845
0.96943	424.662	0.96943	406.605	0.96943	463.072	0.96943	422.966		1.11185	801.118	1.11185	815.385	1.11185	796.097	1.11185	836.839
0.97563	427.724	0.97563	414.581	0.97563	471.884	0.97563	428.572		1.11826	813.457	1.11826	827.566	1.11826	804.739	1.11826	842.355
0.98182	434.289	0.98182	418.003	0.98182	476.413	0.98182	433.647		1.12466	821.548	1.12466	834.331	1.12466	812.151	1.12466	858.709
0.98802	439.328	0.98802	421.231	0.98802	479.933	0.98802	438.257		1.19516	917.417	1.19516	932.284	1.19516	911.158	1.19516	952.861
0.99421	445.371	0.99421	429.342	0.99421	487.017	0.99421	436.582		1.20156	927.011	1.20156	936.814	1.20156	921.089	1.20156	968.686
1.00041	452.913	1.00041	434.858	1.00041	492.991	1.00041	443.716		1.20797	937.69	1.20797	946.085	1.20797	930.943	1.20797	980.65
1.0066	456.885	1.0066	437.698	1.0066	500.83	1.0066	452.179		1.21438	949.521	1.21438	955.394	1.21438	942.102	1.21438	988.386
1.0128	461.86	1.0128	446.06	1.0128	506.61	1.0128	455.888		1.22079	958.232	1.22079	963.054	1.22079	953.852	1.22079	999.531
1.01899	470.739	1.01899	450.052	1.01899	514.119	1.01899	464.74		1.2272	967.169	1.2272	972.357	1.2272	959.507	1.2272	1003.55
1.02518	476.118	1.02518	456.394	1.02518	523.851	1.02518	474.707		1.23361	975.559	1.23361	979.66	1.23361	969.767	1.23361	1018.89
1.03138	486.193	1.03138	459.361	1.03138	529.328	1.03138	475.854		1.24001	982.925	1.24001	984.809	1.24001	980.796	1.24001	1020.83
1.03757	490.253	1.03757	468.465	1.03757	537.441	1.03757	485.481		1.24642	990.755	1.24642	994.033	1.24642	990.568	1.24642	1035.91
1.04377	496.802	1.04377	481.865	1.04377	552.957	1.04377	496.812		1.25283	998.719	1.25283	1000.84	1.25283	998.975	1.25283	1036.76
1.04996	507.19	1.04996	485.163	1.04996	558.172	1.04996	505.806		1.25924	999.235	1.25924	1003.76	1.25924	1012.65	1.25924	1042.82
1.05616	516.109	1.05616	497.212	1.05616	573.439	1.05616	511.128		1.26565	1006.41	1.26565	1013.06	1.26565	1014.46	1.26565	1051.85
1.06235	521.925	1.06235	501.705	1.06235	577.523	1.06235	518.176		1.27206	1018.89	1.27206	1017.73	1.27206	1024.33	1.27206	1060.54
1.06855	531.525	1.06855	511.579	1.06855	588.647	1.06855	526.824		1.27846	1017.42	1.27846	1027.51	1.27846	1025.3	1.27846	1066.73
1.07474	541.204	1.07474	515.074	1.07474	600.294	1.07474	533.421		1.28487	1027.04	1.28487	1032.79	1.28487	1045.61	1.28487	1072.85
1.08093	546.147	1.08093	523.72	1.08093	604.246	1.08093	540.169		1.29128	1038.72	1.29128	1039.6	1.29128	1051.14	1.29128	1082.18
1.08713	554.059	1.08713	532.376	1.08713	613.969	1.08713	549.894		1.29769	1045.34	1.29769	1050.22	1.29769	1063.53	1.29769	1089.68
1.09332	563.237	1.09332	539.544	1.09332	627.441	1.09332	555.247		1.3041	1051.01	1.3041	1055.63	1.3041	1075.57	1.3041	1097.41
1.09952	577.097	1.09952	548.079	1.09952	637.606	1.09952	565.788		1.31051	1058.6	1.31051	1062.21	1.31051	1083.87	1.31051	1107.91
1.10571	578.942	1.10571	557.874	1.10571	644.264	1.10571	573.378		1.31691	1068.65	1.31691	1074.44	1.31691	1095.29	1.31691	1114.93
1.11191	588.702	1.11191	559.707	1.11191	652.805	1.11191	577.485		1.32332	1076.01	1.32332	1080.51	1.32332	1106.59	1.32332	1126.95
1.1181	595.395	1.1181	568.273	1.1181	659.374	1.1181	581.483		1.32973	1082.76	1.32973	1095.8	1.32973	1118.95	1.32973	1131.38
1.1243	602.935	1.1243	574.894	1.1243	668.605	1.1243	592.036		1.33614	1096.94	1.33614	1104.13	1.33614	1134.72	1.33614	1143.48
1.13049	613.002	1.13049	587.638	1.13049	681.687	1.13049	600.943		1.34255	1104.91	1.34255	1117.84	1.34255	1151.6	1.34255	1154.72
1.13668	617.103	1.13668	590.899	1.13668	686.622	1.13668	607.372		1.34896	1113.87	1.34896	1121.8	1.34896	1159.26	1.34896	1166.35
1.14288	630.299	1.14288	602.21	1.14288	699.621	1.14288	612.265		1.35536	1131.16	1.35536	1137.71	1.35536	1176.6	1.35536	1175.68
1.14907	631.319	1.14907	605.529	1.14907	704.641	1.14907	623.767		1.36177	1135.98	1.36177	1158.21	1.36177	1196.07	1.36177	1191
1.15527	638.107	1.15527	611.113	1.15527	706.614	1.15527	622.04		1.36818	1156.39	1.36818	1171.27	1.36818	1209.05	1.36818	1206.32
1.16146	646.387	1.16146	614.488	1.16146	715.809	1.16146	636.34		1.37459	1164.37	1.37459	1185.24	1.37459	1229.36	1.37459	1216.42
1.16766	653.597	1.16766	625.204	1.16766	726.595	1.16766	643.17		1.381	1182.63	1.381	1200.5	1.381	1246.19	1.381	1241.32
1.17385	657.804	1.17385	625.336	1.17385	727.825	1.17385	647.603		1.38741	1193.09	1.38741	1213.92	1.38741	1269.46	1.38741	1249.49
1.18005	661.622	1.18005	631.122	1.18005	733.028	1.18005	648.075		1.39382	1211.51	1.39382	1233.4	1.39382	1293.96	1.39382	1269.21
1.18624	667.978	1.18624	631.99	1.18624	732.994	1.18624	650.759		1.40022	1221.98	1.40022	1249.05	1.40022	1311.97	1.40022	1285.72
1.19244	666.193	1.19244	634.149	1.19244	733.93	1.19244	653.716		1.40663	1240.94	1.40663	1266.71	1.40663	1338.35	1.40663	1299.5
1.19863	668.603	1.19863	637.554	1.19863	734.873	1.19863	653.897		1.41304	1260.71	1.41304	1291.04	1.41304	1359.88	1.41304	1319.28
1.20482	671.706	1.20482	637.013	1.20482	737.627	1.20482	660.379		1.41945	1282.92	1.41945	1310.94	1.41945	1381.19	1.41945	1335.69
1.21102	674.32	1.21102	636.091	1.21102	734.071	1.21102	659.012		1.42586	1297.77	1.42586	1328.89	1.42586	1408.81	1.42586	1359.42
1.21721	672.655	1.21721	640.284	1.21721	738.391	1.21721	659.388		1.43227	1321.06	1.43227	1356.39	1.43227	1436.12	1.43227	1386.98
1.22341	675.224	1.22341	635.512	1.22341	729.807	1.22341	661.634		1.43867	1337.32	1.43867	1376.31	1.43867	1467.12	1.43867	1403.34
1.2296	677.863	1.2296	637.653	1.2296	735.512	1.2296	663.907		1.44508	1362.35	1.44508	1401.21	1.44508	1493.26	1.44508	1425.06
1.2358	680.376	1.2358	637.5	1.2358	732.732	1.2358	666.275		1.45149	1379.88	1.45149	1432.48	1.45149	1526.69	1.45149	1454.72
1.24199	681.472	1.24199	636.171	1.24199	728.668	1.24199	665.272		1.4579	1410.54	1.4579	1458.01	1.4579	1568.51	1.4579	1486
1.24819	673.556	1.24819	626.838	1.24819	723.966	1.24819	662.94		1.46431	1428.52	1.46431	1481.59	1.46431	1590.54	1.46431	1503.82
1.25438	667.722	1.25438	625.775	1.25438	718.671	1.25438	649.858		1.47072	1464.21	1.47072	1518.79	1.47072	1636.13	1.47072	1542.64
1.26057	664.426	1.26057	618.87	1.26057	715.148	1.26057	651.227		1.47712	1483.71	1.47712	1550	1.47712	1670.9	1.47712	1573.91
1.26677	661.889	1.26677	616.653	1.26677	709.405	1.26677	642.983		1.48353	1512.8	1.48353	1574.07	1.48353	1707.74	1.48353	1599.63
1.27296	660.456	1.27296	614.886	1.27296	701.318	1.27296	643.412		1.48994	1545.26	1.48994	1610.51	1.48994	1752.14	1.48994	1627.58
1.27916	656.988	1.27916	609.257	1.27916	702.072	1.27916	639.996		1.49635	1567.8	1.49635	1645.69	1.49635	1785.44	1.49635	1657.88
1.28535	649.995	1.28535	604.172	1.28535	698.612	1.28535	637.673		1.50276	1597.48	1.50276	1685	1.50276	1831.46	1.50276	1697.19
1.29155	648.739	1.29155	603.876	1.29155	689.406	1.29155	632.812		1.50917	1627.51	1.50917	1722.14	1.50917	1871.48	1.50917	1730.57
1.29774	644.175	1.29774	599.912	1.29774	683.005	1.29774	625.439		1.51557	1651.8	1.51557	1750.02	1.51557	1917.65	1.51557	1759.95
1.30394	644.984	1.30394	597.852	1.30394	685.822	1.30394	622.593		1.52198	1685.11	1.52198	1797.55	1.52198	1958.7	1.52198	1798.88
1.31013	636.388	1.31013	596.276	1.31013	674.957	1.31013	621.901		1.52839	1713.58	1.52839	1831.17	1.52839	2003.35	1.52839	1842.89
1.31632	637.096	1.31632	589.254	1.31632	675.459	1.31632	619.957		1.5348	1746.5	1.5348	1875.48	1.5348	2049.34	1.5348	1875.61
1.32252	628.307	1.32252	590.557	1.32252	670.217	1.32252	611.676		1.54121	1779.44	1.54121	1910.94	1.54121	2084.68	1.54121	1911.73
1.32871	625.21	1.32871	582.788	1.32871	662.094	1.32871	608.419		1.54762	1805.33	1.54762	1953.37	1.54762	2143.27	1.54762	1952.05
1.33491	623.411	1.33491	580.524	1.33491	670.699	1.33491	606.222		1.55402	1832.56	1.55402	1986.09	1.55402	2185.09	1.55402	1981.52
1.3411	617.923	1.3411	575.764						1.56043	1859.71	1.56043	2022.82	1.56043	2219.86	1.56043	2019.84
1.3473	617.973	1.3473	574.198						1.56684	1891.26	1.56684	2059.56	1.56684	2266.93	1.56684	2054.6
1.35349	609.609	1.35349	571.318	1.35349	652.065	1.35349	605.384		1.57325	1915.75	1.57325	2097.58	1.57325	2310.02	1.57325	2095.98
1.35969	602.572	1.35969	566.068	1.35969	644.833	1.35969	601.173		1.57966	1935.54	1.57966	2128.21	1.57966	2347.36	1.57966	2117.4
1.36588	601.812	1.36588	562.731	1.36588	635.612	1.36588	593.361		1.58607	1967.67	1.58607	2162.62	1.58607	2379.7	1.58607	2143.2
1.37207	594.221	1.37207	563.04	1.37207	639.03	1.37207	590.861		1.59247	1976.66	1.59247	2193.29	1.59247	2417.61	1.59247	2170.13
1.37827	595.85	1.37827	558.481	1.37827	643.472	1.37827	585.964		1.59888	1999.52	1.59888	2212.88	1.59888	2443.36	1.59888	2191.2
1.38446	590.448	1.38446	556.34	1.38446	635.498	1.38446	558.817		1.60529	2015	1.60529	2235.36	1.60529	2467.96	1.60529	2210.27
1.39066	588.854	1.39066	551.828	1.39066	633.461	1.39066	547.237		1.6117	2025.38	1.6117	2250.54	1.6117	2493.68	1.6117	2222.85
1.39685	582.701	1.39685	543.787	1.39685	631.966	1.39685	538.72		1.61811	2037.73	1.61811	2264.21	1.61811	2496.95	1.61811	2239.45
1.40305	580.078	1.40305	542.844	1.40305	620.866	1.40305	529.977		1.62452	2040.45	1.62452	2270.96	1.62452	2508.86	1.62452	2238.88
1.40924	572.699	1.40924	536.02	1.40924	613.977	1.40924	527.153		1.63092	2047.24	1.63092	2277.56	1.63092	2516.27	1.63092	2235.43
1.41544	565.171	1.41544	532.502	1.41544	608.731	1.41544	524.245		1.63733	2043.02	1.63733	2271.09	1.63733	2510	1.63733	2225.25
1.42163	561.617	1.42163	525.195	1.42163	597.012	1.42163	518.021		1.64374	2042.4	1.64374	2274.27	1.64374	2505.69	1.64374	2223.06
1.42782	556.123	1.42782	517.328	1.42782	587.226	1.42782	510.817		1.65015	2030.77	1.65015	2262.11	1.65015	2495.92	1.65015	2211.21
1.43402	552.055	1.43402	512.652	1.43402	582.555	1.43402	505.944		1.65656	2021.19	1.65656	2244.17	1.65656	2477.69	1.65656	2189.93
1.44021	548	1.44021	509.808	1.44021	575.833	1.44021	499.369		1.66297	2003.94	1.66297	2221.54	1.66297	2454.91	1.66297	2172.43
1.44641	542.875	1.44641	504.987	1.44641	572.297	1.44641	502.428		1.66937	1984.04	1.66937	2198.24	1.66937	2420.19	1.66937	2139.51
1.4526	537.739	1.4526	500.487	1.4526	569.059	1.4526	495.881		1.67578	1961.5	1.67578	2156.95	1.67578	2385.5	1.67578	2111.12
1.4588	531.547	1.4588	495.214	1.4588	560.564	1.4588	493.678		1.68219	1936.58	1.68219	2132.03	1.68219	2349.33	1.68219	2068.94
1.46499	527.455	1.46499	489.823	1.46499	553.647	1.46499	489.753		1.6886	1913.86	1.6886	2091.71	1.6886	2309.94	1.6886	2033.93
1.47119	521.653	1.47119	485.254	1.47119	550.429	1.47119	481.571		1.69501	1876.5	1.69501	2054.02	1.69501	2262.96	1.69501	1992.32
1.47738	515.625	1.47738	485.177	1.47738	546.326	1.47738	477.133		1.70142	1847.4	1.70142	2012.74	1.70142	2209.76	1.70142	1948.15
1.48358	510.738	1.48358	480.94	1.48358	545.984	1.48358	471.569		1.70782	1813.45	1.70782	1966.57	1.70782	2162.43	1.70782	1900.98
1.48977	506.859	1.48977	475.203	1.48977	542.153	1.48977	468.97		1.71423	1775.17	1.71423	1915.59	1.71423	2107.58	1.71423	1862.58
1.49596	505.5	1.49596	471.989	1.49596	537.594	1.49596	459.681		1.72064	1732.88	1.72064	1868.94	1.72064	2054.28	1.72064	1807.64
1.50216	499.829	1.50216	466.373	1.50216	531.783	1.50216	458.167		1.72705	1669.82	1.72705	1819.58	1.72705	1980.38	1.72705	1765.03
1.50835	495.869	1.50835	465.317	1.50835	527.394	1.50835	452.388		1.79113	1299.11	1.79113	1354.61	1.79113	1455.3	1.79113	1304.59
1.51455	490.177	1.51455	460.692	1.51455	518.13	1.51455	448.169		1.79754	1263.56	1.79754	1305.82	1.79754	1405.24	1.79754	1265.07
1.52074	487.937	1.52074	454.85	1.52074	515.253	1.52074	444.287		1.80395	1232.5	1.80395	1264.62	1.80395	1361.23	1.80395	1228.35
1.52694	483.768	1.52694	452.095	1.52694	506.875	1.52694	442.733		1.81036	1194.5	1.81036	1229.35	1.81036	1314.58	1.81036	1185.82
1.53313	479.065	1.53313	448.424	1.53313	505.51	1.53313	440.335		1.81677	1160.8	1.81677	1187.88	1.81677	1276.67	1.81677	1154.42
1.53933	476.729	1.53933	444.713	1.53933	501.707	1.53933	439.73		1.82317	1129.26	1.82317	1154.83	1.82317	1239.26	1.82317	1122.43
1.54552	470.337	1.54552	442.665	1.54552	494.703	1.54552	436.243		1.82958	1095.52	1.82958	1118.05	1.82958	1196.35	1.82958	1086.11
1.55171	469.126	1.55171	434.522	1.55171	495.162	1.55171	429.866		1.83599	1062.62	1.83599	1087.11	1.83599	1161.46	1.83599	1056.52
1.55791	466.964	1.55791	436.87	1.55791	491.461	1.55791	426.447		1.8424	1035.53	1.8424	1052.65	1.8424	1125.3	1.8424	1023.16
1.5641	464.439	1.5641	434.922	1.5641	488.961	1.5641	427.183		1.84881	1008.22	1.84881	1022.63	1.84881	1090.44	1.84881	996.02
1.5703	460.831	1.5703	431.778	1.5703	485.455	1.5703	423.665		1.85522	978.7	1.85522	997.832	1.85522	1060	1.85522	969.591
1.57649	458.25	1.57649	431.975	1.57649	480.16	1.57649	421.621		1.86162	950.126	1.86162	963.391	1.86162	1025.66	1.86162	942.81
1.58269	455.992	1.58269	430.409	1.58269	482.715	1.58269	419.741		1.86803	926.615	1.86803	941.672	1.86803	994.42	1.86803	919.768
1.58888	456.095	1.58888	429.897	1.58888	480.659	1.58888	418.992		1.87444	899.178	1.87444	916.284	1.87444	965.189	1.87444	892.236
1.59508	452.579	1.59508	430.242	1.59508	472.825	1.59508	416.258		1.88085	880.333	1.88085	890.295	1.88085	938.067	1.88085	866.073
1.60127	449.264	1.60127	425.808	1.60127	469.454	1.60127	416.907		1.88726	854.026	1.88726	868.142	1.88726	907.122	1.88726	843.886
1.60746	451.61	1.60746	425.326	1.60746	467.102	1.60746	413.11		1.89367	832.937	1.89367	841.722	1.89367	884.876	1.89367	824.961
1.61366	446.77	1.61366	422.375	1.61366	465.548	1.61366	415.132		1.90007	813.532	1.90007	822.678	1.90007	861.33	1.90007	807.773
1.61985	444.82	1.61985	424.453	1.61985	466.783	1.61985	410.061		1.90648	792.803	1.90648	803.023	1.90648	837.92	1.90648	782.516
1.62605	445.148	1.62605	422.409	1.62605	465.655	1.62605	408.607		1.91289	772.335	1.91289	783.167	1.91289	817.305	1.91289	763.26
1.63224	442.428	1.63224	421.275	1.63224	462.877	1.63224	406.511		1.9193	756.504	1.9193	770.552	1.9193	800.391	1.9193	746.808
1.63844	444.173	1.63844	420.831	1.63844	460.157	1.63844	405.833		1.92571	737.798	1.92571	755.103	1.92571	782.671	1.92571	730.617
1.64463	441.419	1.64463	419.87	1.64463	460.366	1.64463	407.857		1.93212	715.864	1.93212	730.889	1.93212	757.743	1.93212	710.606
1.65083	440.962	1.65083	418.666	1.65083	453.307	1.65083	401.833		1.93852	701.126	1.93852	719.285	1.93852	738.87	1.93852	697.012
1.65702	437.079	1.65702	419.024	1.65702	455.443	1.65702	400.995		1.94493	681.995	1.94493	706.11	1.94493	720.525	1.94493	679.513
1.66321	437.463	1.66321	418.23	1.66321	453.343	1.66321	398.778		1.95134	670.093	1.95134	682.753	1.95134	708.424	1.95134	671.571
1.66941	435.288	1.66941	420.18	1.66941	450.671	1.66941	397.356		1.95775	650.179	1.95775	665.453	1.95775	685.48	1.95775	654.396
1.6756	433.529	1.6756	415.231	1.6756	447.875	1.6756	396.295		1.96416	636.498	1.96416	650.144	1.96416	665.865	1.96416	635.74
1.6818	429.786	1.6818	413.046	1.6818	445.875	1.6818	395.567		1.97057	620.894	1.97057	631.415	1.97057	650.113	1.97057	622.312
1.68799	428.761	1.68799	412.802	1.68799	446.679	1.68799	392.994		1.97697	608.261	1.97697	618.312	1.97697	631.986	1.97697	610.151
1.69419	427.541	1.69419	409.196	1.69419	445.431	1.69419	390.16		1.98338	597.293	1.98338	605.11	1.98338	618.353	1.98338	598.998
1.70038	424.568	1.70038	406.784	1.70038	437.067	1.70038	387.042		1.98979	583.225	1.98979	593.116	1.98979	606.303	1.98979	581.934
1.70658	423.518	1.70658	405.097	1.70658	434.757	1.70658	385.684		1.9962	573.889	1.9962	579.042	1.9962	592.578	1.9962	571.346
1.71277	418.023	1.71277	404.426	1.71277	433.434	1.71277	381.145		2.00261	559.609	2.00261	570.136	2.00261	579.386	2.00261	561.147
1.71896	416.694	1.71896	403.312	1.71896	429.456	1.71896	377.589		2.00902	551.545	2.00902	562.018	2.00902	569.583	2.00902	551.689
1.72516	414.127	1.72516	396.287						2.01542	551.852	2.01542	556.091	2.01542	561.695	2.01542	537.009
1.73135	414.169	1.73135	399.222						2.02183	555.446	2.02183	543.964	2.02183	550.266	2.02183	524.798
1.73755	408.736	1.73755	394.611						2.02824	538.171	2.02824	529.369	2.02824	537.166	2.02824	516.729
1.74374	406.579	1.74374	390.928	1.74374	416.889	1.74374	376.672		2.03465	512.397	2.03465	517.067	2.03465	522.714	2.03465	509.074
1.74994	403.23	1.74994	389.091	1.74994	410.326	1.74994	374.732		2.04106	501.446	2.04106	505.594	2.04106	514.656	2.04106	499.386
1.75613	400.502	1.75613	386.731	1.75613	406.641	1.75613	371.223		2.04747	488.196	2.04747	491.634	2.04747	500.997	2.04747	489.062
1.76233	399.015	1.76233	384.646	1.76233	404.681	1.76233	369.852		2.05387	479.126	2.05387	484.26	2.05387	491.779	2.05387	480.543
1.76852	394.317	1.76852	380.045	1.76852	397.716	1.76852	366.463		2.06028	469.818	2.06028	475.867	2.06028	480.99	2.06028	470.418
1.77472	394.068	1.77472	380.232	1.77472	393.306	1.77472	368.248		2.06669	462.662	2.06669	464.914	2.06669	472.343	2.06669	463.207
1.78091	391.115	1.78091	375.969	1.78091	393.565	1.78091	371.47		2.0731	453.696	2.0731	457.717	2.0731	464.047	2.0731	455.397
1.7871	386.202	1.7871	377.293	1.7871	389.29	1.7871	367.962		2.07951	447.145	2.07951	451.209	2.07951	455.702	2.07951	450.076
1.7933	386.823	1.7933	371.57	1.7933	389.107	1.7933	365.2		2.08592	438.833	2.08592	442.799	2.08592	447.301	2.08592	442.737
1.79949	380.883	1.79949	372.298	1.79949	387.537	1.79949	360.529		2.09232	430.533	2.09232	434.112	2.09232	439.378	2.09232	430.723
1.80569	377.593	1.80569	369.116	1.80569	380.903	1.80569	355.129		2.09873	425.451	2.09873	428.985	2.09873	432.409	2.09873	424.56
1.81188	376.344	1.81188	367.15	1.81188	376.748	1.81188	353.061		2.10514	417.875	2.10514	421.604	2.10514	424.889	2.10514	421.175
1.81808	371.763	1.81808	362.531	1.81808	371.82	1.81808	351.431		2.11155	412.92	2.11155	416.125	2.11155	418.41	2.11155	413.887
1.82427	371.092	1.82427	359.707	1.82427	368.479	1.82427	347.119		2.11796	405.609	2.11796	408.644	2.11796	412.541	2.11796	407.94
1.83047	365.9	1.83047	359.345	1.83047	365.97	1.83047	342.522		2.12437	398.228	2.12437	402.297	2.12437	404.531	2.12437	401.851
1.83666	362.348	1.83666	355.274	1.83666	361.429	1.83666	341.587		2.13077	392.98	2.13077	395.75	2.13077	400.758	2.13077	393.674
1.84285	359.64	1.84285	352.508	1.84285	353.879	1.84285	338.178		2.13718	388.777	2.13718	392.126	2.13718	395.78	2.13718	392.755
1.84905	355.853	1.84905	349.155	1.84905	351.889	1.84905	334.698		2.14359	383.158	2.14359	382.718	2.14359	387.779	2.14359	383.567
1.85524	352.036	1.85524	344.695	1.85524	346.395	1.85524	332.214		2.15	376.302	2.15	379.41	2.15	382.778	2.15	377.46
1.86144	349.752	1.86144	344.846	1.86144	344.162	1.86144	332.523		2.15641	370.439	2.15641	373.29	2.15641	374.124	2.15641	373.366
1.86763	347.616	1.86763	340.301	1.86763	338.548	1.86763	326.565		2.16282	365.384	2.16282	370.145	2.16282	369.323	2.16282	367.725
1.87383	345.352	1.87383	338.493	1.87383	337.201	1.87383	323.711		2.16922	361.129	2.16922	363.11	2.16922	367.114	2.16922	361.112
1.88002	339.259	1.88002	336.538	1.88002	330.604	1.88002	325.243		2.17563	356.15	2.17563	360.051	2.17563	359.351	2.17563	356.26
1.88622	340.128	1.88622	335.157	1.88622	328.356	1.88622	319.964		2.18204	351.116	2.18204	355.129	2.18204	353.874	2.18204	353.073
1.89241	337.645	1.89241	330.513	1.89241	326.77	1.89241	317.431		2.18845	347.625	2.18845	349.67	2.18845	349.899	2.18845	348.175
1.8986	333.756	1.8986	329.816	1.8986	321.401	1.8986	315.431		2.19486	344.278	2.19486	345.605	2.19486	345.056	2.19486	342.813
1.9048	333.993	1.9048	327.731	1.9048	318.316	1.9048	314.239		2.20127	339.638	2.20127	340.685	2.20127	342.968	2.20127	339.501
1.91099	330.003	1.91099	327.002	1.91099	316.828	1.91099	311.172		2.20767	335.713	2.20767	336.543	2.20767	336.032	2.20767	335.562
1.91719	325.387	1.91719	322.959	1.91719	312.858	1.91719	308.506		2.21408	331.053	2.21408	329.645	2.21408	332.208	2.21408	330.08
1.92338	326.025	1.92338	319.347	1.92338	308.05	1.92338	306.494		2.22049	326.619	2.22049	327.436	2.22049	326.367	2.22049	325.619
1.92958	323.164	1.92958	315.773	1.92958	302.946	1.92958	303.887		2.2269	323.382	2.2269	324.457	2.2269	324.064	2.2269	323.779
1.93577	319.841	1.93577	314.494	1.93577	299.026	1.93577	299.565		2.23331	319.072	2.23331	319.857	2.23331	319.616	2.23331	319.558
1.94197	319.767	1.94197	317.114	1.94197	297.949	1.94197	298.544		2.23972	316.862	2.23972	315.678	2.23972	314.739	2.23972	316.54
1.94816	313.835	1.94816	304.365	1.94816	297.668	1.94816	297.27		2.24612	313.352	2.24612	312.938	2.24612	310.512	2.24612	312.37
		1.95435	313.485	1.95435	286.769	1.95435	293.046		2.25253	308.605	2.25253	308.605	2.25253	308.605	2.25253	308.605
		1.96055	306.928	1.96055	289.42	1.96055	292.739		2.25894	307.232	2.25894	305.401	2.25894	305.962	2.25894	305.777
		1.96674	303.272	1.96674	288.26	1.96674	288.688		2.26535	302.82	2.26535	303.124	2.26535	303.724	2.26535	304.522
1.97294	308.004	1.97294	298.777	1.97294	287.034	1.97294	287.157		2.27176	299.397	2.27176	301.042	2.27176	298.714	2.27176	298.374
1.97913	298.403	1.97913	294.67	1.97913	283.918	1.97913	285.603		2.27817	300.04	2.27817	300.849	2.27817	297.727	2.27817	294.476
1.98533	294.114	1.98533	293.418	1.98533	278.881	1.98533	283.548		2.32943	278.613	2.32943	277.198	2.32943	272.9	2.32943	274.998
1.99152	289.452	1.99152	292.132	1.99152	274.631	1.99152	282.724		2.33584	276.693	2.33584	273.403	2.33584	270.479	2.33584	271.483
1.99772	287.721	1.99772	288.803	1.99772	270.633	1.99772	283.414		2.34225	273.587	2.34225	272.565	2.34225	268.895	2.34225	273.082
2.00391	284.499	2.00391	287.038	2.00391	268.597	2.00391	279.158		2.34866	272.375	2.34866	271.391	2.34866	266.967	2.34866	269.404
2.0101	284.141	2.0101	290.572	2.0101	272.426	2.0101	278.276		2.35507	271.045	2.35507	270.569	2.35507	264.06	2.35507	268.38
2.0163	280.748	2.0163	281.99	2.0163	270.784	2.0163	275.076		2.36147	267.591	2.36147	266.901	2.36147	261.789	2.36147	266.414
2.02249	279.152	2.02249	281.144	2.02249	262.828	2.02249	273.268		2.36788	266.575	2.36788	266.565	2.36788	261.622	2.36788	262.666
2.02869	275.106	2.02869	277.542	2.02869	259.563	2.02869	272.682		2.37429	264.291	2.37429	264.267	2.37429	260.578	2.37429	262.239
2.03488	273.403	2.03488	276.752	2.03488	255.63	2.03488	268.991		2.3807	263.248	2.3807	264.813	2.3807	257.707	2.3807	261.799
2.04108	271.429	2.04108	274.095	2.04108	255.674	2.04108	269.037		2.38711	263.562	2.38711	264.319	2.38711	256.204	2.38711	259.836
2.04727	269.942	2.04727	271.019	2.04727	253.27	2.04727	265.25		2.39352	261.669	2.39352	260.639	2.39352	255.524	2.39352	257.724
2.05347	265.658	2.05347	268.872	2.05347	249.617	2.05347	262.975		2.39992	261.872	2.39992	257.59	2.39992	252.616	2.39992	255.532
2.05966	265.069	2.05966	265.085	2.05966	249.432	2.05966	261.133		2.40633	259.258	2.40633	257.072	2.40633	251.896	2.40633	256.148
2.06586	262.436	2.06586	262.838	2.06586	247.981	2.06586	259.959		2.41274	257.251	2.41274	254.452	2.41274	251.413	2.41274	254.533
2.07205	261.961	2.07205	264.512	2.07205	245.344	2.07205	258.291		2.41915	255.983	2.41915	252.198	2.41915	250.32	2.41915	253.488
2.07824	259.803	2.07824	260.989	2.07824	243.225	2.07824	258.028		2.42556	255.63	2.42556	252.239	2.42556	246.628	2.42556	251.829
2.08444	258.914	2.08444	261.863	2.08444	242.74	2.08444	257.881		2.43197	253.971	2.43197	249.963	2.43197	246.363	2.43197	251.328
2.09063	254.954	2.09063	257.935	2.09063	241.169	2.09063	255.115		2.43838	254.931	2.43838	251.787	2.43838	244.917	2.43838	249.334
2.09683	253.573	2.09683	256.223	2.09683	239.444	2.09683	252.954		2.44478	254.984	2.44478	248.743	2.44478	243.371	2.44478	250.451
2.10302	253.036	2.10302	253.016	2.10302	236.282	2.10302	251.77		2.45119	255.591	2.45119	248.078	2.45119	243.555	2.45119	247.437
2.10922	251.467	2.10922	251.629	2.10922	234.913	2.10922	247.738		2.4576	254.829	2.4576	246.981	2.4576	243.915	2.4576	247.369
2.11541	247.993	2.11541	251.05	2.11541	233.456	2.11541	246.817		2.46401	253.169	2.46401	244.577	2.46401	242.612	2.46401	244.54
2.12161	247.78	2.12161	248.387	2.12161	231.815	2.12161	244.387		2.47042	252.77	2.47042	244.327	2.47042	241.925	2.47042	244.528
2.1278	245.402	2.1278	245.551	2.1278	230.157	2.1278	243.032		2.47683	253.625	2.47683	242.15	2.47683	242.717	2.47683	241.988
2.13399	243.163	2.13399	243.583	2.13399	228.706	2.13399	238.857		2.48323	253.952	2.48323	241.836	2.48323	240.302	2.48323	242.903
2.14019	240.694	2.14019	241.382	2.14019	227.019	2.14019	238.477		2.48964	252.232	2.48964	241.483	2.48964	242.904	2.48964	241.984
2.14638	238.202	2.14638	239.146	2.14638	226.042	2.14638	236.274		2.49605	254.06	2.49605	240.797	2.49605	245.019	2.49605	242.226
2.15258	235.972	2.15258	236.091	2.15258	224.812	2.15258	233.669		2.50246	253.642	2.50246	237.88	2.50246	245.592	2.50246	240.803
2.15877	234.035	2.15877	235.787	2.15877	223.037	2.15877	232.167		2.50887	253.45	2.50887	237.62	2.50887	246.808	2.50887	239.239
2.16497	232.34	2.16497	234.153	2.16497	221.923	2.16497	231.986		2.51528	255.422	2.51528	237.477	2.51528	247.871	2.51528	240.743
2.17116	231.466	2.17116	230.734	2.17116	220.585	2.17116	229.566		2.52168	255.731	2.52168	236.238	2.52168	248.507	2.52168	240.323
2.17736	230.159	2.17736	230.046	2.17736	218.183	2.17736	229.005		2.52809	255.179	2.52809	235.75	2.52809	249.085	2.52809	241.224
2.18355	228.137	2.18355	228.034	2.18355	217.535	2.18355	225.851		2.5345	253.69	2.5345	235.561	2.5345	248.112	2.5345	241.487
2.18974	227.516	2.18974	227.586	2.18974	217.919	2.18974	226.082		2.54091	253.811	2.54091	235.241	2.54091	247.448	2.54091	243.473
2.19594	226.016	2.19594	226.708	2.19594	217.777	2.19594	222.971		2.54732	253.828	2.54732	233.676	2.54732	247.67	2.54732	242.149
2.20213	224.452	2.20213	224.585	2.20213	214.763	2.20213	222.933		2.55373	253.501	2.55373	233.86	2.55373	247.826	2.55373	242.144
2.20833	223.761	2.20833	223.16	2.20833	215.481	2.20833	222.108		2.56013	253.012	2.56013	231.948	2.56013	245.385	2.56013	242.185
2.21452	222.561	2.21452	222.583	2.21452	216.178	2.21452	220.237		2.56654	250.055	2.56654	231.083	2.56654	245.074	2.56654	241.729
2.22072	221.298	2.22072	221.073	2.22072	213.865	2.22072	218.086		2.57295	249.697	2.57295	231.955	2.57295	244.453	2.57295	243.796
2.22691	219.455	2.22691	220.418	2.22691	213.722	2.22691	217.752		2.57936	249.29	2.57936	230.879	2.57936	243.492	2.57936	242.396
2.23311	218.922	2.23311	217.779	2.23311	213.435	2.23311	216.966		2.58577	250.011	2.58577	230.307	2.58577	242.979	2.58577	244.449
2.2393	217.823	2.2393	217.622	2.2393	217.021	2.2393	214.703		2.59218	250.702	2.59218	229.209	2.59218	241.394	2.59218	242.76
2.24549	215.489	2.24549	216.185						2.59858	247.87	2.59858	228.679	2.59858	240.204	2.59858	242.752
2.25169	215.372	2.25169	215.543						2.60499	248.293	2.60499	226.808	2.60499	239.176	2.60499	243.573
2.25788	215.019	2.25788	214.295	2.25788	227.896	2.25788	213.451		2.6114	246.749	2.6114	226.911	2.6114	240.231	2.6114	242.821
2.26408	212.45	2.26408	213.145	2.26408	209.057	2.26408	213.214		2.61781	249.148	2.61781	227.978	2.61781	239.187	2.61781	242.823
2.27027	212.196	2.27027	210.488	2.27027	206.719	2.27027	211.636		2.62422	249.676	2.62422	224.742	2.62422	239.336	2.62422	242.949
2.27647	211.326	2.27647	211.125	2.27647	208.598	2.27647	210.709		2.63063	248.036	2.63063	226.545	2.63063	238.01	2.63063	242.31
2.28266	210.269	2.28266	208.968	2.28266	205.77	2.28266	209.157		2.63703	246.507	2.63703	225.239	2.63703	236.929	2.63703	242.544
2.28886	208.309	2.28886	208.552	2.28886	204.196	2.28886	207.684		2.64344	246.082	2.64344	225.749	2.64344	235.79	2.64344	242.94
2.29505	207.641	2.29505	206.775	2.29505	204.61	2.29505	207.133		2.64985	245.006	2.64985	224.211	2.64985	236.632	2.64985	241.354
2.30124	206.381	2.30124	205.462	2.30124	204.584	2.30124	205.386		2.65626	244.883	2.65626	225.244	2.65626	235.807	2.65626	242.156
2.30744	203.342	2.30744	204.25	2.30744	205.257	2.30744	204.902		2.66267	244.288	2.66267	224.717	2.66267	235.782	2.66267	243.517
2.31363	202.855	2.31363	202.142	2.31363	203.549	2.31363	203.245		2.66908	242.686	2.66908	222.919	2.66908	234.641	2.66908	241.684
2.31983	202.371	2.31983	202.711	2.31983	202.353	2.31983	202.98		2.67548	242.09	2.67548	222.705	2.67548	234.623	2.67548	240.984
2.32602	201.014	2.32602	201.014	2.32602	201.014	2.32602	201.014		2.68189	240.947	2.68189	223.35	2.68189	232.958	2.68189	244.416
2.33222	200.801	2.33222	200.079	2.33222	201.685	2.33222	201.404		2.6883	240.397	2.6883	221.729	2.6883	232.826	2.6883	243.551
2.33841	199.305	2.33841	200.343	2.33841	202.222	2.33841	200.779		2.69471	239.31	2.69471	221.794	2.69471	233.859	2.69471	242.276
2.34461	198.749	2.34461	198.726	2.34461	201.295	2.34461	199.41		2.70112	238.864	2.70112	222.204	2.70112	230.755	2.70112	238.594
2.3508	198.2	2.3508	198.33	2.3508	200.103	2.3508	198.117		2.70753	238.67	2.70753	220.84	2.70753	229.717	2.70753	239.087
2.357	197.474	2.357	195.458	2.357	200.688	2.357	197.004		2.71393	238.257	2.71393	220.192	2.71393	230.652	2.71393	236.356
2.36319	196.369	2.36319	195.691	2.36319	200.721	2.36319	197.856		2.72034	238.469	2.72034	219.87	2.72034	231.19	2.72034	237.529
2.36938	194.947	2.36938	194.572	2.36938	200.158	2.36938	195.774		2.72675	237.404	2.72675	219.352	2.72675	229.156	2.72675	237.559
2.37558	195.353	2.37558	195.231	2.37558	200.339	2.37558	195.82		2.73316	236.632	2.73316	219.93	2.73316	227.923	2.73316	236.401
2.38177	194.18	2.38177	195.55	2.38177	200.128	2.38177	196.202		2.73957	236.687	2.73957	217.842	2.73957	228.301	2.73957	234.908
2.38797	192.74	2.38797	194.447	2.38797	201.983	2.38797	194.771		2.74598	234.865	2.74598	217.442	2.74598	227.041	2.74598	234.496
2.39416	192.575	2.39416	193.87	2.39416	201.508	2.39416	193.283		2.75238	235.067	2.75238	218.544	2.75238	227.469	2.75238	234.083
2.40036	191.494	2.40036	192.507	2.40036	200.365	2.40036	193.028		2.75879	233.464	2.75879	216.904	2.75879	225.495	2.75879	232.849
2.40655	191.152	2.40655	192.021	2.40655	200.333	2.40655	192.909		2.7652	233.666	2.7652	216.857	2.7652	225.364	2.7652	233.198
2.41275	191.092	2.41275	192.159	2.41275	202.779	2.41275	193.247		2.81647	233.831	2.81647	219.492	2.81647	226.446	2.81647	232.415
2.41894	190.041	2.41894	192.059	2.41894	200.614	2.41894	191.639		2.82288	232.809	2.82288	215.702	2.82288	225.044	2.82288	231.565
2.42513	191.311	2.42513	190.224	2.42513	202.331	2.42513	191.369		2.82928	231.577	2.82928	217.368	2.82928	225.16	2.82928	231.598
2.43133	190.264	2.43133	188.682	2.43133	200.542	2.43133	190.612		2.83569	232.291	2.83569	214.623	2.83569	224.693	2.83569	230.222
2.43752	189.878	2.43752	188.519	2.43752	199.85	2.43752	190.722		2.8421	233.083	2.8421	212.892	2.8421	224.319	2.8421	229.879
2.44372	189.052	2.44372	189.16	2.44372	201.316	2.44372	189.526		2.84851	230.796	2.84851	213.751	2.84851	225.266	2.84851	229.583
2.44991	187.689	2.44991	187.958	2.44991	199.728	2.44991	189.393		2.85492	231.872	2.85492	212.208	2.85492	225.132	2.85492	228.68
2.45611	187.626	2.45611	186.991	2.45611	200.473	2.45611	186.738		2.86133	230.26	2.86133	213.308	2.86133	224.935	2.86133	229.03
2.4623	187.817	2.4623	187.468	2.4623	200.045	2.4623	186.756		2.86773	231.195	2.86773	210.864	2.86773	225.993	2.86773	227.258
2.4685	187.87	2.4685	186.081	2.4685	198.636	2.4685	185.287		2.87414	232.294	2.87414	210.451	2.87414	228.383	2.87414	228.048
2.47469	187.97	2.47469	185.717	2.47469	200.785	2.47469	186.137		2.88055	232.419	2.88055	211.644	2.88055	228.808	2.88055	227.795
2.48088	189.753	2.48088	184.517	2.48088	201.416	2.48088	184.38		2.88696	232.094	2.88696	210.217	2.88696	229.974	2.88696	226.622
2.48708	187.667	2.48708	184.949	2.48708	199.327	2.48708	183.447		2.89337	236.096	2.89337	208.727	2.89337	230.93	2.89337	225.888
2.49327	186.493	2.49327	185.293	2.49327	199.812	2.49327	183.059		2.89978	240.044	2.89978	209.106	2.89978	231.871	2.89978	226.339
2.49947	184.615	2.49947	184.225	2.49947	198.505	2.49947	182.881		2.90618	243.178	2.90618	209.053	2.90618	233.548	2.90618	227.447
2.50566	184.121	2.50566	183.268	2.50566	199.122	2.50566	183.548		2.91259	244.383	2.91259	209.405	2.91259	232.442	2.91259	225.961
2.51186	184.834	2.51186	183.64	2.51186	200.759	2.51186	182.519		2.919	241.244	2.919	206.558	2.919	233.15	2.919	227.006
2.51805	183.835	2.51805	183.25	2.51805	199.064	2.51805	181.769		2.92541	240.146	2.92541	206.784	2.92541	234.158	2.92541	227.274
2.52425	182.651	2.52425	181.463	2.52425	200.407	2.52425	182.107		2.93182	241.314	2.93182	205.367	2.93182	234.453	2.93182	227.105
2.53044	183.184	2.53044	181.642	2.53044	203.782	2.53044	180.01		2.93823	240.62	2.93823	204.546	2.93823	232.715	2.93823	228.273
2.53663	181.934	2.53663	181.502	2.53663	208.848	2.53663	180.943		2.94463	237.942	2.94463	204.749	2.94463	232.292	2.94463	228.09
2.54283	182.177	2.54283	181.051	2.54283	208.23	2.54283	180.195		2.95104	232.887	2.95104	203.807	2.95104	232.127	2.95104	228.944
2.54902	181.871	2.54902	179.087	2.54902	200.952	2.54902	178.681		2.95745	230.978	2.95745	202.697	2.95745	230.672	2.95745	230.481
2.55522	181.359	2.55522	180.824	2.55522	199.06	2.55522	178.213		2.96386	228.291	2.96386	202.258	2.96386	228.41	2.96386	230.903
2.56141	179.914	2.56141	178.766	2.56141	199.448	2.56141	178.227		2.97027	227.111	2.97027	201.404	2.97027	227.22	2.97027	229.899
2.56761	182.161	2.56761	178.685	2.56761	199.233	2.56761	178.177		2.97668	226.006	2.97668	200.419	2.97668	227.428	2.97668	231.814
2.5738	181.23	2.5738	178.728	2.5738	197.985	2.5738	177.879		2.98308	224.656	2.98308	201.047	2.98308	227.306	2.98308	231.923
2.58	181.26	2.58	179.138	2.58	198.214	2.58	177.019		2.98949	224.233	2.98949	200.002	2.98949	225.712	2.98949	234.052
2.58619	179.807	2.58619	178.623	2.58619	197.567	2.58619	176.641		2.9959	223.514	2.9959	199.836	2.9959	225.821	2.9959	234.201
2.59238	180.018	2.59238	178.521	2.59238	198.051	2.59238	176.376		3.00231	222.304	3.00231	198.066	3.00231	224.489	3.00231	234.915
2.59858	179.194	2.59858	177.513	2.59858	197.748	2.59858	176.975		3.00872	221.109	3.00872	196.793	3.00872	221.493	3.00872	233.132
2.60477	178.424	2.60477	177.391	2.60477	196.256	2.60477	177.093		3.01513	220.615	3.01513	198.338	3.01513	222.731	3.01513	233.878
2.61097	179.216	2.61097	176.539	2.61097	197.518	2.61097	176.48		3.02153	218.819	3.02153	196.897	3.02153	222.104	3.02153	233.01
2.61716	179.811	2.61716	178.022	2.61716	198.137	2.61716	176.249		3.02794	218.037	3.02794	196.106	3.02794	220.145	3.02794	229.388
2.62336	180.261	2.62336	177.25	2.62336	197.476	2.62336	176.715		3.03435	217.549	3.03435	195.561	3.03435	219.641	3.03435	227.49
2.62955	179.18	2.62955	177.437	2.62955	196.367	2.62955	174.953		3.04076	215.526	3.04076	194.478	3.04076	218.785	3.04076	226.016
2.63575	178.169	2.63575	176.185	2.63575	197.02	2.63575	174.307		3.04717	215.485	3.04717	193.918	3.04717	217.177	3.04717	224.81
2.64194	179.753	2.64194	176.303	2.64194	197.432	2.64194	175.55		3.05358	213.96	3.05358	193.998	3.05358	214.775	3.05358	224.155
2.64814	179.574	2.64814	176.691	2.64814	196.423	2.64814	172.697		3.05998	213.184	3.05998	193.172	3.05998	214.615	3.05998	223.108
2.65433	181.168	2.65433	175.767	2.65433	195.319	2.65433	173.429		3.06639	212.59	3.06639	191.428	3.06639	215.388	3.06639	222.473
2.66052	179.085	2.66052	175.503	2.66052	194.429	2.66052	174.046		3.0728	211.868	3.0728	191.156	3.0728	215.003	3.0728	220.147
2.66672	178.237	2.66672	176.356	2.66672	195.856	2.66672	173.875		3.07921	212.198	3.07921	190.299	3.07921	213.141	3.07921	220.16
2.67291	177.318	2.67291	174.735	2.67291	194.688	2.67291	172.942		3.08562	210.154	3.08562	190.066	3.08562	212.449	3.08562	218.916
2.67911	176.207	2.67911	175.413	2.67911	194.045	2.67911	172.89		3.09203	208.934	3.09203	189.186	3.09203	210.143	3.09203	218.918
2.6853	176.06	2.6853	174.577	2.6853	193.852	2.6853	172.367		3.09843	209.099	3.09843	188.357	3.09843	209.958	3.09843	216.345
2.6915	175.592	2.6915	173.618	2.6915	193.014	2.6915	170.542		3.10484	207.923	3.10484	187.428	3.10484	210.075	3.10484	214.398
2.69769	175.423	2.69769	172.138	2.69769	192.344	2.69769	170.285		3.11125	207.393	3.11125	187.526	3.11125	209.113	3.11125	214.417
2.70389	175.465	2.70389	172.619	2.70389	191.271	2.70389	170.737		3.11766	205.888	3.11766	186.777	3.11766	207.906	3.11766	215.002
2.71008	174.305	2.71008	173.31	2.71008	191.287	2.71008	169.382		3.12407	205.467	3.12407	185.549	3.12407	206.925	3.12407	213.782
2.71627	174.5	2.71627	171.863	2.71627	191.663	2.71627	169.202		3.13048	204.228	3.13048	185.628	3.13048	207.378	3.13048	212.391
2.72247	173.517	2.72247	171.815	2.72247	191.016	2.72247	170.036		3.13688	204.242	3.13688	184.167	3.13688	204.552	3.13688	211.71
2.72866	172.912	2.72866	170.587	2.72866	189.303	2.72866	168.404		3.14329	203.901	3.14329	184.114	3.14329	205.868	3.14329	211.275
2.73486	172.038	2.73486	170.142	2.73486	188.638	2.73486	166.906		3.1497	202.219	3.1497	184.596	3.1497	204.713	3.1497	210.886
2.74105	172.116	2.74105	169.236	2.74105	188.24	2.74105	167.529		3.15611	201.285	3.15611	184.75	3.15611	204.532	3.15611	209.85
2.74725	171.738	2.74725	168.677	2.74725	187.152	2.74725	166.506		3.16252	203.125	3.16252	183.428	3.16252	204.584	3.16252	208.514
2.75344	171.232	2.75344	167.417	2.75344	187.222	2.75344	165.276		3.16893	206.907	3.16893	183.432	3.16893	205.407	3.16893	208.501
2.75964	169.626	2.75964	167.378	2.75964	186.83	2.75964	164.55		3.17533	206.951	3.17533	182.835	3.17533	206.37	3.17533	207.567
2.76583	169.374	2.76583	166.795	2.76583	185.602	2.76583	164.882		3.18174	203.419	3.18174	182.805	3.18174	207.097	3.18174	207.536
2.77202	168.482	2.77202	166.021	2.77202	185.484	2.77202	164.078		3.18815	200.397	3.18815	183.896	3.18815	206.912	3.18815	206.466
2.77822	168.207	2.77822	165.32	2.77822	185.351	2.77822	162.677		3.19456	203.73	3.19456	177.118	3.19456	200.247	3.19456	199.323
2.78441	167.306	2.78441	165.493	2.78441	184.394	2.78441	162.779		3.20097	243.166	3.20097	173.612	3.20097	184.381	3.20097	188.548
2.79061	166.958	2.79061	164.313	2.79061	182.34	2.79061	162.005
2.7968	166.421	2.7968	163.509	2.7968	182.292	2.7968	160.656
2.803	164.516	2.803	164.035	2.803	182.175	2.803	160.415
2.80919	164.866	2.80919	161.36	2.80919	180.105	2.80919	158.729
2.81539	164.011	2.81539	160.453	2.81539	178.961	2.81539	158.212
2.82158	163.382	2.82158	160.673	2.82158	177.861	2.82158	158.053
2.82777	161.935	2.82777	159.249	2.82777	178.179	2.82777	156.809
2.83397	161.607	2.83397	158.212	2.83397	175.702	2.83397	156.698
2.84016	160.94	2.84016	157.736	2.84016	177.513	2.84016	156.584
2.84636	160.96	2.84636	156.449	2.84636	176.13	2.84636	155.398
2.85255	160.769	2.85255	156.797	2.85255	173.242	2.85255	154.037
2.85875	158.449	2.85875	154.634	2.85875	173.785	2.85875	152.622
2.86494	158.015	2.86494	154.063	2.86494	173.119	2.86494	152.055
2.87114	158.085	2.87114	154.037	2.87114	171.821	2.87114	151.88
2.87733	156.781	2.87733	152.401	2.87733	171.821	2.87733	150.037
2.88352	156.315	2.88352	151.705	2.88352	169.889	2.88352	149.977
2.88972	155.149	2.88972	151.09	2.88972	168.566	2.88972	149.79
2.89591	154.162	2.89591	149.794	2.89591	167.939	2.89591	148.334
2.90211	153.167	2.90211	149.609	2.90211	167.256	2.90211	147.699
2.9083	153	2.9083	148.563	2.9083	165.205	2.9083	146.933
2.9145	152.728	2.9145	147.711	2.9145	163.666	2.9145	145.958
2.92069	154.441	2.92069	146.171	2.92069	162.783	2.92069	144.35
2.92689	158.075	2.92689	144.451	2.92689	161.772	2.92689	142.322
2.93308	158.628	2.93308	143.277	2.93308	161.012	2.93308	141.85
2.93928	155.987	2.93928	143.556	2.93928	159.374	2.93928	141.504
2.94547	150.216	2.94547	141.46	2.94547	157.82	2.94547	140.245
2.95166	147.012	2.95166	139.853	2.95166	157.127	2.95166	138.464
2.95786	143.725	2.95786	138.066	2.95786	155.392	2.95786	137.934
2.96405	142.885	2.96405	138.056	2.96405	153.91	2.96405	135.94
2.97025	141.886	2.97025	136.621	2.97025	153.528	2.97025	134.374
2.97644	140.05	2.97644	135.789	2.97644	152.258	2.97644	134.245
2.98264	139.335	2.98264	133.409	2.98264	150.69	2.98264	132.374
2.98883	137.96	2.98883	133.274	2.98883	149.41	2.98883	132.587
2.99503	136.095	2.99503	132.233	2.99503	147.753	2.99503	129.813
3.00122	134.812	3.00122	130.549	3.00122	146.407	3.00122	129.672
3.00741	134.426	3.00741	129.57	3.00741	145.142	3.00741	129.481
3.01361	133.343	3.01361	129.168	3.01361	145.347	3.01361	129.937
3.0198	131.6	3.0198	127.507	3.0198	142.555	3.0198	128.263
3.026	130.114	3.026	126.532	3.026	141.643	3.026	127.769
3.03219	129.982	3.03219	126.154	3.03219	140.205	3.03219	124.966
3.03839	128.798	3.03839	123.509	3.03839	140.028	3.03839	123.919
3.04458	128.587	3.04458	122.399	3.04458	137.886	3.04458	121.881
3.05078	126.57	3.05078	121.632	3.05078	136.227	3.05078	120.986
3.05697	124.54	3.05697	120.407	3.05697	135.912	3.05697	119.78
3.06316	122.329	3.06316	116.739	3.06316	132.175	3.06316	115.127
3.06936	121.278	3.06936	116.057	3.06936	131.156	3.06936	115.517
3.07555	120.584	3.07555	115.233	3.07555	130.822	3.07555	114.672
3.08175	121.483	3.08175	116.08	3.08175	130.711	3.08175	116.353
3.08794	120.017	3.08794	118.001	3.08794	132.5	3.08794	118.572
3.09414	116.031	3.09414	108.825	3.09414	122.052	3.09414	110.433
